# Supplementary material for: MAP: model-based analysis of proteomic data to detect proteins with significant abundance changes
Source: Cell Discov. 2019 Aug 13;5:40. doi: 10.1038/s41421-019-0107-9 (PMC6796874; doi:10.1038/s41421-019-0107-9)
Supplement: Supplementary file 2 — Supplementary information, Table S1 [file 41421_2019_107_MOESM2_ESM.xlsx]

## Sheet: Run 1
Supplementary Table 1
Gene symbol	Undif	Dif	Log2-ratio (Undif vs Dif)	Z-statistic	P-value (by MAP, Undif vs. Dif)	Adjusted P-value	Technical replicate 1	Technical replicate 2	Log2-ratio (across technical replicates)	P-value (by MAP, across technical replicates)
0610042G04Rik	65	58	0.380107	0.569126	0.56927	0.988245	51	72	-0.442852	0.493606
1110001A16Rik	660	470	0.710108	2.8198	0.00480534	0.121156	512	618	-0.223534	0.310186
1110002E22Rik	8	2	1.78156	0.880154	0.378776	0.976022	5	5	0.0398294	0.984222
1110004E09Rik	295	573	-0.734636	-2.54926	0.0107952	0.214876	420	448	-0.0454644	0.855638
1190002N15Rik	28	21	0.612827	0.613185	0.539754	0.988245	28	21	0.444751	0.656063
1300017J02Rik	73	94	-0.141669	-0.241927	0.808836	0.988245	72	95	-0.348299	0.531912
1300018J18Rik	28	25	0.371875	0.386181	0.699362	0.988245	25	28	-0.11186	0.907131
1600012F09Rik	117	86	0.659427	1.22529	0.220467	0.894034	49	154	-1.58595	0.00353772
1600021P15Rik	58	29	1.19362	1.49954	0.133734	0.787777	51	36	0.537819	0.481026
1600027N09Rik	260	283	0.0988722	0.285265	0.775441	0.988245	217	326	-0.537665	0.089698
1700001K19Rik	50	65	-0.154485	-0.223896	0.822838	0.988245	79	36	1.15977	0.0914905
1700006A11Rik	14	15	0.1146	0.0921578	0.926573	0.988245	8	21	-1.24857	0.347387
1700007B14Rik	8	8	0.198389	0.12512	0.900429	0.988245	8	8	0.042411	0.979518
1700009J07Rik	15	15	0.208544	0.170153	0.86489	0.988245	12	18	-0.504041	0.688822
1700009N14Rik	25	39	-0.40784	-0.454884	0.649193	0.988245	28	36	-0.305686	0.72829
1700010H22Rik	2	2	0.151112	0.0580553	0.953705	0.988245	2	2	0.0320345	0.990966
1700010I14Rik	14	14	0.207675	0.164626	0.869239	0.988245	14	14	0.0444678	0.972448
1700011I03Rik	227	242	0.128676	0.347964	0.727867	0.988245	242	227	0.139283	0.679271
1700012B07Rik	3	3	0.169011	0.0739893	0.941019	0.988245	3	3	0.0359411	0.988327
1700019B03Rik	15	8	1.03823	0.745344	0.456064	0.978872	2	21	-2.84893	0.101651
1700019M22Rik	133	186	-0.260828	-0.591115	0.554444	0.988245	114	205	-0.793954	0.055291
1700022F17Rik	52	72	-0.244261	-0.36516	0.714992	0.988245	29	95	-1.63258	0.0183059
1700023A16Rik	14	2	2.52746	1.40089	0.161245	0.817051	8	8	0.042411	0.979518
1700026J04Rik	2	2	0.151112	0.0580553	0.953705	0.988245	2	2	0.0320345	0.990966
1700026J12Rik	610	561	0.341765	1.38704	0.165429	0.826977	587	584	0.054845	0.799584
1700056E22Rik	8	12	-0.33185	-0.227127	0.820325	0.988245	15	5	1.46204	0.356155
1700064E03Rik	21	8	1.50107	1.15736	0.247126	0.907621	8	21	-1.24857	0.347387
1700065D16Rik	14	21	-0.344695	-0.297542	0.766052	0.988245	21	14	0.598466	0.6098
1700101I19Rik	8	29	-1.53795	-1.26782	0.204861	0.872088	23	14	0.724257	0.528123
1700112E06Rik	5	8	-0.39781	-0.228848	0.818987	0.988245	8	5	0.628624	0.730312
1700122O11Rik	14	15	0.1146	0.0921578	0.926573	0.988245	8	21	-1.24857	0.347387
1810009A15Rik	2507	2981	-0.0283226	-0.228169	0.819515	0.988245	2554	2934	-0.152513	0.135053
1810013D10Rik	92	147	-0.450982	-0.894405	0.371105	0.976022	148	91	0.742935	0.116438
1810058I24Rik	86	76	0.395272	0.667843	0.504234	0.978872	83	79	0.117398	0.834795
1810062G17Rik	5	2	1.18536	0.534161	0.59323	0.988245	5	2	1.04359	0.661772
1810063B05Rik	158	233	-0.337263	-0.834643	0.403919	0.977431	176	215	-0.240021	0.515053
2010300C02Rik	36	58	-0.457197	-0.601616	0.54743	0.988245	50	44	0.227271	0.75593
2210010C04Rik	144	198	-0.236623	-0.553372	0.580009	0.988245	173	169	0.0808345	0.836813
2210016F16Rik	254	276	0.101306	0.289168	0.772453	0.988245	276	254	0.166773	0.599441
2310006M14Rik	8	8	0.198389	0.12512	0.900429	0.988245	8	8	0.042411	0.979518
2310014H01Rik	2	2	0.151112	0.0580553	0.953705	0.988245	2	2	0.0320345	0.990966
2310035C23Rik	14	21	-0.344695	-0.297542	0.766052	0.988245	14	21	-0.508551	0.664572
2310061I04Rik	398	565	-0.283423	-1.04783	0.294719	0.946503	420	543	-0.322364	0.176491
2410002F23Rik	218	210	0.274245	0.712258	0.476305	0.978872	213	215	0.0339069	0.923274
2410002O22Rik	14	8	0.944283	0.66815	0.504038	0.978872	8	14	-0.695556	0.633465
2410004P03Rik	94	138	-0.329732	-0.647935	0.517027	0.983731	123	109	0.220032	0.642372
2410018M08Rik	196	177	0.366768	0.895809	0.370355	0.976022	178	195	-0.0836186	0.824237
2410022M11Rik	2	2	0.151112	0.0580553	0.953705	0.988245	2	2	0.0320345	0.990966
2410141K09Rik	253	209	0.495121	1.32766	0.184291	0.848884	233	229	0.0722232	0.831417
2610002D18Rik	8	14	-0.538219	-0.380284	0.703734	0.988245	8	14	-0.695556	0.633465
2610015P09Rik	94	141	-0.360536	-0.711842	0.476562	0.978872	110	125	-0.135759	0.773136
2610020H08Rik	2	2	0.151112	0.0580553	0.953705	0.988245	2	2	0.0320345	0.990966
2610029I01Rik	126	89	0.716681	1.36391	0.172597	0.833571	93	122	-0.340928	0.489464
2700049A03Rik	318	299	0.309447	0.945061	0.344628	0.976022	282	335	-0.200291	0.497722
2700081O15Rik	2	5	-0.847545	-0.37984	0.704065	0.988245	2	5	-0.97173	0.684149
2700097O09Rik	590	566	0.280962	1.13409	0.256757	0.915339	585	571	0.0823515	0.704819
2810002N01Rik	8	51	-2.33139	-2.1721	0.0298483	0.399815	23	36	-0.579197	0.529635
2810007J24Rik	7	3	1.19447	0.61252	0.540194	0.988245	4	6	-0.448437	0.825037
2810021J22Rik	2	4	-0.584778	-0.251668	0.801298	0.988245	3	3	0.0359411	0.988327
2810046L04Rik	28	36	-0.137046	-0.15394	0.877657	0.988245	36	28	0.397938	0.651075
2810408A11Rik	130	130	0.219925	0.458151	0.646844	0.988245	102	158	-0.579363	0.201111
2810422J05Rik	2	5	-0.847545	-0.37984	0.704065	0.988245	5	2	1.04359	0.661772
2900005J15Rik	5	2	1.18536	0.534161	0.59323	0.988245	5	2	1.04359	0.661772
2900073G15Rik	433	603	-0.255822	-0.977687	0.328229	0.971179	503	533	-0.0359663	0.875368
3110001I22Rik	29	2	3.53412	2.28789	0.0221442	0.340589	8	23	-1.37419	0.290808
3110043A19Rik	8	29	-1.53795	-1.26782	0.204861	0.872088	8	29	-1.69631	0.168585
3425401B19Rik	8	14	-0.538219	-0.380284	0.703734	0.988245	14	8	0.782435	0.591542
3830431G21Rik	2	2	0.151112	0.0580553	0.953705	0.988245	2	2	0.0320345	0.990966
4632419I22Rik	28	28	0.214366	0.228087	0.819578	0.988245	21	35	-0.665443	0.482492
4732418C07Rik	8	15	-0.631294	-0.452497	0.650911	0.988245	2	21	-2.84893	0.101651
4732471D19Rik	41	55	-0.198411	-0.26548	0.79064	0.988245	63	33	0.959671	0.195102
4921504E06Rik	147	153	0.162775	0.361207	0.717944	0.988245	115	185	-0.634104	0.134579
4922501C03Rik	72	101	-0.263898	-0.456458	0.648061	0.988245	64	109	-0.712299	0.198934
4922505E12Rik	188	333	-0.601034	-1.67315	0.0942987	0.716494	224	297	-0.358073	0.26552
4922505G16Rik	15	2	2.6214	1.47417	0.140435	0.795025	2	15	-2.38911	0.203986
4930402F06Rik	23	8	1.62735	1.27941	0.200754	0.872088	8	23	-1.37419	0.290808
4930403N07Rik	14	12	0.414044	0.317933	0.750536	0.988245	8	18	-1.03691	0.451447
4930407I10Rik	2	2	0.151112	0.0580553	0.953705	0.988245	2	2	0.0320345	0.990966
4930422G04Rik	29	30	0.167307	0.182052	0.855542	0.988245	26	33	-0.286911	0.753593
4930433I11Rik	25	18	0.665938	0.629387	0.529096	0.988245	25	18	0.498602	0.638986
4930438A08Rik	44	60	-0.22193	-0.307351	0.758576	0.988245	58	46	0.374914	0.591316
4930447F04Rik	21	15	0.671383	0.588322	0.556316	0.988245	15	21	-0.415155	0.719149
4930451E10Rik	175	146	0.480079	1.09583	0.273152	0.931305	159	162	0.0204531	0.95969
4930458L03Rik	65	87	-0.196637	-0.321811	0.747596	0.988245	65	87	-0.368277	0.527775
4930485B16Rik	47	127	-1.19774	-1.98452	0.0471979	0.519706	76	98	-0.31569	0.56307
4930505O20Rik	2	5	-0.847545	-0.37984	0.704065	0.988245	5	2	1.04359	0.661772
4930519F16Rik	36	36	0.215912	0.256096	0.797876	0.988245	43	29	0.599276	0.473777
4930522L14Rik	43	36	0.466746	0.575453	0.564985	0.988245	43	36	0.296571	0.709091
4930546C10Rik	2	2	0.151112	0.0580553	0.953705	0.988245	2	2	0.0320345	0.990966
4930555F03Rik	28	65	-0.971891	-1.24172	0.214339	0.883685	36	57	-0.602449	0.417628
4930568D16Rik	29	14	1.21434	1.1243	0.260884	0.915339	14	29	-0.956282	0.37923
4930579K19Rik	43	43	0.216802	0.277802	0.781164	0.988245	43	43	0.0464964	0.951351
4930594M22Rik	15	8	1.03823	0.745344	0.456064	0.978872	8	15	-0.788759	0.582786
4930597O21Rik	2	2	0.151112	0.0580553	0.953705	0.988245	2	2	0.0320345	0.990966
4931406P16Rik	243	386	-0.444785	-1.35431	0.175639	0.833728	330	299	0.18928	0.517245
4931417E11Rik	11	25	-0.910916	-0.776148	0.437662	0.978872	21	15	0.505264	0.661601
4931429I11Rik	58	58	0.217998	0.318345	0.750224	0.988245	51	65	-0.297389	0.653735
4932411G14Rik	2	2	0.151112	0.0580553	0.953705	0.988245	2	2	0.0320345	0.990966
4932411N23Rik	8	8	0.198389	0.12512	0.900429	0.988245	8	8	0.042411	0.979518
4932415D10Rik	122	269	-0.914443	-2.2064	0.0273561	0.385376	188	203	-0.0628917	0.864281
4932418E24Rik	28	29	0.165466	0.17739	0.859202	0.988245	21	36	-0.704988	0.453848
4932431L22Rik	15	12	0.507988	0.395764	0.692279	0.988245	15	12	0.344545	0.7929
4933404M02Rik	94	36	1.5796	2.31217	0.0207681	0.328436	72	58	0.354167	0.572342
4933412A08Rik	2	5	-0.847545	-0.37984	0.704065	0.988245	5	2	1.04359	0.661772
4933425L06Rik	2	2	0.151112	0.0580553	0.953705	0.988245	2	2	0.0320345	0.990966
4933425O20Rik	2	2	0.151112	0.0580553	0.953705	0.988245	2	2	0.0320345	0.990966
4933427G17Rik	36	87	-1.03394	-1.48712	0.136984	0.795025	36	87	-1.20403	0.0729883
4933427I04Rik	15	5	1.62274	1.06453	0.287087	0.941361	5	15	-1.37755	0.385019
4933432B09Rik	8	2	1.78156	0.880154	0.378776	0.976022	8	2	1.63239	0.449813
4933434E20Rik	21	21	0.212089	0.199493	0.841877	0.988245	28	14	0.997769	0.362743
5033430I15Rik	8	8	0.198389	0.12512	0.900429	0.988245	2	14	-2.29591	0.229487
5330427O13Rik	21	36	-0.537785	-0.56787	0.570123	0.988245	21	36	-0.704988	0.453848
5330432E05Rik	43	44	0.184385	0.237448	0.812309	0.988245	51	36	0.537819	0.481026
5330438D12Rik	5	8	-0.39781	-0.228848	0.818987	0.988245	8	5	0.628624	0.730312
5730455O13Rik	14	44	-1.37693	-1.3937	0.163407	0.820626	29	29	0.0460076	0.960046
5730471H19Rik	8	2	1.78156	0.880154	0.378776	0.976022	8	2	1.63239	0.449813
5830433M19Rik	14	14	0.207675	0.164626	0.869239	0.988245	14	14	0.0444678	0.972448
6330405D24Rik	2	2	0.151112	0.0580553	0.953705	0.988245	2	2	0.0320345	0.990966
6720473M11Rik	21	36	-0.537785	-0.56787	0.570123	0.988245	36	21	0.796735	0.397211
8030462N17Rik	189	252	-0.192712	-0.504909	0.613622	0.988245	243	198	0.341488	0.32626
8030474K03Rik	5	6	-0.0354967	-0.0193103	0.984594	0.99562	5	6	-0.183099	0.924795
9130019O22Rik	14	36	-1.09457	-1.06069	0.288832	0.941361	29	21	0.493739	0.618123
9230104L09Rik	28	43	-0.38699	-0.45178	0.651428	0.988245	43	28	0.648211	0.442206
9330101J02Rik	81	62	0.599224	0.955537	0.339306	0.975592	62	81	-0.333542	0.578362
9330159F19Rik	19	10	1.07331	0.847039	0.396974	0.977272	19	10	0.908655	0.48269
9430041J12Rik	8	8	0.198389	0.12512	0.900429	0.988245	11	5	1.04557	0.538477
9430064I24Rik	2	2	0.151112	0.0580553	0.953705	0.988245	2	2	0.0320345	0.990966
9430078G10Rik	79	123	-0.413313	-0.762047	0.446032	0.978872	79	123	-0.5854	0.252899
9430097D07Rik	123	205	-0.512442	-1.1663	0.243492	0.907621	169	159	0.134744	0.736571
A1bg	80	130	-0.474584	-0.888229	0.374417	0.976022	94	116	-0.253495	0.610752
A230065N10Rik	3	2	0.583375	0.239577	0.810658	0.988245	2	3	-0.384887	0.883964
A230083G16Rik	6	6	0.191722	0.108017	0.913982	0.988245	6	6	0.0409376	0.982514
A2mp	265	188	0.713753	1.88888	0.0589076	0.581288	249	204	0.333683	0.331087
A2NXD9	8	8	0.198389	0.12512	0.900429	0.988245	8	8	0.042411	0.979518
A330084C13Rik	5	25	-1.92774	-1.40411	0.160285	0.817051	22	8	1.4007	0.286337
A3QZZ0	14	8	0.944283	0.66815	0.504038	0.978872	14	8	0.782435	0.591542
A530006G24Rik	2	2	0.151112	0.0580553	0.953705	0.988245	2	2	0.0320345	0.990966
A730008H23Rik	51	36	0.70845	0.906629	0.364603	0.976022	44	43	0.0789525	0.917037
A830005F24Rik	29	50	-0.55082	-0.669567	0.503134	0.978872	58	21	1.47062	0.0799855
A930005H10Rik	2	21	-2.72104	-1.62805	0.103514	0.728076	15	8	0.875831	0.541735
Aaas	1022	1160	0.0387394	0.207227	0.835833	0.988245	1069	1113	-0.0106387	0.94687
Aacs	1813	2330	-0.140385	-0.996171	0.319167	0.967141	2019	2124	-0.0255873	0.826725
Aadacl2	8	8	0.198389	0.12512	0.900429	0.988245	8	8	0.042411	0.979518
Aadacl3	3	2	0.583375	0.239577	0.810658	0.988245	2	3	-0.384887	0.883964
Aadat	58	65	0.056262	0.0842351	0.93287	0.988245	43	80	-0.834156	0.204154
Aagab	113	141	-0.0971534	-0.199772	0.841659	0.988245	134	120	0.205174	0.650943
Aak1	260	240	0.335725	0.933884	0.350364	0.976022	194	306	-0.607499	0.0661156
Aamp	3526	4045	0.0233891	0.217559	0.827773	0.988245	3867	3704	0.109646	0.208461
Aars	49711	53560	0.113909	3.39189	0.000694127	0.0264548	50434	52837	-0.019608	0.422482
Aars2	1197	1119	0.318458	1.75039	0.0800517	0.661469	1161	1155	0.0549727	0.72297
Aarsd1	1518	1971	-0.15517	-1.01978	0.307835	0.961088	1920	1569	0.338615	0.00784894
Aasdhppt	1446	2107	-0.321449	-2.12109	0.033914	0.431768	1794	1759	0.0759266	0.546592
Aass	14	8	0.944283	0.66815	0.504038	0.978872	14	8	0.782435	0.591542
Aatf	5046	4240	0.472483	4.80982	1.51069e-06	0.000122765	4282	5004	-0.177216	0.024948
Abca13	28	8	1.90181	1.55983	0.1188	0.758797	15	21	-0.415155	0.719149
Abca14	36	14	1.51815	1.47303	0.140742	0.795025	36	14	1.34975	0.191373
Abca15	14	8	0.944283	0.66815	0.504038	0.978872	8	14	-0.695556	0.633465
Abca16	40	65	-0.47031	-0.649216	0.516198	0.982916	83	22	1.91646	0.0119523
Abca3	58	80	-0.239171	-0.37478	0.707824	0.988245	95	43	1.17287	0.0627489
Abca4	94	101	0.116763	0.214175	0.830411	0.988245	94	101	-0.0555272	0.914128
Abca5	5	4	0.449471	0.226891	0.820508	0.988245	5	4	0.303617	0.885349
Abca7	116	177	-0.385609	-0.838636	0.401674	0.977272	177	116	0.652719	0.126749
Abca8a	35	49	-0.258112	-0.325367	0.744903	0.988245	42	42	0.0464718	0.951917
Abca9	2	2	0.151112	0.0580553	0.953705	0.988245	2	2	0.0320345	0.990966
Abcb10	256	304	-0.0263375	-0.0769396	0.938672	0.988245	247	313	-0.293086	0.344579
Abcb11	21	51	-1.02871	-1.1717	0.241316	0.907621	36	36	0.0462984	0.955474
Abcb4	14	15	0.1146	0.0921578	0.926573	0.988245	8	21	-1.24857	0.347387
Abcb6	199	223	0.056975	0.146955	0.883168	0.988245	193	229	-0.198289	0.576564
Abcb7	1969	2404	-0.0664432	-0.483567	0.628693	0.988245	2042	2331	-0.143359	0.208402
Abcb8	170	152	0.380753	0.871272	0.383605	0.977272	160	162	0.0294446	0.941908
Abcb9	65	101	-0.409618	-0.692758	0.488461	0.978872	80	86	-0.0561376	0.91964
Abcc1	763	978	-0.136502	-0.658777	0.510039	0.978872	887	854	0.102128	0.566504
Abcc12	36	51	-0.275012	-0.351855	0.724947	0.988245	36	51	-0.444863	0.56001
Abcc2	58	21	1.64098	1.9241	0.0543416	0.562471	50	29	0.812484	0.314048
Abcc3	80	131	-0.485555	-0.910301	0.362664	0.976022	116	95	0.332594	0.50315
Abcc4	5045	6615	-0.169357	-1.90328	0.057004	0.577261	5798	5862	0.0317007	0.653629
Abcc5	8	35	-1.80094	-1.54608	0.122085	0.762629	22	21	0.109714	0.917306
Abcd1	15	8	1.03823	0.745344	0.456064	0.978872	12	11	0.159615	0.909726
Abcd2	2	2	0.151112	0.0580553	0.953705	0.988245	2	2	0.0320345	0.990966
Abcd3	1742	1774	0.195137	1.29169	0.196463	0.870576	1752	1764	0.037675	0.765982
Abcd4	44	54	-0.0725671	-0.0982093	0.921766	0.988245	66	32	1.0689	0.147416
Abce1	18010	22722	-0.113784	-2.23351	0.0255156	0.367881	19494	21238	-0.0760706	0.0479046
Abcf1	13735	16466	-0.0401286	-0.690325	0.48999	0.978872	15158	15043	0.0585269	0.188041
Abcf2	22934	23655	0.176838	3.69594	0.000219074	0.010307	23326	23263	0.0514432	0.153062
Abcf3	955	1284	-0.205398	-1.107	0.268294	0.925985	1052	1187	-0.126532	0.422594
Abcg1	28	42	-0.353827	-0.410958	0.681104	0.988245	28	42	-0.522582	0.537879
Abcg2	1070	1220	0.0322055	0.176005	0.86029	0.988245	1076	1214	-0.12644	0.417843
Abcg5	8	14	-0.538219	-0.380284	0.703734	0.988245	8	14	-0.695556	0.633465
Abhd10	370	404	0.0944445	0.318898	0.749804	0.988245	360	414	-0.153705	0.561086
Abhd11	890	1266	-0.286646	-1.51611	0.129492	0.77735	1130	1026	0.186668	0.245277
Abhd12	187	206	0.0815092	0.203749	0.83855	0.988245	175	218	-0.268099	0.466258
Abhd13	8	8	0.198389	0.12512	0.900429	0.988245	5	11	-0.962048	0.571659
Abhd14b	108	90	0.479982	0.885041	0.376135	0.976022	104	94	0.191517	0.707986
Abhd16a	38	24	0.857629	0.943307	0.345524	0.976022	33	29	0.226849	0.798988
Abhd2	8	15	-0.631294	-0.452497	0.650911	0.988245	2	21	-2.84893	0.101651
Abhd4	73	58	0.545492	0.837857	0.402111	0.977272	58	73	-0.280125	0.654125
Abhd5	8	14	-0.538219	-0.380284	0.703734	0.988245	8	14	-0.695556	0.633465
Abhd6	99	55	1.05587	1.71434	0.086467	0.686777	87	67	0.419064	0.469225
Abi1	598	680	0.0360602	0.152066	0.879135	0.988245	708	570	0.359781	0.0831271
Abi3	44	51	0.00834436	0.0111528	0.991102	0.997306	51	44	0.255311	0.725713
Abl2	749	976	-0.160239	-0.769807	0.441415	0.978872	852	873	0.0124014	0.944754
Abpb	58	29	1.19362	1.49954	0.133734	0.787777	58	29	1.02288	0.189095
Abr	1636	2102	-0.140017	-0.949127	0.342556	0.976022	1780	1958	-0.0899133	0.464541
Abt1	1589	1553	0.254412	1.60187	0.109183	0.740414	1584	1558	0.0713767	0.593439
Abtb1	576	746	-0.15139	-0.646283	0.518096	0.98518	576	746	-0.325082	0.111891
Acaa1a	994	952	0.283515	1.44247	0.149169	0.813307	882	1064	-0.222881	0.187567
Acaa2	3270	3182	0.260784	2.26139	0.0237349	0.355773	3175	3277	0.00192391	0.983709
Acaca	4466	5261	-0.0148488	-0.154342	0.87734	0.988245	4949	4778	0.0982542	0.202907
Acacb	11	4	1.46629	0.865863	0.386566	0.977272	4	11	-1.22739	0.490177
Acad10	279	364	-0.161698	-0.501099	0.616301	0.988245	288	355	-0.253438	0.381782
Acad11	968	912	0.30717	1.53889	0.123831	0.762629	960	920	0.108832	0.526042
Acad12	2	2	0.151112	0.0580553	0.953705	0.988245	2	2	0.0320345	0.990966
Acad8	941	1073	0.0320889	0.165633	0.868445	0.988245	1007	1007	0.0474979	0.774744
Acad9	6875	8291	-0.0486783	-0.616254	0.537727	0.988245	7385	7781	-0.0278105	0.654653
Acadl	2031	2644	-0.158966	-1.18986	0.2341	0.903773	2340	2335	0.0506086	0.646062
Acadm	13378	11530	0.435939	6.88725	5.6881e-12	9.9877e-10	12378	12530	0.0299331	0.539877
Acads	3660	3389	0.332398	2.99729	0.00272389	0.0796431	3498	3551	0.0258414	0.774616
Acadsb	1147	1294	0.0474936	0.26707	0.789415	0.988245	1094	1347	-0.252392	0.0958498
Acadvl	2848	3230	0.0399048	0.336681	0.736357	0.988245	2964	3114	-0.0236724	0.807209
Acap1	55	52	0.297237	0.418917	0.675277	0.988245	54	53	0.0731856	0.915125
Acap2	805	1117	-0.25082	-1.26172	0.207048	0.872088	893	1029	-0.156809	0.356311
Acap3	2	2	0.151112	0.0580553	0.953705	0.988245	2	2	0.0320345	0.990966
Acat1	2902	3086	0.13277	1.11353	0.26548	0.921975	2880	3108	-0.0623539	0.523474
Acat2	433	408	0.306619	1.07445	0.282621	0.940942	381	460	-0.223781	0.378765
Acbd3	1425	1790	-0.107433	-0.681433	0.495597	0.978872	1560	1655	-0.0377189	0.775468
Acbd4	51	43	0.458506	0.609829	0.541975	0.988245	43	51	-0.194591	0.790294
Acbd5	457	437	0.285467	1.02794	0.30398	0.959671	349	545	-0.594157	0.0171316
Acbd6	432	505	-0.0037425	-0.0137433	0.989035	0.996943	448	489	-0.0786295	0.744061
Acbd7	58	68	-0.00786322	-0.0118898	0.990514	0.997306	48	78	-0.642642	0.3182
Accn4	8	35	-1.80094	-1.54608	0.122085	0.762629	21	22	-0.0187266	0.985861
Acd	121	243	-0.780158	-1.83711	0.0661934	0.604969	142	222	-0.593863	0.123289
Acer2	115	134	0.000896248	0.00182938	0.99854	0.999586	90	159	-0.767203	0.0999507
Acin1	11135	12574	0.0461564	0.713664	0.475435	0.978872	11592	12117	-0.0163581	0.743655
Acly	46387	58279	-0.107752	-3.21942	0.00128449	0.0435529	53044	51622	0.0867455	0.000354074
Acn9	132	207	-0.425187	-0.985049	0.3246	0.970156	150	189	-0.284243	0.472204
Aco1	4584	5896	-0.141602	-1.51842	0.12891	0.776086	5292	5188	0.0761641	0.306045
Aco2	25152	27325	0.10195	2.24593	0.0247085	0.360205	25800	26677	-0.000681777	0.983993
Acot1	570	889	-0.419169	-1.85623	0.0634201	0.590912	735	724	0.0692062	0.721476
Acot11	7	4	0.872945	0.470401	0.638068	0.988245	2	9	-1.7102	0.41741
Acot12	50	65	-0.154485	-0.223896	0.822838	0.988245	87	28	1.64899	0.0206471
Acot13	1712	2083	-0.0614477	-0.419911	0.674551	0.988245	1993	1802	0.192788	0.114177
Acot2	52	73	-0.263888	-0.395698	0.692328	0.988245	80	45	0.863474	0.1839
Acot7	2543	2555	0.214632	1.67609	0.0937208	0.714939	2494	2604	-0.0147188	0.889216
Acot8	710	725	0.191092	0.849179	0.395782	0.977272	752	683	0.186139	0.341808
Acot9	1697	2051	-0.0518129	-0.352163	0.724716	0.988245	2030	1718	0.288144	0.0190653
Acox1	288	280	0.261286	0.76934	0.441692	0.978872	257	311	-0.226825	0.46088
Acox2	2	11	-1.84687	-0.965639	0.334225	0.974126	8	5	0.628624	0.730312
Acox3	44	52	-0.0191335	-0.025682	0.979511	0.994586	34	62	-0.802056	0.277379
Acoxl	58	28	1.24252	1.54924	0.121324	0.762629	50	36	0.509779	0.506202
Acp1	2871	3466	-0.0502014	-0.431021	0.666453	0.988245	2878	3459	-0.217678	0.0222773
Acp2	76	43	1.02609	1.4896	0.136329	0.793678	63	56	0.213977	0.743213
Acp5	34	37	0.0969653	0.114269	0.909024	0.988245	32	39	-0.231506	0.781998
Acp6	8811	10355	-0.0114467	-0.160901	0.872172	0.988245	9570	9596	0.0436249	0.431605
Acpl2	8	21	-1.09059	-0.839095	0.401416	0.977272	15	14	0.137864	0.913377
Acr	7	16	-0.891454	-0.630623	0.528287	0.988245	13	10	0.392609	0.78099
Acrbp	69	84	-0.061538	-0.101257	0.919346	0.988245	86	67	0.402567	0.48811
Acsf2	3875	3568	0.340497	3.14537	0.00165875	0.0540082	3637	3806	-0.0179784	0.837937
Acsf3	233	195	0.476268	1.23489	0.216871	0.888706	200	228	-0.140851	0.689399
Acsl1	1622	1533	0.302739	1.90938	0.0562131	0.573981	1482	1673	-0.12727	0.340595
Acsl3	2483	2839	0.0281936	0.224197	0.822604	0.988245	2604	2718	-0.0142672	0.890338
Acsl4	2671	4380	-0.491914	-4.37833	1.1959e-05	0.00078921	3444	3607	-0.0191654	0.831816
Acsl5	171	165	0.271525	0.633526	0.52639	0.988245	171	165	0.0985059	0.803479
Acsl6	20	11	1.01871	0.828664	0.407295	0.978872	6	25	-1.8545	0.171659
Acsm2	3	3	0.169011	0.0739893	0.941019	0.988245	4	2	0.778255	0.755069
Acsm3	2	2	0.151112	0.0580553	0.953705	0.988245	2	2	0.0320345	0.990966
Acsm5	3	2	0.583375	0.239577	0.810658	0.988245	2	3	-0.384887	0.883964
Acss1	120	136	0.0406336	0.0839972	0.933059	0.988245	102	154	-0.542601	0.234096
Acss2	311	289	0.326331	0.984263	0.324986	0.970156	320	280	0.239413	0.423602
Acta1	130	116	0.382976	0.778007	0.436565	0.978872	97	149	-0.567115	0.222885
Actb	99494	122927	-0.0836176	-3.49559	0.000473014	0.0192994	110069	112352	0.0179258	0.286735
Actbl2	254	384	-0.373658	-1.14764	0.251118	0.913519	356	282	0.382553	0.18872
Actg1	2399	3310	-0.242816	-1.98271	0.0473999	0.520085	2826	2883	0.0187278	0.851436
Actg2	109	152	-0.256384	-0.531768	0.594887	0.988245	109	152	-0.428961	0.340674
Actl6a	10385	10096	0.262196	3.80136	0.000143901	0.00721929	9078	11403	-0.281397	1.76196e-07
Actn1	15456	14868	0.277441	4.78976	1.66985e-06	0.000132347	14979	15345	0.0127154	0.774453
Actn3	464	660	-0.286356	-1.13384	0.25686	0.915339	592	532	0.201367	0.36116
Actn4	46409	60328	-0.156918	-4.72512	2.29974e-06	0.000172621	53058	53679	0.0307555	0.20101
Actr10	426	502	-0.015301	-0.0559406	0.955389	0.98846	456	472	-0.00220488	0.992727
Actr1a	906	847	0.318312	1.5458	0.122152	0.762629	920	833	0.19065	0.283235
Actr1b	993	1142	0.0197878	0.104809	0.916527	0.988245	1089	1046	0.105569	0.512925
Actr2	18052	21145	-0.00665544	-0.128634	0.897647	0.988245	19268	19929	-0.00111887	0.977209
Actr3	5620	6119	0.0987607	1.11733	0.263855	0.919236	5736	6003	-0.0180921	0.79725
Actr3b	78	102	-0.16381	-0.288998	0.772583	0.988245	94	86	0.173993	0.745133
Actr5	452	537	-0.0270461	-0.101701	0.918994	0.988245	500	489	0.0794815	0.734658
Actr6	128	185	-0.308012	-0.691335	0.489355	0.978872	171	142	0.313696	0.444737
Actr8	664	674	0.199659	0.860084	0.389742	0.977272	632	706	-0.112038	0.580308
Acvr1b	2	3	-0.263252	-0.107813	0.914144	0.988245	3	2	0.452863	0.863567
Acvr2b	8	8	0.198389	0.12512	0.900429	0.988245	14	2	2.37241	0.213378
Acy1	2713	2804	0.173846	1.40606	0.159707	0.817051	2629	2888	-0.0879821	0.387097
Acy3	29	28	0.263505	0.282504	0.777557	0.988245	21	36	-0.704988	0.453848
Acyp1	697	953	-0.229553	-1.07957	0.280335	0.939835	794	856	-0.0608567	0.739373
Acyp2	119	120	0.207808	0.417098	0.676607	0.988245	152	87	0.845307	0.0753316
Ada	418	365	0.416113	1.41144	0.158114	0.817051	305	478	-0.599127	0.0242245
Adal	468	495	0.140311	0.52217	0.601552	0.988245	468	495	-0.0333094	0.888507
Adam10	293	268	0.349007	1.02159	0.306974	0.961088	288	273	0.124282	0.687369
Adam17	539	569	0.143118	0.566867	0.570804	0.988245	553	555	0.0422614	0.848958
Adam19	101	237	-1.00287	-2.25667	0.024029	0.355773	183	155	0.285475	0.470229
Adam23	363	316	0.420387	1.33847	0.180744	0.844246	346	333	0.102501	0.715757
Adam9	152	202	-0.187783	-0.446411	0.6553	0.988245	159	195	-0.245552	0.525665
Adamts12	8	11	-0.216424	-0.145512	0.884306	0.988245	8	11	-0.373253	0.808506
Adamts19	2	8	-1.43206	-0.702348	0.482462	0.978872	8	2	1.63239	0.449813
Adamts2	2	2	0.151112	0.0580553	0.953705	0.988245	2	2	0.0320345	0.990966
Adamts6	35	50	-0.286679	-0.362972	0.716626	0.988245	42	43	0.0132932	0.986161
Adamts8	8	2	1.78156	0.880154	0.378776	0.976022	2	8	-1.55794	0.471524
Adamts9	5	14	-1.13442	-0.731116	0.464709	0.978872	11	8	0.459361	0.765452
Adamtsl1	58	101	-0.571726	-0.943044	0.345658	0.976022	101	58	0.837035	0.147728
Adamtsl2	36	44	-0.0664494	-0.0823252	0.934388	0.988245	51	29	0.840524	0.295354
Adap1	23	25	0.0974234	0.096978	0.922744	0.988245	23	25	-0.0699264	0.94448
Adap2	42	35	0.472996	0.576648	0.564177	0.988245	42	35	0.302913	0.706614
Adar	1189	1142	0.279464	1.54072	0.123384	0.762629	1149	1182	0.00668677	0.9655
Adat1	396	649	-0.490311	-1.86729	0.0618607	0.587656	530	515	0.0887989	0.69733
Adat2	315	312	0.23461	0.721783	0.470428	0.978872	295	332	-0.122545	0.675568
Adat3	94	72	0.599333	1.02048	0.3075	0.961088	68	98	-0.474055	0.397833
Adck1	150	99	0.814655	1.64952	0.0990409	0.728076	136	113	0.312383	0.495626
Adck3	53	82	-0.402426	-0.62163	0.534185	0.988245	50	85	-0.707379	0.257368
Adck4	109	80	0.661107	1.19027	0.233941	0.903511	73	116	-0.614102	0.245919
Adck5	5	2	1.18536	0.534161	0.59323	0.988245	5	2	1.04359	0.661772
Adcy10	8	23	-1.21609	-0.953942	0.340113	0.975592	8	23	-1.37419	0.290808
Adcy7	44	35	0.53879	0.66356	0.506972	0.978872	36	43	-0.203777	0.797692
Adcy8	21	21	0.212089	0.199493	0.841877	0.988245	21	21	0.0454479	0.966064
Add1	1273	1624	-0.129733	-0.785314	0.432269	0.978872	1513	1384	0.175994	0.205946
Add2	14	58	-1.76768	-1.90036	0.057386	0.577327	43	29	0.599276	0.473777
Add3	1542	1644	0.129019	0.817229	0.413798	0.978872	1637	1549	0.127183	0.338286
Adh4	15	58	-1.67373	-1.82563	0.0679066	0.612592	30	43	-0.459393	0.579923
Adh5	28693	32695	0.0331299	0.78216	0.434121	0.978872	31182	30206	0.0934189	0.00300517
Adi1	1792	2259	-0.112559	-0.791187	0.428835	0.978872	1972	2079	-0.0286729	0.80829
Adipor1	32	43	-0.199744	-0.240018	0.810316	0.988245	40	35	0.234123	0.773675
Adk	3325	4910	-0.340788	-3.26663	0.00108837	0.0382213	4275	3960	0.15793	0.0591767
Adnp	5061	6358	-0.107631	-1.19981	0.230214	0.902574	5565	5854	-0.0254932	0.720974
Adnp2	832	988	-0.0263983	-0.130171	0.896431	0.988245	858	962	-0.117391	0.501099
Ado	996	1069	0.11935	0.623361	0.533047	0.988245	993	1072	-0.0628367	0.701655
Adpgk	529	542	0.186153	0.726375	0.467609	0.978872	514	557	-0.0682419	0.762365
Adprh	2966	3495	-0.0152673	-0.132281	0.894762	0.988245	2957	3504	-0.197266	0.0364805
Adprhl2	545	817	-0.362071	-1.55796	0.119242	0.758797	603	759	-0.283991	0.158465
ADPRM	453	540	-0.0318862	-0.120109	0.904397	0.988245	508	485	0.114165	0.625732
Adra1a	2	2	0.151112	0.0580553	0.953705	0.988245	2	2	0.0320345	0.990966
Adrbk1	511	601	-0.0125186	-0.049599	0.960442	0.990251	548	564	0.00601383	0.978342
Adrm1	831	699	0.470481	2.14766	0.031741	0.414914	801	729	0.183195	0.334449
Adsl	10121	12371	-0.0681025	-1.02713	0.304359	0.959833	11110	11382	0.0126472	0.805333
Adss	13794	15681	0.0365231	0.622101	0.533875	0.988245	15048	14427	0.108337	0.016049
Adssl1	8	14	-0.538219	-0.380284	0.703734	0.988245	14	8	0.782435	0.591542
Aebp1	28	35	-0.0975243	-0.10888	0.913297	0.988245	35	28	0.358358	0.685789
Aebp2	62	42	0.769177	1.06232	0.288089	0.941361	69	35	1.00655	0.159026
Aen	659	671	0.195194	0.83861	0.401688	0.977272	585	745	-0.300818	0.1399
Aes	50	50	0.217448	0.297579	0.766024	0.988245	58	42	0.503283	0.480602
AF251705	8	10	-0.0909555	-0.0599816	0.95217	0.988245	8	10	-0.247552	0.874958
Afap1	140	169	-0.0497928	-0.111738	0.911031	0.988245	87	222	-1.2946	0.0028349
Afap1l1	3	3	0.169011	0.0739893	0.941019	0.988245	3	3	0.0359411	0.988327
Aff1	2	14	-2.16867	-1.19159	0.233423	0.902574	8	8	0.042411	0.979518
Aff2	5	2	1.18536	0.534161	0.59323	0.988245	5	2	1.04359	0.661772
Aff4	1040	1262	-0.0575794	-0.315053	0.752721	0.988245	1189	1113	0.142719	0.358948
Afg3l1	1100	1116	0.2005	1.08088	0.279753	0.938649	1079	1137	-0.0279694	0.859899
Afg3l2	2915	3446	-0.0199188	-0.171379	0.863926	0.988245	3270	3091	0.128721	0.174916
Afm	3	3	0.169011	0.0739893	0.941019	0.988245	3	3	0.0359411	0.988327
Afmid	2	2	0.151112	0.0580553	0.953705	0.988245	2	2	0.0320345	0.990966
Aftph	380	414	0.0976415	0.333455	0.738791	0.988245	379	415	-0.0831668	0.750007
Aga	105	90	0.439666	0.805677	0.420429	0.978872	87	108	-0.261782	0.61207
Agap1	199	191	0.279361	0.696256	0.486269	0.978872	191	199	-0.0115947	0.974886
Agap3	152	183	-0.0460133	-0.10702	0.914773	0.988245	176	159	0.192974	0.626592
Agbl3	130	138	0.134411	0.283724	0.776622	0.988245	138	130	0.13274	0.76375
Agbl4	29	21	0.661965	0.667392	0.504522	0.978872	21	29	-0.402284	0.684644
Agbl5	14	14	0.207675	0.164626	0.869239	0.988245	14	14	0.0444678	0.972448
Ager	65	36	1.05322	1.42145	0.155186	0.817051	65	36	0.882054	0.220669
Agfg1	2877	3938	-0.231332	-2.04435	0.0409192	0.477421	3442	3373	0.0767365	0.402908
Agfg2	94	88	0.313444	0.55776	0.577008	0.988245	85	97	-0.141469	0.79058
Aggf1	53	56	0.139679	0.198456	0.842688	0.988245	49	60	-0.24034	0.724642
Agk	1380	1298	0.309664	1.81568	0.0694194	0.618858	1405	1273	0.189744	0.189411
Agl	100	112	0.0574974	0.109379	0.912902	0.988245	119	93	0.399513	0.420767
Agpat1	42	28	0.784886	0.911944	0.361798	0.976022	21	49	-1.13955	0.192649
Agpat2	354	360	0.196741	0.641199	0.521393	0.987573	326	388	-0.203088	0.460517
Agpat4	115	89	0.585829	1.09261	0.274566	0.933497	98	106	-0.0650489	0.897283
Agpat5	85	115	-0.212593	-0.39247	0.694711	0.988245	57	143	-1.26543	0.0177864
Agpat6	91	142	-0.417022	-0.818778	0.412913	0.978872	106	127	-0.211454	0.655075
Agphd1	163	189	0.00794567	0.0189029	0.984919	0.99562	147	205	-0.429858	0.269862
Agps	4275	4792	0.0567869	0.572525	0.566966	0.988245	4763	4304	0.193695	0.0153309
Agrn	658	532	0.527329	2.15096	0.031479	0.413261	629	561	0.212256	0.322421
Agtpbp1	65	117	-0.619825	-1.08281	0.278892	0.937605	103	79	0.425677	0.425703
Agxt2l2	15	23	-0.376251	-0.335963	0.736899	0.988245	28	10	1.44577	0.221391
Ahctf1	9467	11248	-0.0271847	-0.395491	0.692481	0.988245	10452	10263	0.0738632	0.166708
Ahcy	40256	51003	-0.119874	-3.36893	0.000754607	0.0283208	45273	45986	0.0249992	0.335518
Ahcyl1	766	947	-0.0844256	-0.404895	0.685554	0.988245	912	801	0.234509	0.192007
Ahcyl2	711	922	-0.153239	-0.718559	0.472413	0.978872	826	807	0.0810206	0.659339
Ahdc1	2436	3101	-0.126674	-1.02294	0.306338	0.961088	2775	2762	0.054299	0.592646
Ahi1	15	40	-1.1487	-1.15548	0.247893	0.907621	33	22	0.610406	0.520674
Ahnak	15863	11050	0.743069	12.0783	1.37614e-33	9.02105e-31	13342	13571	0.0229898	0.624927
Ahnak2	131	173	-0.178598	-0.396986	0.691377	0.988245	161	143	0.217202	0.601413
Ahsa1	20814	25060	-0.0463282	-0.959837	0.337137	0.975185	22756	23118	0.0247729	0.494682
Ahsa2	849	1257	-0.344335	-1.79938	0.0719588	0.632223	1067	1039	0.0858291	0.597186
Ahsg	262	528	-0.787473	-2.61372	0.00895625	0.188985	406	384	0.127604	0.625668
AI481877	9	13	-0.28448	-0.202707	0.839364	0.988245	12	10	0.285316	0.842713
AI607873	2	8	-1.43206	-0.702348	0.482462	0.978872	8	2	1.63239	0.449813
AI837181	6	14	-0.9072	-0.60553	0.544827	0.988245	9	11	-0.220484	0.883213
Aida	285	391	-0.234051	-0.740414	0.459049	0.978872	372	304	0.3378	0.232233
Aif1l	120	239	-0.7682	-1.79901	0.0720173	0.632223	185	174	0.135251	0.724278
Aifm1	7480	7693	0.180972	2.29589	0.021682	0.336807	7740	7433	0.105919	0.0883606
Aifm2	195	189	0.265301	0.656714	0.511365	0.978872	227	157	0.576495	0.123287
Aig1	2	11	-1.84687	-0.965639	0.334225	0.974126	8	5	0.628624	0.730312
Aim1	94	86	0.346231	0.612997	0.539879	0.988245	86	94	-0.0799197	0.881309
Aim1l	49	50	0.188801	0.257236	0.796996	0.988245	55	44	0.362321	0.612192
Aim2	172	238	-0.245918	-0.623056	0.533248	0.988245	158	252	-0.622909	0.0871741
Aimp1	17173	21465	-0.100337	-1.92428	0.0543195	0.562471	19870	18768	0.129854	0.00099461
Aimp2	9947	12052	-0.0554324	-0.827992	0.407675	0.978872	10930	11069	0.0293095	0.572053
Aip	346	515	-0.351521	-1.23415	0.217147	0.888706	418	443	-0.0361787	0.885334
Aire	2	2	0.151112	0.0580553	0.953705	0.988245	2	2	0.0320345	0.990966
Ak1	1152	1041	0.36736	1.97013	0.0488229	0.530924	1077	1116	-0.00377188	0.981104
Ak2	20803	21601	0.167188	3.35084	0.000805674	0.0297827	21367	21037	0.0699958	0.0633079
Ak3	720	904	-0.106701	-0.499541	0.617398	0.988245	794	830	-0.0164092	0.929055
Ak4	3319	2593	0.577444	4.8003	1.5843e-06	0.000126654	2956	2956	0.047528	0.628769
Ak5	18	18	0.210597	0.185539	0.852807	0.988245	21	15	0.505264	0.661601
Ak8	115	130	0.044287	0.0897935	0.928451	0.988245	129	116	0.199212	0.66593
Akap1	5637	5903	0.154956	1.7403	0.0818057	0.667548	5577	5963	-0.0489973	0.490258
Akap10	477	523	0.0885154	0.334877	0.737718	0.988245	467	533	-0.142892	0.540543
Akap11	199	173	0.421376	1.02745	0.30421	0.959671	196	176	0.201769	0.592568
Akap12	47643	57042	-0.0382575	-1.14441	0.252456	0.914673	50989	53696	-0.0270845	0.264724
Akap13	750	862	0.0206809	0.0966768	0.922983	0.988245	808	804	0.0546377	0.76767
Akap14	25	155	-2.37116	-3.58003	0.000343553	0.0148817	101	79	0.39765	0.45893
Akap17b	135	139	0.178165	0.379839	0.704065	0.988245	162	112	0.575871	0.191014
Akap2	22	15	0.735908	0.651313	0.514844	0.980907	15	22	-0.479329	0.674704
Akap5	5	2	1.18536	0.534161	0.59323	0.988245	2	5	-0.97173	0.684149
Akap8	3788	4270	0.0486911	0.465765	0.641384	0.988245	3943	4115	-0.0140518	0.868032
Akap8l	1019	1338	-0.171285	-0.945178	0.344568	0.976022	1204	1153	0.109896	0.47482
Akap9	1587	2046	-0.144927	-0.969943	0.332075	0.973589	1928	1705	0.224757	0.0714762
Akd1	29	14	1.21434	1.1243	0.260884	0.915339	29	14	1.04676	0.335668
Akirin1	29	15	1.12126	1.05314	0.292277	0.944391	23	21	0.171239	0.869935
Akirin2	455	468	0.180496	0.659268	0.509724	0.978872	412	511	-0.26258	0.280233
Akna	8	5	0.782904	0.451193	0.651851	0.988245	5	8	-0.546384	0.764571
Aknad1	50	115	-0.968019	-1.59052	0.111717	0.743011	93	72	0.411887	0.462065
Akr1b10	170	243	-0.292577	-0.742768	0.457622	0.978872	226	187	0.319321	0.3737
Akr1b8	63	104	-0.495924	-0.838376	0.401819	0.977272	75	92	-0.244348	0.660341
Akr1e2	146	197	-0.209573	-0.49106	0.623384	0.988245	162	181	-0.11182	0.775549
Akr7a2	1052	1329	-0.115613	-0.641545	0.521169	0.987573	1129	1252	-0.101563	0.507092
Akt1s1	176	194	0.0806146	0.1962	0.844453	0.988245	226	144	0.694036	0.0695183
Akt2	249	369	-0.344911	-1.0454	0.295839	0.948542	299	319	-0.045724	0.876697
Akt3	35	22	0.861992	0.914192	0.360616	0.976022	11	46	-1.92733	0.0612034
Alad	788	839	0.130877	0.614861	0.538647	0.988245	817	810	0.0598864	0.744981
Alas1	434	330	0.615206	2.0577	0.0396193	0.469393	375	389	-0.0053225	0.984026
Alcam	6	5	0.413923	0.22535	0.821707	0.988245	6	5	0.263866	0.891774
Aldh16a1	635	765	-0.047138	-0.206793	0.836171	0.988245	696	704	0.0310125	0.875579
Aldh18a1	6534	7323	0.0570261	0.694362	0.487455	0.978872	6956	6901	0.0589878	0.363801
Aldh1b1	971	835	0.438742	2.15686	0.0310165	0.410478	835	971	-0.169969	0.332113
Aldh1l1	43	46	0.121657	0.158191	0.874306	0.988245	53	36	0.592316	0.433497
Aldh1l2	72	64	0.386114	0.604141	0.54575	0.988245	94	42	1.19094	0.060889
Aldh2	31978	38222	-0.0358205	-0.896965	0.369738	0.976022	34658	35542	0.0112068	0.703966
Aldh3a2	1271	1555	-0.0694025	-0.415932	0.677459	0.988245	1408	1418	0.0373078	0.790989
Aldh3b1	2	2	0.151112	0.0580553	0.953705	0.988245	2	2	0.0320345	0.990966
Aldh4a1	3757	3389	0.370127	3.35698	0.000787995	0.0293498	3569	3577	0.0443013	0.621183
Aldh5a1	361	476	-0.177063	-0.616652	0.537464	0.988245	396	441	-0.107486	0.672737
Aldh6a1	3561	4401	-0.0840271	-0.798152	0.424782	0.978872	3710	4252	-0.149142	0.0798529
Aldh7a1	5061	6498	-0.139049	-1.55757	0.119336	0.758797	5579	5980	-0.0525865	0.458685
Aldh9a1	11752	17254	-0.332501	-5.58267	2.36858e-08	2.94814e-06	14544	14462	0.0556969	0.219306
Aldoa	21382	25962	-0.0585003	-1.22894	0.219096	0.891916	23212	24132	-0.00853274	0.811237
Aldoc	2728	2976	0.0959399	0.787265	0.431127	0.978872	2902	2802	0.0981008	0.326798
Alg1	50	72	-0.299903	-0.444512	0.656673	0.988245	43	79	-0.81623	0.215432
Alg11	72	108	-0.359652	-0.631337	0.527821	0.988245	93	87	0.142227	0.790415
Alg13	2393	2499	0.158911	1.21827	0.223122	0.894034	2359	2533	-0.0551063	0.609312
Alg2	629	685	0.0983186	0.419976	0.674503	0.988245	625	689	-0.092967	0.6492
Alg5	282	328	0.00349079	0.0105959	0.991546	0.997604	279	331	-0.19839	0.504164
Alg9	3	6	-0.637484	-0.316043	0.75197	0.988245	2	7	-1.38771	0.53317
Alkbh2	244	127	1.15727	2.75726	0.00582878	0.141168	184	187	0.0240854	0.949099
Alkbh3	49	71	-0.308653	-0.454067	0.64978	0.988245	56	64	-0.142791	0.826309
Alkbh4	29	2	3.53412	2.28789	0.0221442	0.340589	13	18	-0.396748	0.748235
Alkbh5	577	706	-0.0694934	-0.29317	0.769392	0.988245	710	573	0.356285	0.0855501
Alkbh6	14	15	0.1146	0.0921578	0.926573	0.988245	21	8	1.33643	0.314268
Alkbh7	35	72	-0.80403	-1.10257	0.270215	0.927609	50	57	-0.138969	0.839782
Alkbh8	1055	1678	-0.447683	-2.61809	0.00884245	0.187792	1266	1467	-0.164931	0.249649
Alms1	122	120	0.243473	0.491376	0.62316	0.988245	124	118	0.118151	0.798972
Alox12	76	74	0.256783	0.419742	0.674674	0.988245	74	76	0.00895373	0.987769
Alox12b	51	58	0.0353413	0.0501755	0.959983	0.989881	58	51	0.229017	0.736754
Alox12e	23	29	-0.108986	-0.111997	0.910826	0.988245	44	8	2.37045	0.0335898
Alpk2	5	7	-0.227997	-0.127769	0.898332	0.988245	7	5	0.457742	0.807327
Alpk3	79	72	0.351013	0.57521	0.565149	0.988245	94	57	0.759084	0.198824
Alpl	6990	9135	-0.164591	-2.13698	0.0325995	0.421223	8032	8093	0.0366238	0.543851
Als2	1511	1757	0.00388936	0.0248901	0.980143	0.99479	1687	1581	0.141082	0.282224
Als2cl	15	36	-1.00062	-0.983803	0.325212	0.970156	21	30	-0.449614	0.647272
Als2cr4	28	35	-0.0975243	-0.10888	0.913297	0.988245	28	35	-0.266141	0.763835
Amacr	230	334	-0.315649	-0.919462	0.357854	0.976022	255	309	-0.228776	0.458588
Ambn	8	8	0.198389	0.12512	0.900429	0.988245	5	11	-0.962048	0.571659
Ambra1	10	45	-1.86096	-1.7653	0.0775127	0.650608	21	34	-0.624783	0.512543
Amdhd2	93	54	0.992472	1.58297	0.113428	0.745766	93	54	0.820453	0.171493
Ammecr1	8	43	-2.09041	-1.87652	0.0605836	0.587656	8	43	-2.24909	0.0450937
Ammecr1l	58	28	1.24252	1.54924	0.121324	0.762629	21	65	-1.5402	0.0595771
Amot	43	36	0.466746	0.575453	0.564985	0.988245	32	47	-0.494634	0.536537
Amotl1	12	12	0.205538	0.152832	0.878531	0.988245	2	22	-2.9131	0.0906481
Amotl2	20	9	1.28161	1.00109	0.316783	0.965947	23	6	1.82551	0.186634
Ampd1	8	8	0.198389	0.12512	0.900429	0.988245	14	2	2.37241	0.213378
Ampd2	2440	3352	-0.236562	-1.94438	0.0518491	0.549388	2875	2917	0.0266112	0.788698
Ampd3	90	83	0.334701	0.582364	0.560321	0.988245	89	84	0.129509	0.812312
Amph	126	127	0.208561	0.429267	0.667729	0.988245	142	111	0.399782	0.380278
Amt	6028	6005	0.226982	2.59742	0.00939262	0.195159	6163	5870	0.117797	0.0904665
Amz2	85	79	0.323429	0.549708	0.58252	0.988245	71	93	-0.337833	0.547716
An01g10710	72	28	1.55035	2.02705	0.042657	0.485471	50	50	0.0466402	0.947568
An02g01810	2	3	-0.263252	-0.107813	0.914144	0.988245	3	2	0.452863	0.863567
An02g06940	122	109	0.38097	0.752738	0.451607	0.978872	108	123	-0.138916	0.769879
An02g08840	2	5	-0.847545	-0.37984	0.704065	0.988245	5	2	1.04359	0.661772
An04g02890	3	7	-0.829983	-0.423878	0.671655	0.988245	3	7	-0.966877	0.641122
An04g04880	72	80	0.0686564	0.112815	0.910177	0.988245	43	109	-1.27574	0.0364239
An07g06420	80	58	0.676121	1.05963	0.289311	0.941594	58	80	-0.410548	0.502064
An07g10310	36	2	3.83794	2.60377	0.00922047	0.192904	23	15	0.631055	0.576573
An08g04620	2	2	0.151112	0.0580553	0.953705	0.988245	2	2	0.0320345	0.990966
An08g10330	65	65	0.21837	0.335221	0.737459	0.988245	65	65	0.0468457	0.940306
An09g03490	21	21	0.212089	0.199493	0.841877	0.988245	28	14	0.997769	0.362743
An12g00890	87	87	0.219154	0.382417	0.702152	0.988245	87	87	0.0470202	0.931097
An16g07380	72	72	0.218671	0.351099	0.725514	0.988245	86	58	0.607437	0.312196
An16g08040	14	2	2.52746	1.40089	0.161245	0.817051	8	8	0.042411	0.979518
An18g00670	115	124	0.111923	0.224573	0.822312	0.988245	86	153	-0.776941	0.102556
Anapc1	1936	2410	-0.0944114	-0.684917	0.493396	0.978872	2011	2335	-0.167891	0.142001
Anapc10	309	332	0.117584	0.365207	0.714957	0.988245	331	310	0.141678	0.624588
Anapc11	99	81	0.505722	0.893816	0.37142	0.976022	81	99	-0.239372	0.655348
Anapc13	260	304	-0.00404419	-0.011855	0.990541	0.997306	271	293	-0.0648414	0.833309
Anapc16	15	49	-1.43497	-1.5086	0.1314	0.781172	15	49	-1.60015	0.0905256
Anapc2	451	750	-0.511438	-2.0703	0.0384238	0.464154	627	574	0.174676	0.413235
Anapc4	1291	1559	-0.0505966	-0.304456	0.76078	0.988245	1475	1375	0.148726	0.288893
Anapc5	2129	2396	0.0510291	0.377614	0.705717	0.988245	2152	2373	-0.0934504	0.404184
Anapc7	1315	1430	0.100482	0.595563	0.551467	0.988245	1312	1433	-0.0796711	0.577012
Angel1	14	15	0.1146	0.0921578	0.926573	0.988245	8	21	-1.24857	0.347387
Angel2	140	150	0.121187	0.264873	0.791107	0.988245	143	147	0.00769122	0.985563
Ank1	44	44	0.216907	0.280735	0.778914	0.988245	44	44	0.0465195	0.950792
Ank2	319	381	-0.0346399	-0.111713	0.911051	0.988245	333	367	-0.0924582	0.738993
Ank3	568	714	-0.108373	-0.456736	0.647861	0.988245	584	698	-0.209397	0.312024
Ankdd1b	30	44	-0.322749	-0.38436	0.700712	0.988245	44	30	0.584402	0.478926
Ankfn1	8	8	0.198389	0.12512	0.900429	0.988245	8	8	0.042411	0.979518
Ankfy1	2794	3416	-0.0684532	-0.5823	0.560365	0.988245	3028	3182	-0.0240176	0.802443
Ankhd1	1879	2134	0.0378894	0.265764	0.790421	0.988245	1876	2137	-0.140316	0.237636
Ankib1	29	16	1.03383	0.984201	0.325016	0.970156	22	23	-0.0159021	0.987736
Ankle2	1854	2313	-0.097578	-0.694731	0.487224	0.978872	2103	2064	0.0745148	0.522586
Ankmy1	2	28	-3.1195	-1.98477	0.0471703	0.519706	8	22	-1.31275	0.317931
Ankmy2	655	737	0.0512637	0.224579	0.822307	0.988245	706	686	0.0888795	0.654537
Ankra2	9	18	-0.724902	-0.552837	0.580375	0.988245	11	16	-0.459355	0.727598
Ankrd10	2	8	-1.43206	-0.702348	0.482462	0.978872	5	5	0.0398294	0.984222
Ankrd11	729	684	0.313011	1.38117	0.167226	0.828816	666	747	-0.117881	0.550265
Ankrd13a	156	117	0.632147	1.33957	0.180385	0.844229	144	129	0.204785	0.640063
Ankrd13c	57	15	2.07555	2.25859	0.0239089	0.355773	35	37	-0.0317718	0.969441
Ankrd17	2547	2985	-0.00742735	-0.0600641	0.952105	0.988245	2822	2710	0.105932	0.296866
Ankrd2	5	8	-0.39781	-0.228848	0.818987	0.988245	5	8	-0.546384	0.764571
Ankrd24	14	8	0.944283	0.66815	0.504038	0.978872	8	14	-0.695556	0.633465
Ankrd26	71	99	-0.255268	-0.438239	0.661213	0.988245	91	79	0.248714	0.651463
Ankrd27	75	53	0.71178	1.07833	0.280886	0.940537	60	68	-0.131041	0.835438
Ankrd28	1108	1421	-0.137345	-0.782533	0.433901	0.978872	1189	1340	-0.124845	0.401175
Ankrd32	18	25	-0.241801	-0.228426	0.819315	0.988245	15	28	-0.813951	0.450805
Ankrd34b	28	43	-0.38699	-0.45178	0.651428	0.988245	43	28	0.648211	0.442206
Ankrd35	199	233	-0.00603332	-0.0157136	0.987463	0.996482	237	195	0.327478	0.351202
Ankrd39	5	8	-0.39781	-0.228848	0.818987	0.988245	7	6	0.234814	0.896648
Ankrd40	485	592	-0.0659956	-0.257597	0.796718	0.988245	463	614	-0.359029	0.112258
Ankrd45	15	15	0.208544	0.170153	0.86489	0.988245	15	15	0.0446609	0.971444
Ankrd46	49	151	-1.3866	-2.40883	0.0160036	0.279487	100	100	0.0470876	0.926225
Ankrd49	93	90	0.266095	0.474732	0.634978	0.988245	95	88	0.156311	0.768452
Ankrd50	87	104	-0.0356451	-0.0646928	0.948419	0.988245	111	80	0.514714	0.325271
Ankrd52	3	3	0.169011	0.0739893	0.941019	0.988245	2	4	-0.707942	0.77681
Ankrd53	2	14	-2.16867	-1.19159	0.233423	0.902574	8	8	0.042411	0.979518
Ankrd57	8	11	-0.216424	-0.145512	0.884306	0.988245	8	11	-0.373253	0.808506
Ankrd60	25	44	-0.577742	-0.661495	0.508295	0.978872	54	15	1.82906	0.0476067
Ankrd63	44	21	1.24914	1.37876	0.167968	0.829062	29	36	-0.256697	0.768645
Ankrd7	37	22	0.940286	1.00934	0.312811	0.963437	37	22	0.771083	0.404467
Anks3	31	38	-0.0703208	-0.0816979	0.934887	0.988245	48	21	1.20244	0.171246
Anks6	50	29	0.982873	1.19529	0.231975	0.902574	36	43	-0.203777	0.797692
Ankzf1	482	577	-0.037969	-0.147157	0.883008	0.988245	528	531	0.0392978	0.86246
Anln	8000	8859	0.07435	0.98799	0.323158	0.970156	8446	8413	0.0531854	0.367699
Ano1	8	15	-0.631294	-0.452497	0.650911	0.988245	15	8	0.875831	0.541735
Ano10	119	152	-0.130702	-0.276397	0.782243	0.988245	145	126	0.248391	0.572133
Ano6	94	237	-1.10558	-2.44869	0.0143377	0.261739	148	183	-0.257188	0.520016
Ano7	50	65	-0.154485	-0.223896	0.822838	0.988245	50	65	-0.325429	0.625154
Ano9	3	4	-0.152516	-0.0701625	0.944064	0.988245	3	4	-0.287114	0.901771
Anp32a	14495	16739	0.0138433	0.241898	0.808859	0.988245	15263	15971	-0.0178714	0.68287
Anp32b	8625	10810	-0.104258	-1.47259	0.140861	0.795025	9817	9618	0.0770812	0.161813
Anp32e	5739	7728	-0.207765	-2.48742	0.0128672	0.242961	6766	6701	0.0614615	0.35073
Anpep	1548	1458	0.307726	1.89947	0.0575023	0.577327	1328	1678	-0.289756	0.0345079
Antxrl	3	2	0.583375	0.239577	0.810658	0.988245	2	3	-0.384887	0.883964
Anubl1	2	2	0.151112	0.0580553	0.953705	0.988245	2	2	0.0320345	0.990966
Anxa1	120	147	-0.0707833	-0.148858	0.881665	0.988245	126	141	-0.1139	0.796951
Anxa11	4894	7922	-0.473277	-5.49921	3.81506e-08	4.41335e-06	6455	6361	0.0686967	0.308595
Anxa2	1062	1303	-0.073493	-0.406885	0.684093	0.988245	1171	1194	0.0194659	0.899093
Anxa3	239	334	-0.260476	-0.76523	0.444135	0.978872	289	284	0.0724771	0.812548
Anxa4	734	952	-0.153508	-0.730112	0.465321	0.978872	740	946	-0.306416	0.0915744
Anxa5	434	506	5.96305e-05	0.000219298	0.999825	0.999825	470	470	0.0474458	0.843515
Anxa6	15962	21448	-0.204689	-3.86152	0.000112683	0.00592517	19244	18166	0.130705	0.00110657
Anxa7	5461	6451	-0.0188526	-0.214437	0.830206	0.988245	5935	5977	0.037364	0.593047
Anxa8	27	27	0.21411	0.224276	0.822542	0.988245	27	27	0.0458977	0.961458
Aoc3	15	14	0.301619	0.242586	0.808326	0.988245	21	8	1.33643	0.314268
Aox1	2	8	-1.43206	-0.702348	0.482462	0.978872	2	8	-1.55794	0.471524
Ap1b1	6454	7225	0.0586901	0.710534	0.477373	0.978872	6626	7053	-0.0425492	0.515172
Ap1g1	2873	3420	-0.0299273	-0.256229	0.797774	0.988245	3120	3173	0.0232349	0.807513
Ap1g2	37	49	-0.179819	-0.229427	0.818537	0.988245	39	47	-0.216737	0.776554
Ap1m1	3242	2919	0.372799	3.16523	0.0015496	0.0513037	2984	3177	-0.0428605	0.656526
Ap1m2	457	543	-0.0272051	-0.102803	0.91812	0.988245	567	433	0.435671	0.0629237
Ap1s1	562	537	0.286663	1.13138	0.257896	0.915339	598	501	0.302343	0.175567
Ap1s3	15	21	-0.250751	-0.219608	0.826176	0.988245	8	28	-1.64737	0.184821
Ap2a1	7040	6985	0.232786	2.85175	0.00434792	0.113404	6925	7100	0.011537	0.858207
Ap2a2	5577	6155	0.0792199	0.895892	0.370311	0.976022	5818	5914	0.0239287	0.734062
Ap2b1	8218	8922	0.102911	1.3779	0.168236	0.829062	8523	8617	0.0317156	0.588165
Ap2m1	7641	8401	0.0846927	1.10091	0.270936	0.928794	7916	8126	0.00976863	0.871706
Ap2s1	1636	1948	-0.030303	-0.201966	0.839943	0.988245	1869	1715	0.171509	0.171624
Ap3b1	2904	3069	0.141731	1.1874	0.235068	0.904209	3039	2934	0.0982395	0.315267
Ap3b2	8	21	-1.09059	-0.839095	0.401416	0.977272	8	21	-1.24857	0.347387
Ap3d1	3570	3781	0.138623	1.27372	0.202761	0.872088	3546	3805	-0.0541461	0.540422
Ap3m1	565	560	0.233938	0.933031	0.350804	0.976022	454	671	-0.515168	0.0204821
Ap3m2	8	44	-2.12282	-1.91517	0.0554702	0.56973	29	23	0.368123	0.704213
Ap3s1	299	468	-0.423802	-1.4102	0.158482	0.817051	327	440	-0.379697	0.154562
Ap3s2	160	168	0.150259	0.346844	0.728709	0.988245	160	168	-0.0227116	0.95478
Ap4b1	92	134	-0.31835	-0.618578	0.536194	0.988245	80	146	-0.812972	0.0969266
Ap4e1	233	380	-0.48265	-1.45092	0.146803	0.807272	313	300	0.108401	0.71403
Ap4m1	42	49	-0.000872357	-0.00114417	0.999087	0.999586	42	49	-0.171193	0.817752
Ap4s1	21	21	0.212089	0.199493	0.841877	0.988245	14	28	-0.907347	0.407976
Apaf1	491	822	-0.521145	-2.19404	0.0282326	0.392807	596	717	-0.218793	0.285282
Apba3	21	36	-0.537785	-0.56787	0.570123	0.988245	29	28	0.0949428	0.918336
Apbb1	69	86	-0.0950883	-0.157274	0.875029	0.988245	50	105	-1.00908	0.0891205
Apbb1ip	7	4	0.872945	0.470401	0.638068	0.988245	4	7	-0.641486	0.74389
Apbb2	14	8	0.944283	0.66815	0.504038	0.978872	14	8	0.782435	0.591542
Apc	132	137	0.166709	0.352524	0.724445	0.988245	114	155	-0.39282	0.375495
Apcdd1	21	58	-1.21089	-1.41852	0.156039	0.817051	36	43	-0.203777	0.797692
Apcs	25	28	0.0560313	0.0581794	0.953606	0.988245	28	25	0.203585	0.831854
Apeh	901	1031	0.0270307	0.136962	0.891061	0.988245	1034	898	0.25074	0.139219
Apex1	7299	8693	-0.0306496	-0.397381	0.691086	0.988245	7980	8012	0.0417648	0.490557
Apex2	14	8	0.944283	0.66815	0.504038	0.978872	8	14	-0.695556	0.633465
Api5	17982	22927	-0.128986	-2.53609	0.0112097	0.220891	19611	21298	-0.0715079	0.062385
Apip	849	1011	-0.0304138	-0.151421	0.879644	0.988245	871	989	-0.135613	0.432275
Apitd1	132	205	-0.411248	-0.95071	0.341751	0.976022	145	192	-0.355442	0.370766
Aplp2	742	1061	-0.294122	-1.43647	0.150868	0.81534	846	957	-0.130178	0.457752
Apmap	2050	2069	0.208098	1.47799	0.13941	0.795025	2112	2007	0.121056	0.301732
Apoa1	294	527	-0.619009	-2.10688	0.0351282	0.440781	404	417	0.00184712	0.994259
Apoa1bp	1185	1284	0.105664	0.597471	0.550193	0.988245	1156	1313	-0.136075	0.365828
Apoa4	65	43	0.803272	1.12673	0.259857	0.915339	51	57	-0.110928	0.871193
Apob	225	252	0.0577774	0.157341	0.874976	0.988245	210	267	-0.297687	0.374497
Apobec2	11	11	0.2042	0.146496	0.88353	0.988245	11	11	0.0436972	0.975716
Apobec3	1862	2418	-0.155391	-1.11839	0.263399	0.919236	2090	2190	-0.0198754	0.862846
Apobr	2	15	-2.26174	-1.2607	0.207418	0.872088	15	2	2.46581	0.188897
Apoc1	8	8	0.198389	0.12512	0.900429	0.988245	8	8	0.042411	0.979518
Apoc4	2	2	0.151112	0.0580553	0.953705	0.988245	2	2	0.0320345	0.990966
Apod	554	1084	-0.745998	-3.43068	0.000602081	0.023872	829	809	0.0826782	0.652341
Apoe	739	797	0.11236	0.514485	0.606913	0.988245	771	765	0.0587406	0.756379
Apol7c	8	2	1.78156	0.880154	0.378776	0.976022	5	5	0.0398294	0.984222
Apol8	102	108	0.137817	0.261218	0.793924	0.988245	123	87	0.542011	0.278599
Apold1	21	14	0.764458	0.660334	0.50904	0.978872	14	21	-0.508551	0.664572
Apoo	779	1002	-0.141536	-0.689938	0.490233	0.978872	854	927	-0.0707127	0.6883
Apool	1802	2010	0.0638744	0.438007	0.661382	0.988245	2003	1809	0.194415	0.110384
App	8	8	0.198389	0.12512	0.900429	0.988245	11	5	1.04557	0.538477
Appbp2	292	343	-0.0107066	-0.0330774	0.973613	0.992905	289	346	-0.211511	0.467838
Appl1	1164	1419	-0.0642349	-0.369903	0.711455	0.988245	1303	1280	0.073182	0.618752
Appl2	162	229	-0.276513	-0.685463	0.493052	0.978872	192	199	-0.00409831	0.991111
Aprt	6688	6620	0.236213	2.82693	0.00469969	0.11909	6657	6651	0.0488374	0.460981
Aptx	150	184	-0.0728328	-0.169106	0.865713	0.988245	166	168	0.0300911	0.939576
Aqr	4333	5513	-0.125945	-1.31393	0.188869	0.85859	5064	4782	0.130181	0.0897221
Araf	353	497	-0.271471	-0.949817	0.342205	0.976022	490	360	0.49119	0.0529884
Arap1	201	208	0.171333	0.436119	0.66275	0.988245	180	229	-0.298381	0.40868
Arap2	61	131	-0.871961	-1.54014	0.123526	0.762629	84	108	-0.31185	0.549151
Arap3	28	43	-0.38699	-0.45178	0.651428	0.988245	50	21	1.26022	0.147622
Arcn1	11036	14289	-0.151174	-2.40012	0.0163899	0.28126	12711	12614	0.0585908	0.226424
Areg	2	2	0.151112	0.0580553	0.953705	0.988245	2	2	0.0320345	0.990966
Arf1	509	543	0.127989	0.495361	0.620345	0.988245	516	536	-0.00730494	0.974394
Arf2	63	87	-0.241125	-0.39192	0.695117	0.988245	86	64	0.467677	0.42565
Arf3	64	50	0.568231	0.82086	0.411726	0.978872	50	64	-0.303397	0.649977
Arf4	2045	3025	-0.343203	-2.65102	0.00802495	0.176137	2595	2475	0.115805	0.274393
Arf5	1361	1901	-0.260438	-1.65716	0.0974874	0.725672	1425	1837	-0.318655	0.0156154
Arf6	4227	4716	0.0635593	0.636927	0.524173	0.987573	4137	4806	-0.168671	0.0361175
Arfgap1	602	698	0.00802703	0.0340976	0.972799	0.992905	647	653	0.0341754	0.867809
Arfgap2	1222	1744	-0.291467	-1.77631	0.0756813	0.64405	1494	1472	0.0689011	0.616303
Arfgap3	179	204	0.032733	0.0808594	0.935554	0.988245	178	205	-0.155415	0.676074
Arfgef1	240	240	0.220645	0.602969	0.546529	0.988245	205	275	-0.374732	0.262969
Arfgef2	933	1009	0.108421	0.55099	0.581641	0.988245	987	955	0.0949982	0.57392
Arfgef3	216	217	0.213917	0.558484	0.576514	0.988245	203	230	-0.132019	0.706354
Arfip1	1065	1449	-0.222535	-1.26227	0.206852	0.872088	1266	1248	0.0681505	0.64742
Arfip2	299	395	-0.179718	-0.575913	0.564674	0.988245	355	339	0.11376	0.682963
Arfrp1	284	249	0.409807	1.17203	0.241186	0.907621	283	250	0.225595	0.476445
Arglu1	2852	3504	-0.0755044	-0.648885	0.516413	0.983051	2988	3368	-0.12513	0.187728
Arhgap1	2868	3597	-0.105217	-0.910647	0.362481	0.976022	3169	3296	-0.00914228	0.92263
Arhgap10	46	47	0.186732	0.247567	0.804469	0.988245	26	67	-1.28724	0.0954784
Arhgap11a	184	228	-0.0874284	-0.222713	0.823759	0.988245	186	226	-0.232378	0.517947
Arhgap12	1177	1257	0.126535	0.711039	0.47706	0.978872	1281	1153	0.199263	0.188345
Arhgap17	970	1139	-0.0101999	-0.0537136	0.957163	0.988785	980	1129	-0.156504	0.335479
Arhgap19	146	153	0.152985	0.33897	0.734632	0.988245	160	139	0.248912	0.552747
Arhgap21	162	166	0.18526	0.42768	0.668884	0.988245	211	117	0.892688	0.0289812
Arhgap22	21	2	3.08424	1.8628	0.0624903	0.587656	15	8	0.875831	0.541735
Arhgap23	165	152	0.337905	0.76813	0.44241	0.978872	187	130	0.568517	0.165915
Arhgap24	15	5	1.62274	1.06453	0.287087	0.941361	5	15	-1.37755	0.385019
Arhgap25	8	21	-1.09059	-0.839095	0.401416	0.977272	21	8	1.33643	0.314268
Arhgap26	37	83	-0.928215	-1.3292	0.183783	0.848884	78	42	0.924715	0.164097
Arhgap27	29	29	0.214604	0.23182	0.816678	0.988245	44	14	1.63248	0.0974429
Arhgap28	16	15	0.296742	0.24543	0.806123	0.988245	21	10	1.04647	0.407975
Arhgap29	102	152	-0.351366	-0.718172	0.472651	0.978872	130	124	0.114839	0.799963
Arhgap30	2	29	-3.1684	-2.03114	0.0422405	0.482526	23	8	1.46222	0.260745
Arhgap32	451	554	-0.0751165	-0.284282	0.776194	0.988245	527	478	0.187973	0.419429
Arhgap39	2	2	0.151112	0.0580553	0.953705	0.988245	2	2	0.0320345	0.990966
Arhgap4	25	11	1.32866	1.13372	0.256914	0.915339	21	15	0.505264	0.661601
Arhgap42	14	14	0.207675	0.164626	0.869239	0.988245	14	14	0.0444678	0.972448
Arhgap5	1197	1536	-0.138158	-0.814786	0.415195	0.978872	1322	1411	-0.0464193	0.745675
Arhgap6	52	52	0.217601	0.302937	0.761938	0.988245	35	69	-0.913398	0.201289
Arhgap8	87	47	1.09355	1.66745	0.0954241	0.722885	79	55	0.561661	0.365985
Arhgdia	23642	28772	-0.0618091	-1.35851	0.1743	0.833728	26886	25528	0.122314	0.000321869
Arhgdib	162	129	0.546583	1.19341	0.232709	0.902574	144	147	0.0176786	0.966768
Arhgef1	2333	2685	0.0187594	0.145308	0.884468	0.988245	2455	2563	-0.0145613	0.891229
Arhgef10	80	72	0.368965	0.606306	0.544311	0.988245	94	58	0.734416	0.211909
Arhgef10l	50	39	0.567902	0.736284	0.461558	0.978872	36	53	-0.499327	0.509114
Arhgef11	214	174	0.517515	1.28398	0.199147	0.872088	155	233	-0.537762	0.149247
Arhgef12	262	555	-0.859289	-2.88386	0.00392839	0.106578	343	474	-0.418127	0.106335
Arhgef16	28	40	-0.285124	-0.32767	0.743161	0.988245	21	47	-1.08064	0.221248
Arhgef17	254	397	-0.421568	-1.30439	0.192101	0.861672	362	289	0.371349	0.197501
Arhgef18	377	570	-0.374142	-1.36935	0.170891	0.829269	530	417	0.392677	0.102269
Arhgef2	2298	2907	-0.117608	-0.924104	0.355432	0.976022	2593	2612	0.0369971	0.723543
Arhgef37	2	28	-3.1195	-1.98477	0.0471703	0.519706	15	15	0.0446609	0.971444
Arhgef40	14	8	0.944283	0.66815	0.504038	0.978872	8	14	-0.695556	0.633465
Arhgef7	753	850	0.0466349	0.217518	0.827805	0.988245	817	786	0.103226	0.577821
Arhgef9	51	80	-0.421829	-0.642641	0.520457	0.987202	80	51	0.68654	0.276351
Arid1a	8005	9013	0.0503906	0.672274	0.501409	0.978872	8302	8716	-0.0226611	0.69986
Arid1b	102	174	-0.545182	-1.14814	0.250912	0.913446	136	140	0.00568344	0.989584
Arid2	1031	1563	-0.378493	-2.16767	0.0301841	0.402715	1245	1349	-0.0681501	0.642512
Arid3a	118	136	0.0165606	0.034107	0.972792	0.992905	100	154	-0.570903	0.212773
Arid3b	849	1007	-0.0247002	-0.122866	0.902213	0.988245	966	890	0.165588	0.337844
Arid4a	860	1088	-0.117655	-0.597106	0.550436	0.988245	921	1027	-0.10951	0.516511
Arid4b	834	1188	-0.288643	-1.48365	0.137903	0.795025	1032	990	0.107383	0.516878
Arid5b	383	345	0.371296	1.21986	0.222519	0.894034	366	362	0.0632293	0.816253
Arih1	949	1000	0.145843	0.742493	0.457789	0.978872	902	1047	-0.167352	0.321683
Arih2	310	278	0.377485	1.12799	0.259325	0.915339	260	328	-0.286688	0.343749
Arl1	2704	2942	0.0997671	0.814977	0.415085	0.978872	2846	2800	0.071028	0.479882
Arl13b	21	29	-0.235273	-0.237109	0.812572	0.988245	36	14	1.34975	0.191373
Arl15	39	35	0.368312	0.441832	0.658611	0.988245	30	44	-0.491826	0.551293
Arl16	14	21	-0.344695	-0.297542	0.766052	0.988245	14	21	-0.508551	0.664572
Arl2	1035	1560	-0.370141	-2.12075	0.0339425	0.431768	1385	1210	0.242241	0.0991267
Arl2bp	21	29	-0.235273	-0.237109	0.812572	0.988245	21	29	-0.402284	0.684644
Arl3	1918	2123	0.0749659	0.527627	0.597758	0.988245	1885	2156	-0.146179	0.217073
Arl4a	14	14	0.207675	0.164626	0.869239	0.988245	14	14	0.0444678	0.972448
Arl5b	49	94	-0.708556	-1.10869	0.267562	0.925154	58	85	-0.496979	0.409661
Arl6	654	763	-0.000889137	-0.00392398	0.996869	0.999104	706	711	0.0373112	0.849712
Arl6ip1	1093	1318	-0.0485172	-0.271022	0.786374	0.988245	1163	1248	-0.0541797	0.721715
Arl6ip4	57	123	-0.878203	-1.50715	0.131772	0.782436	65	115	-0.766888	0.159649
Arl6ip5	576	580	0.211177	0.852488	0.393944	0.977272	569	587	0.00260736	0.990431
Arl6ip6	86	125	-0.315181	-0.594194	0.552383	0.988245	79	132	-0.686499	0.172616
Arl8a	99	101	0.190868	0.354128	0.723243	0.988245	117	83	0.537556	0.293847
Arl8b	154	183	-0.02726	-0.0635862	0.9493	0.988245	160	177	-0.0975723	0.805132
Armc1	1554	1709	0.084288	0.539448	0.589578	0.988245	1590	1673	-0.0258518	0.843893
Armc10	2808	3511	-0.100807	-0.863727	0.387738	0.977272	2993	3326	-0.10462	0.271987
Armc3	39	50	-0.134122	-0.173859	0.861976	0.988245	43	46	-0.0486936	0.948232
Armc4	2	8	-1.43206	-0.702348	0.482462	0.978872	2	8	-1.55794	0.471524
Armc6	848	1231	-0.315904	-1.64272	0.10044	0.728076	1064	1015	0.115454	0.479974
Armc8	215	272	-0.117316	-0.321674	0.7477	0.988245	258	229	0.218695	0.508774
Armc9	411	391	0.292791	1.00464	0.315068	0.96543	359	443	-0.255159	0.326985
Armcx1	102	147	-0.303433	-0.615632	0.538138	0.988245	127	122	0.104676	0.819046
Armcx2	796	1290	-0.47459	-2.4589	0.0139365	0.256145	962	1124	-0.176825	0.279194
Armcx3	12	22	-0.617315	-0.521133	0.602274	0.988245	12	22	-0.779881	0.516266
Armcx4	318	406	-0.130612	-0.426909	0.669446	0.988245	355	369	-0.00823621	0.97592
Arnt	231	238	0.177727	0.480694	0.630734	0.988245	196	273	-0.428703	0.206037
Arnt2	29	8	1.95094	1.61231	0.106895	0.732986	29	8	1.78473	0.147225
Arntl	14	8	0.944283	0.66815	0.504038	0.978872	8	14	-0.695556	0.633465
Arntl2	2	8	-1.43206	-0.702348	0.482462	0.978872	8	2	1.63239	0.449813
Arpc1a	1263	1365	0.109378	0.635892	0.524847	0.987905	1393	1235	0.221064	0.129884
Arpc1b	4793	5003	0.159607	1.66653	0.095608	0.723721	4794	5002	-0.0137289	0.858311
Arpc2	14667	17524	-0.0352541	-0.623981	0.53264	0.988245	16798	15393	0.173548	5.70406e-05
Arpc3	9032	10094	0.0611156	0.858931	0.390379	0.977272	9552	9574	0.0442201	0.425818
Arpc4	6354	7350	0.0114214	0.138321	0.889987	0.988245	6851	6853	0.0471158	0.470623
Arpc5	4673	5468	-0.00516114	-0.0546567	0.956412	0.988785	4817	5324	-0.0968136	0.200664
Arpc5l	1359	1634	-0.0443327	-0.272661	0.785114	0.988245	1443	1550	-0.0556173	0.684629
Arpp19	1750	2640	-0.371519	-2.68933	0.00715959	0.162835	2232	2158	0.0961433	0.397502
Arpp21	2	2	0.151112	0.0580553	0.953705	0.988245	2	2	0.0320345	0.990966
Arrb1	94	146	-0.41046	-0.816675	0.414114	0.978872	135	105	0.406794	0.384193
Arrb2	1089	1399	-0.139784	-0.790629	0.42916	0.978872	1242	1246	0.0428713	0.774682
Arrdc1	5	5	0.186705	0.0981458	0.921817	0.988245	5	5	0.0398294	0.984222
Arsj	8	8	0.198389	0.12512	0.900429	0.988245	2	14	-2.29591	0.229487
Art2b	14	14	0.207675	0.164626	0.869239	0.988245	14	14	0.0444678	0.972448
Arvcf	1036	1040	0.215749	1.12983	0.258549	0.915339	1052	1024	0.086382	0.59739
As3mt	713	734	0.179393	0.800129	0.423636	0.978872	667	780	-0.178005	0.361821
Asah1	2402	2264	0.306742	2.30242	0.0213116	0.334204	2313	2353	0.0227981	0.83626
Asap1	51	109	-0.863312	-1.4079	0.15916	0.817051	73	87	-0.203106	0.720299
Asap2	122	114	0.316842	0.632256	0.52722	0.988245	104	132	-0.293977	0.532623
Asap3	164	110	0.792133	1.67434	0.0940645	0.716449	162	112	0.575871	0.191014
Asb15	39	28	0.680202	0.777655	0.436772	0.978872	28	39	-0.418206	0.628115
Asb17	28	51	-0.62797	-0.760866	0.446737	0.978872	43	36	0.296571	0.709091
Asb3	126	201	-0.449628	-1.02432	0.305682	0.961088	188	139	0.480301	0.233618
Asb6	72	87	-0.0509173	-0.0852241	0.932083	0.988245	87	72	0.31668	0.577907
Ascc1	517	749	-0.31283	-1.30496	0.191907	0.861672	668	598	0.206929	0.320142
Ascc2	361	449	-0.0929993	-0.319714	0.749185	0.988245	396	414	-0.0165472	0.948941
Ascc3	2911	3617	-0.0917503	-0.797714	0.425036	0.978872	3237	3291	0.0236679	0.800545
Asf1a	290	456	-0.430373	-1.4142	0.157303	0.817051	384	362	0.132316	0.622748
Asf1b	107	121	0.0437477	0.0859274	0.931524	0.988245	108	120	-0.103578	0.828347
Ash1l	36	50	-0.247001	-0.314655	0.753024	0.988245	14	72	-2.23966	0.0105558
Ash2l	6295	6822	0.105499	1.25404	0.209827	0.877768	6328	6789	-0.053898	0.419275
ASHWN	604	580	0.279557	1.14049	0.254082	0.915053	614	570	0.154567	0.472066
Asl	3255	4461	-0.23315	-2.17736	0.0294538	0.399815	3757	3959	-0.0280044	0.745776
Asna1	10460	11344	0.104447	1.55656	0.119575	0.758797	10805	10999	0.0218683	0.674666
Asns	37708	34097	0.366718	9.28685	1.58918e-20	5.78755e-18	36037	35768	0.0583515	0.045458
Asnsd1	165	187	0.040714	0.0968927	0.922812	0.988245	205	147	0.52441	0.178269
Asph	1949	2169	0.0671757	0.476755	0.633537	0.988245	1999	2119	-0.0365444	0.755263
Aspm	150	278	-0.665558	-1.69326	0.0904069	0.698327	222	206	0.154758	0.660344
Aspn	93	130	-0.259506	-0.502072	0.615617	0.988245	136	87	0.685899	0.160086
Aspscr1	2902	3485	-0.0425965	-0.367048	0.713583	0.988245	3059	3328	-0.0740293	0.434481
Asrgl1	1719	1840	0.123301	0.820411	0.411982	0.978872	1713	1846	-0.060301	0.631906
Ass1	29527	23903	0.526327	11.6636	1.95669e-31	1.09531e-28	26235	27195	-0.00430491	0.898308
Aste1	7	2	1.60884	0.773926	0.438974	0.978872	2	7	-1.38771	0.53317
Astn1	2	8	-1.43206	-0.702348	0.482462	0.978872	2	8	-1.55794	0.471524
Astn2	349	319	0.350193	1.1076	0.268033	0.925967	306	362	-0.194349	0.49406
Asxl1	122	145	-0.0274772	-0.0578211	0.953891	0.988245	137	130	0.12232	0.78218
Asxl2	14	14	0.207675	0.164626	0.869239	0.988245	14	14	0.0444678	0.972448
Asxl3	94	71	0.619231	1.05113	0.293198	0.946008	79	86	-0.0740701	0.894421
Atad1	2361	3243	-0.236349	-1.91434	0.055577	0.56973	2687	2917	-0.070921	0.482309
Atad2	1578	2068	-0.16855	-1.1293	0.258772	0.915339	1828	1818	0.055428	0.655824
Atad2b	509	515	0.204224	0.781177	0.434698	0.978872	502	522	-0.00880224	0.96955
Atad5	1530	1801	-0.0137567	-0.0887685	0.929266	0.988245	1584	1747	-0.0937092	0.471105
Atat1	86	108	-0.106095	-0.193668	0.846436	0.988245	108	86	0.372414	0.471867
Ate1	720	796	0.0766363	0.348786	0.72725	0.988245	700	816	-0.173448	0.363372
Atf1	235	213	0.361799	0.958427	0.337847	0.975592	190	258	-0.392108	0.257508
Atf2	183	206	0.0504594	0.125531	0.900103	0.988245	202	187	0.158073	0.668255
Atf6	17	19	0.0580304	0.0510892	0.959254	0.98965	11	25	-1.07279	0.366976
Atf6b	16	32	-0.747393	-0.726172	0.467733	0.978872	26	22	0.277307	0.782656
Atf7	47	74	-0.426601	-0.627568	0.530287	0.988245	62	59	0.11722	0.856349
Atf7ip	1223	1798	-0.334256	-2.05132	0.0402359	0.474051	1436	1585	-0.0948227	0.486802
Atf7ip2	826	787	0.290944	1.36174	0.173281	0.833698	787	826	-0.0222079	0.904407
Atg101	350	423	-0.0516756	-0.174114	0.861776	0.988245	364	409	-0.120317	0.649215
Atg12	390	444	0.0343397	0.119798	0.904643	0.988245	400	434	-0.0699888	0.78359
Atg13	92	98	0.129088	0.234101	0.814906	0.988245	74	116	-0.594724	0.259581
Atg14	101	136	-0.20611	-0.410157	0.681691	0.988245	105	132	-0.280296	0.550947
Atg16l1	1287	1757	-0.227459	-1.40461	0.160138	0.817051	1526	1518	0.0550917	0.684918
Atg2a	98	178	-0.635008	-1.33224	0.182782	0.847124	127	149	-0.181661	0.676922
Atg2b	406	435	0.121697	0.426416	0.669804	0.988245	409	432	-0.0313147	0.901783
Atg3	791	1043	-0.177306	-0.87501	0.381568	0.977272	914	920	0.0380637	0.826549
Atg4b	152	176	0.00994135	0.0229234	0.981711	0.995	153	175	-0.145419	0.716803
Atg5	255	194	0.613355	1.62063	0.105097	0.731588	164	285	-0.746342	0.03312
Atg7	205	207	0.206561	0.527526	0.597828	0.988245	181	231	-0.302922	0.399962
Athl1	49	49	0.217367	0.294855	0.768105	0.988245	42	56	-0.360282	0.616598
Atic	48705	57103	-0.0079944	-0.240371	0.810042	0.988245	52576	53232	0.0296536	0.219585
Atl2	1209	2083	-0.563014	-3.56101	0.000369438	0.0157943	1717	1575	0.17198	0.188424
Atl3	937	1171	-0.100029	-0.525952	0.598921	0.988245	967	1141	-0.190991	0.240163
Atm	948	1000	0.144323	0.734584	0.462593	0.978872	960	988	0.0060609	0.971339
Atn1	100	70	0.727887	1.24866	0.21179	0.882427	74	96	-0.324233	0.557056
Atoh1	2	2	0.151112	0.0580553	0.953705	0.988245	2	2	0.0320345	0.990966
Atoh8	12	62	-2.07081	-2.18749	0.0287071	0.397573	26	48	-0.81436	0.330119
Atox1	15103	21409	-0.281866	-5.2503	1.51852e-07	1.55538e-05	18664	17848	0.112033	0.00572168
Atp10d	8	14	-0.538219	-0.380284	0.703734	0.988245	8	14	-0.695556	0.633465
Atp11a	141	165	-0.00523674	-0.0117078	0.990659	0.997306	141	165	-0.178096	0.66763
Atp11b	450	328	0.676077	2.27648	0.0228174	0.346095	398	380	0.114029	0.665209
Atp11c	228	214	0.311609	0.820805	0.411757	0.978872	232	210	0.190443	0.582922
Atp12a	8	8	0.198389	0.12512	0.900429	0.988245	8	8	0.042411	0.979518
Atp13a1	2910	3178	0.0943732	0.797177	0.425348	0.978872	3154	2934	0.151809	0.117368
Atp13a2	2	8	-1.43206	-0.702348	0.482462	0.978872	8	2	1.63239	0.449813
Atp13a3	2	21	-2.72104	-1.62805	0.103514	0.728076	15	8	0.875831	0.541735
Atp13a4	2	8	-1.43206	-0.702348	0.482462	0.978872	2	8	-1.55794	0.471524
Atp1a1	17711	17922	0.204405	3.79182	0.000149547	0.00735248	17372	18261	-0.024457	0.551104
Atp1a2	8	8	0.198389	0.12512	0.900429	0.988245	2	14	-2.29591	0.229487
Atp1a3	3654	4398	-0.0458582	-0.438035	0.661361	0.988245	3823	4229	-0.0980442	0.246724
Atp1a4	179	190	0.134781	0.327747	0.743103	0.988245	172	197	-0.147467	0.696972
Atp1b1	6053	5108	0.466316	5.15227	2.57348e-07	2.48088e-05	5667	5494	0.0922558	0.201133
Atp1b2	36	57	-0.432537	-0.567006	0.57071	0.988245	57	36	0.695497	0.349375
Atp1b3	2305	2810	-0.0642777	-0.501604	0.615946	0.988245	2505	2610	-0.0116912	0.911756
Atp2a2	20559	21525	0.155252	3.10102	0.00192856	0.0603935	20640	21444	-0.00758715	0.841062
Atp2a3	162	130	0.535528	1.17127	0.241491	0.907621	123	169	-0.408072	0.338319
Atp2b1	828	1153	-0.255943	-1.30475	0.191977	0.861672	1000	981	0.0751451	0.653346
Atp2b3	8	8	0.198389	0.12512	0.900429	0.988245	14	2	2.37241	0.213378
Atp2b4	23	49	-0.845844	-0.973835	0.330138	0.972667	42	30	0.518743	0.534231
Atp2c1	610	715	-0.00762114	-0.0326426	0.97396	0.992905	750	575	0.430235	0.0352184
Atp4a	21	14	0.764458	0.660334	0.50904	0.978872	14	21	-0.508551	0.664572
Atp5a1	132605	157912	-0.0304833	-1.43632	0.150912	0.81534	149573	140944	0.13327	1.92052e-19
Atp5b	186024	217049	-0.00102989	-0.0561606	0.955214	0.98846	204561	198512	0.090848	5.58318e-13
Atp5c1	24737	27673	0.0596915	1.31382	0.188907	0.85859	25472	26938	-0.0331857	0.329128
Atp5d	5670	5727	0.207037	2.31262	0.0207437	0.328436	5387	6010	-0.110321	0.12277
Atp5e	5361	6884	-0.139221	-1.60002	0.109593	0.742059	6129	6116	0.0505989	0.463252
Atp5f1	16395	18031	0.084274	1.53877	0.12386	0.762629	17014	17412	0.0141832	0.733865
Atp5g2	1482	2253	-0.382604	-2.57658	0.00997819	0.203982	1743	1992	-0.145026	0.238552
Atp5h	20965	20852	0.229289	4.56741	4.93783e-06	0.000344352	20815	21002	0.0346388	0.361358
Atp5j	7484	8312	0.0701077	0.904974	0.365479	0.976022	7729	8067	-0.0142052	0.815715
Atp5j2	6064	6328	0.159998	1.85483	0.0636207	0.591847	6113	6279	0.00888793	0.896892
Atp5k	29	21	0.661965	0.667392	0.504522	0.978872	14	36	-1.25899	0.223113
Atp5l	5609	4996	0.388404	4.19855	2.68631e-05	0.00167346	5161	5444	-0.0294675	0.690453
Atp5o	13002	14250	0.0892676	1.46901	0.141829	0.797371	13938	13314	0.113615	0.0150771
Atp5s	59	43	0.665467	0.913803	0.36082	0.976022	54	48	0.213406	0.761502
Atp5sl	121	138	0.0316131	0.0656815	0.947631	0.988245	121	138	-0.14106	0.753588
Atp6ap1	259	306	-0.0190146	-0.0557719	0.955524	0.98846	302	263	0.246182	0.424226
Atp6ap2	1100	1387	-0.112877	-0.638643	0.523055	0.987573	1223	1264	-2.84721e-05	0.999848
Atp6v0a1	969	1233	-0.125995	-0.675144	0.499584	0.978872	1093	1109	0.0265543	0.867305
Atp6v0a2	306	279	0.353639	1.05453	0.29164	0.943943	304	281	0.160513	0.595901
Atp6v0a4	59	36	0.915411	1.20948	0.226478	0.89835	43	52	-0.222079	0.760438
Atp6v0c	1846	2282	-0.0843558	-0.598217	0.549695	0.988245	2012	2116	-0.025154	0.82991
Atp6v0d1	2584	2950	0.030383	0.245847	0.8058	0.988245	2725	2809	0.00374186	0.970599
Atp6v1a	11000	12908	-0.00925912	-0.143611	0.885808	0.988245	11836	12072	0.0190589	0.702019
Atp6v1b2	4913	5573	0.0396451	0.426348	0.669854	0.988245	5099	5387	-0.0317183	0.669884
Atp6v1c1	3829	4365	0.0324807	0.312975	0.7543	0.988245	4050	4144	0.0144381	0.86333
Atp6v1d	1965	2292	-0.000575365	-0.00414137	0.996696	0.999032	1957	2300	-0.185362	0.108586
Atp6v1e1	4650	5396	0.00684121	0.0721561	0.942478	0.988245	4976	5070	0.0205403	0.78684
Atp6v1f	926	1292	-0.258799	-1.3872	0.165382	0.826977	1073	1145	-0.0461137	0.770971
Atp6v1g1	1433	1395	0.260104	1.56277	0.118107	0.758797	1393	1435	0.00468488	0.973443
Atp6v1h	3068	3784	-0.0810893	-0.720509	0.471212	0.978872	3308	3544	-0.0518611	0.570962
Atp7a	264	480	-0.639308	-2.08101	0.0374331	0.457811	380	364	0.10932	0.684766
Atp8a1	52	68	-0.162968	-0.240594	0.80987	0.988245	78	42	0.924715	0.164097
Atp8a2	8	8	0.198389	0.12512	0.900429	0.988245	8	8	0.042411	0.979518
Atp8b3	14	2	2.52746	1.40089	0.161245	0.817051	8	8	0.042411	0.979518
Atp8b5	2	5	-0.847545	-0.37984	0.704065	0.988245	2	5	-0.97173	0.684149
Atpaf1	825	841	0.193574	0.91922	0.35798	0.976022	815	851	-0.0147983	0.935206
Atpaf2	567	595	0.151718	0.613791	0.539353	0.988245	553	609	-0.0914665	0.673325
Atpbd4	102	126	-0.0826732	-0.16212	0.871212	0.988245	133	95	0.528393	0.271587
Atpif1	6665	9287	-0.257075	-3.31474	0.000917295	0.0332833	7744	8208	-0.0364038	0.548458
Atr	1000	1073	0.119744	0.626498	0.530989	0.988245	965	1108	-0.151671	0.354619
Atrip	33	14	1.39569	1.32887	0.183892	0.848884	29	18	0.705405	0.491927
Atrn	8	2	1.78156	0.880154	0.378776	0.976022	2	8	-1.55794	0.471524
Atrx	6567	7097	0.109512	1.32566	0.184951	0.850106	6617	7047	-0.0432822	0.508188
Atxn10	14742	18129	-0.0768606	-1.37226	0.169981	0.82911	16265	16606	0.0176087	0.679814
Atxn1l	21	43	-0.787729	-0.86449	0.387319	0.977272	36	28	0.397938	0.651075
Atxn2	2029	2396	-0.0183492	-0.134338	0.893135	0.988245	2042	2383	-0.175176	0.122242
Atxn2l	11669	13191	0.0446258	0.704698	0.480998	0.978872	12231	12629	0.00134542	0.978041
Atxn3	668	759	0.0372017	0.164762	0.869131	0.988245	635	792	-0.27083	0.168804
Atxn7l1	7	6	0.387977	0.225306	0.821741	0.988245	6	7	-0.152111	0.932949
Atxn7l2	15	8	1.03823	0.745344	0.456064	0.978872	12	11	0.159615	0.909726
Atxn7l3b	76	136	-0.612381	-1.14461	0.252369	0.914673	104	108	-0.00684172	0.988961
AU018091	193	118	0.925506	2.05972	0.0394252	0.469393	148	163	-0.0911628	0.82452
AU019823	89	135	-0.376373	-0.727191	0.467109	0.978872	119	105	0.226155	0.638881
Auh	534	529	0.234663	0.912642	0.361431	0.976022	544	519	0.115206	0.61093
Aup1	18	16	0.371012	0.318878	0.749819	0.988245	16	18	-0.115773	0.921769
Aurka	497	628	-0.115823	-0.460548	0.645123	0.988245	578	547	0.126854	0.564753
Aurkb	1354	1852	-0.230219	-1.45472	0.145747	0.804243	1554	1652	-0.040659	0.758813
Aurkc	15	15	0.208544	0.170153	0.86489	0.988245	2	28	-3.24773	0.0459489
Auts2	4	7	-0.497818	-0.267604	0.789004	0.988245	4	7	-0.641486	0.74389
Aven	349	349	0.220912	0.712781	0.475981	0.978872	326	372	-0.142491	0.608281
Avl9	88	117	-0.187707	-0.350518	0.72595	0.988245	99	106	-0.0505424	0.919907
Avpi1	24	12	1.15634	0.99563	0.31943	0.967177	20	16	0.350455	0.760644
Avpr1a	15	8	1.03823	0.745344	0.456064	0.978872	21	2	2.92641	0.0919444
Axin1	2	2	0.151112	0.0580553	0.953705	0.988245	2	2	0.0320345	0.990966
Axl	15	29	-0.698112	-0.655086	0.512412	0.978872	42	2	3.89477	0.00827138
AY358078	2	2	0.151112	0.0580553	0.953705	0.988245	2	2	0.0320345	0.990966
AY512931	8	8	0.198389	0.12512	0.900429	0.988245	2	14	-2.29591	0.229487
Azi1	1271	1487	-0.00493515	-0.029284	0.976638	0.993741	1255	1503	-0.212464	0.136596
B230206H07Rik	2	15	-2.26174	-1.2607	0.207418	0.872088	15	2	2.46581	0.188897
B230354K17Rik	8	14	-0.538219	-0.380284	0.703734	0.988245	8	14	-0.695556	0.633465
B230354O11Rik	8	2	1.78156	0.880154	0.378776	0.976022	8	2	1.63239	0.449813
B2m	21	57	-1.18623	-1.38436	0.16625	0.828816	35	43	-0.243356	0.761061
B3galnt1	35	56	-0.447127	-0.580305	0.561709	0.988245	40	51	-0.296584	0.690334
B3galtl	25	44	-0.577742	-0.661495	0.508295	0.978872	36	33	0.168342	0.842356
B3gnt1	21	8	1.50107	1.15736	0.247126	0.907621	15	14	0.137864	0.913377
B3gnt2	2	11	-1.84687	-0.965639	0.334225	0.974126	5	8	-0.546384	0.764571
B3gnt4	2	2	0.151112	0.0580553	0.953705	0.988245	2	2	0.0320345	0.990966
B3gnt7	151	110	0.673635	1.39808	0.162089	0.819025	127	134	-0.0296409	0.947167
B3gntl1	8	15	-0.631294	-0.452497	0.650911	0.988245	21	2	2.92641	0.0919444
B3KVK0	26	21	0.509224	0.501444	0.616058	0.988245	8	39	-2.11153	0.0660496
B430202K04Rik	2	8	-1.43206	-0.702348	0.482462	0.978872	2	8	-1.55794	0.471524
B430217B02Rik	51	72	-0.271814	-0.404628	0.685751	0.988245	58	65	-0.115029	0.857994
B4DLB2	21	29	-0.235273	-0.237109	0.812572	0.988245	21	29	-0.402284	0.684644
B4DR30	35	50	-0.286679	-0.362972	0.716626	0.988245	57	28	1.04714	0.184241
B4DRY8	44	65	-0.335577	-0.472958	0.636243	0.988245	44	65	-0.50618	0.461061
B4DVS1	33	65	-0.741399	-0.981518	0.326337	0.970539	55	43	0.394754	0.58279
B4DWP4	43	43	0.216802	0.277802	0.781164	0.988245	65	21	1.63249	0.0457957
B4galnt2	58	58	0.217998	0.318345	0.750224	0.988245	58	58	0.0467626	0.943572
B4galnt3	113	84	0.643165	1.1798	0.238079	0.907621	108	89	0.323496	0.528616
B4galnt4	36	8	2.25476	1.95279	0.0508447	0.545113	14	30	-1.00361	0.352251
B4galt1	573	653	0.0329042	0.136215	0.891651	0.988245	577	649	-0.121911	0.56422
B4galt5	139	195	-0.265384	-0.613723	0.539398	0.988245	181	153	0.288321	0.468398
B4galt7	18	12	0.757889	0.61366	0.53944	0.988245	15	15	0.0446609	0.971444
B7Z4I3	14	15	0.1146	0.0921578	0.926573	0.988245	21	8	1.33643	0.314268
B7Z8H9	28	21	0.612827	0.613185	0.539754	0.988245	28	21	0.444751	0.656063
B7Z8S0	3	3	0.169011	0.0739893	0.941019	0.988245	4	2	0.778255	0.755069
B9d1	28	65	-0.971891	-1.24172	0.214339	0.883685	57	36	0.695497	0.349375
Babam1	974	1088	0.0617614	0.322239	0.747272	0.988245	1094	968	0.223866	0.172853
Bace1	9	4	1.19991	0.680038	0.49648	0.978872	6	7	-0.152111	0.932949
Bach1	152	295	-0.731888	-1.89221	0.0584627	0.580106	255	192	0.454935	0.189065
Bach2	22	18	0.488059	0.448788	0.653585	0.988245	22	18	0.32138	0.769163
Bad	2	2	0.151112	0.0580553	0.953705	0.988245	2	2	0.0320345	0.990966
Bag1	663	791	-0.0331241	-0.147808	0.882494	0.988245	717	737	0.00784163	0.967835
Bag2	193	254	-0.173993	-0.458788	0.646387	0.988245	221	226	0.0152013	0.964828
Bag3	1558	2350	-0.371282	-2.55212	0.010707	0.213988	1868	2040	-0.0794917	0.508734
Bag4	673	1065	-0.440187	-2.10547	0.0352504	0.441364	845	893	-0.0321295	0.857025
Bag5	455	529	0.00409317	0.0153628	0.987743	0.99656	467	517	-0.099003	0.673833
Bag6	2428	2834	-0.00156866	-0.0124072	0.990101	0.997306	2523	2739	-0.0709394	0.495508
Bahcc1	8	28	-1.48905	-1.21829	0.223114	0.894034	22	14	0.662732	0.567781
Bahd1	4	3	0.501177	0.230938	0.817363	0.988245	4	3	0.361333	0.876513
Baiap2	2121	2556	-0.0476221	-0.357207	0.720937	0.988245	2383	2294	0.102415	0.352651
Baiap2l1	234	322	-0.238241	-0.691003	0.489563	0.978872	322	234	0.506301	0.104671
Bak1	134	147	0.0873393	0.188211	0.850712	0.988245	129	152	-0.187857	0.663855
Banf1	13089	15306	-0.00424003	-0.0709992	0.943398	0.988245	14352	14043	0.0789388	0.0848923
Bank1	94	109	0.0078345	0.014614	0.98834	0.996943	101	102	0.0330148	0.947864
Banp	441	614	-0.2555	-0.98438	0.324929	0.970156	515	540	-0.0208052	0.927064
Bap1	263	295	0.0556638	0.1625	0.870912	0.988245	242	316	-0.336194	0.279558
Bard1	572	616	0.114407	0.467339	0.640258	0.988245	630	558	0.222267	0.30057
Barx2	15	8	1.03823	0.745344	0.456064	0.978872	15	8	0.875831	0.541735
Basp1	4722	6654	-0.273276	-3.03023	0.0024437	0.0730137	5336	6040	-0.131224	0.0667073
Bax	2317	2680	0.0115229	0.0890812	0.929017	0.988245	2615	2382	0.18211	0.0879983
Baz1a	423	298	0.724926	2.35696	0.018425	0.306554	321	400	-0.269155	0.326275
Baz1b	12432	14669	-0.0172088	-0.282196	0.777793	0.988245	13025	14076	-0.0644059	0.169516
Baz2a	4758	4877	0.185827	1.92618	0.0540815	0.562471	4928	4707	0.113715	0.14243
Baz2b	553	650	-0.01164	-0.0477591	0.961908	0.991061	624	579	0.155276	0.466598
Bbc3	101	102	0.205402	0.38361	0.701267	0.988245	109	94	0.258661	0.608902
Bbs1	264	340	-0.14305	-0.431329	0.666229	0.988245	307	297	0.0950145	0.749793
Bbs2	50	72	-0.299903	-0.444512	0.656673	0.988245	62	60	0.0933666	0.884894
Bbs4	105	113	0.114589	0.220778	0.825265	0.988245	74	144	-0.904306	0.0708996
Bbs5	21	23	0.0865885	0.083038	0.933821	0.988245	8	36	-1.99901	0.0877428
Bbs9	118	175	-0.344826	-0.750886	0.452721	0.978872	107	186	-0.744978	0.0836558
Bbx	102	137	-0.202508	-0.40452	0.68583	0.988245	119	120	0.0351856	0.939897
BC001981	36	51	-0.275012	-0.351855	0.724947	0.988245	36	51	-0.444863	0.56001
BC003266	447	454	0.198674	0.717953	0.472786	0.978872	469	432	0.165743	0.499512
BC005561	8	14	-0.538219	-0.380284	0.703734	0.988245	9	13	-0.443145	0.759191
BC006779	16	10	0.837081	0.636974	0.524142	0.987573	3	23	-2.55372	0.10763
BC018507	492	482	0.250647	0.937654	0.348422	0.976022	492	482	0.0770156	0.744429
BC021785	65	36	1.05322	1.42145	0.155186	0.817051	65	36	0.882054	0.220669
BC027231	1012	1091	0.11296	0.594768	0.551998	0.988245	1010	1093	-0.0663334	0.683276
BC030500	15	14	0.301619	0.242586	0.808326	0.988245	8	21	-1.24857	0.347387
BC034902	15	14	0.301619	0.242586	0.808326	0.988245	8	21	-1.24857	0.347387
BC035947	8	2	1.78156	0.880154	0.378776	0.976022	2	8	-1.55794	0.471524
BC051076	2	14	-2.16867	-1.19159	0.233423	0.902574	8	8	0.042411	0.979518
BC055004	8	14	-0.538219	-0.380284	0.703734	0.988245	14	8	0.782435	0.591542
BC067074	35	64	-0.636587	-0.850696	0.394938	0.977272	64	35	0.899556	0.216404
BC068157	27	27	0.21411	0.224276	0.822542	0.988245	22	32	-0.475589	0.619353
BC085271	172	214	-0.0932474	-0.230753	0.817507	0.988245	177	209	-0.191246	0.605949
Bcam	970	879	0.363256	1.80586	0.0709403	0.627114	911	938	0.00540104	0.975098
Bcap29	77	93	-0.0503164	-0.0867351	0.930882	0.988245	114	56	1.05994	0.0612552
Bcap31	4564	4657	0.192361	1.95534	0.0505425	0.545113	4538	4683	0.00216668	0.978174
Bcar1	352	558	-0.442255	-1.58665	0.112591	0.745111	415	495	-0.206332	0.398979
Bcar3	129	122	0.299763	0.614725	0.538736	0.988245	98	153	-0.590433	0.200431
Bcas2	5758	6130	0.131162	1.49253	0.135561	0.791548	5861	6027	0.00724916	0.917503
Bcas3	750	810	0.110339	0.508717	0.610951	0.988245	718	842	-0.182066	0.333359
Bcat1	9794	11922	-0.0621487	-0.922888	0.356066	0.976022	11310	10406	0.167712	0.00132028
Bcat2	3913	4608	-0.0143603	-0.140728	0.888085	0.988245	4025	4496	-0.112084	0.173504
Bccip	3603	4123	0.0269998	0.253428	0.799937	0.988245	3943	3783	0.10728	0.213918
Bcdin3d	2	41	-3.65375	-2.52436	0.011591	0.225693	16	27	-0.675582	0.528821
Bche	108	162	-0.360913	-0.757649	0.448661	0.978872	139	131	0.132113	0.764011
Bckdha	2335	2393	0.186031	1.40481	0.160079	0.817051	2242	2486	-0.101455	0.354914
Bckdhb	1450	1716	-0.0214819	-0.135506	0.892211	0.988245	1558	1608	0.00197019	0.9882
Bckdk	381	610	-0.45663	-1.7006	0.0890177	0.69575	483	508	-0.0252124	0.914308
Bcl10	352	375	0.129854	0.426522	0.669727	0.988245	312	415	-0.363042	0.184587
Bcl11a	5	5	0.186705	0.0981458	0.921817	0.988245	5	5	0.0398294	0.984222
Bcl2l1	260	374	-0.302121	-0.927291	0.353775	0.976022	304	330	-0.0706352	0.808282
Bcl2l13	731	779	0.12959	0.588947	0.555897	0.988245	714	796	-0.109161	0.567755
Bcl2l14	156	140	0.37525	0.827326	0.408053	0.978872	167	129	0.417258	0.323378
Bcl7a	131	150	0.0259341	0.0558562	0.955456	0.98846	130	151	-0.167336	0.698588
Bcl7b	172	195	0.040232	0.0975307	0.922305	0.988245	145	222	-0.5639	0.141353
Bcl7c	285	411	-0.305841	-0.978292	0.32793	0.971122	390	306	0.396371	0.155553
Bcl9	126	120	0.289694	0.588843	0.555967	0.988245	79	167	-1.02357	0.0313623
Bclaf1	14242	16303	0.0265148	0.458806	0.646374	0.988245	14837	15708	-0.0347543	0.431945
Bco2	2	21	-2.72104	-1.62805	0.103514	0.728076	8	15	-0.788759	0.582786
Bcor	183	322	-0.59143	-1.62446	0.104278	0.730916	267	238	0.212604	0.51325
Bcorl1	14	17	-0.0552696	-0.0456261	0.963608	0.991061	15	16	-0.0428851	0.972171
Bcr	92	128	-0.252764	-0.486197	0.626828	0.988245	107	113	-0.0308962	0.949287
Bcs1l	600	517	0.435569	1.7296	0.0837021	0.6748	459	658	-0.471216	0.0344085
Bdh1	1388	1710	-0.0794386	-0.495862	0.619992	0.988245	1511	1587	-0.0232404	0.862954
Bdh2	1067	1087	0.194542	1.0356	0.30039	0.955282	982	1172	-0.207447	0.197421
Bdp1	8	2	1.78156	0.880154	0.378776	0.976022	8	2	1.63239	0.449813
Becn1	380	393	0.172556	0.582526	0.560212	0.988245	292	481	-0.670776	0.0124078
Bend3	930	2075	-0.935668	-5.57789	2.4346e-08	2.99242e-06	1593	1412	0.221407	0.10543
Bend4	8	14	-0.538219	-0.380284	0.703734	0.988245	14	8	0.782435	0.591542
Bend5	65	65	0.21837	0.335221	0.737459	0.988245	57	73	-0.304807	0.627328
Bend6	29	29	0.214604	0.23182	0.816678	0.988245	29	29	0.0460076	0.960046
Bet1	743	870	-0.00614395	-0.0287202	0.977088	0.993741	744	869	-0.176298	0.341032
Bet1l	8	21	-1.09059	-0.839095	0.401416	0.977272	21	8	1.33643	0.314268
Bex4	44	49	0.0649218	0.0860189	0.931451	0.988245	49	44	0.198675	0.786843
Bfsp2	2	2	0.151112	0.0580553	0.953705	0.988245	2	2	0.0320345	0.990966
Bhlha15	21	50	-1.0007	-1.13488	0.256424	0.915214	50	21	1.26022	0.147622
Bhlhb9	15	21	-0.250751	-0.219608	0.826176	0.988245	8	28	-1.64737	0.184821
Bicd1	158	195	-0.0816144	-0.194167	0.846045	0.988245	116	237	-0.977401	0.0141249
Bicd2	58	79	-0.221251	-0.345742	0.729537	0.988245	72	65	0.192376	0.752636
Bid	254	233	0.344678	0.947602	0.343332	0.976022	248	239	0.100473	0.761282
Bin1	270	380	-0.27075	-0.840955	0.400373	0.977272	328	322	0.0739583	0.796987
Bin2	746	806	0.109766	0.504918	0.613616	0.988245	780	772	0.062339	0.740715
Bin3	14	14	0.207675	0.164626	0.869239	0.988245	14	14	0.0444678	0.972448
Birc2	104	199	-0.71004	-1.54703	0.121855	0.762629	161	142	0.227256	0.585324
Birc5	783	817	0.159992	0.746161	0.45557	0.978872	792	808	0.0186661	0.919901
Birc6	5258	6230	-0.0232121	-0.259786	0.795029	0.988245	5514	5974	-0.0680429	0.339147
Blm	2389	2374	0.230499	1.74638	0.0807448	0.664405	2408	2355	0.0796195	0.465966
Blmh	15836	22341	-0.27497	-5.22547	1.73717e-07	1.74302e-05	18815	19362	0.00619856	0.875833
Bloc1s1	165	140	0.455737	1.01733	0.308997	0.961088	148	157	-0.0373863	0.928197
Bloc1s2	446	594	-0.19157	-0.734501	0.462643	0.978872	507	533	-0.0245605	0.914543
Blvra	351	444	-0.11731	-0.399787	0.689314	0.988245	383	412	-0.0576159	0.82516
Blvrb	1254	1601	-0.130848	-0.786918	0.43133	0.978872	1456	1399	0.105087	0.45316
Blzf1	15	15	0.208544	0.170153	0.86489	0.988245	15	15	0.0446609	0.971444
Bmp15	3	2	0.583375	0.239577	0.810658	0.988245	3	2	0.452863	0.863567
Bmp2k	39	57	-0.319659	-0.426395	0.66982	0.988245	60	36	0.768312	0.295308
Bmpr1a	19	57	-1.32465	-1.51323	0.130221	0.778094	39	37	0.120422	0.881574
Bms1	10043	11595	0.0141884	0.210566	0.833226	0.988245	10454	11184	-0.0498332	0.340727
Bmx	2	2	0.151112	0.0580553	0.953705	0.988245	2	2	0.0320345	0.990966
Bnc2	102	110	0.111586	0.212358	0.831827	0.988245	109	103	0.128057	0.79568
Bnip1	1383	1704	-0.0795738	-0.49592	0.619951	0.988245	1506	1581	-0.0225579	0.867168
Bnip2	11	8	0.619013	0.416565	0.676996	0.988245	14	5	1.36865	0.395173
Bnip3	228	330	-0.310873	-0.901384	0.367384	0.976022	284	274	0.0989151	0.749357
Bnip3l	84	91	0.104907	0.183456	0.85444	0.988245	63	112	-0.773508	0.161857
Bod1	265	242	0.351193	0.982853	0.32568	0.970156	251	256	0.0190145	0.953247
Bod1l	1402	1610	0.0219142	0.135271	0.892398	0.988245	1332	1680	-0.287137	0.0359827
Bok	11	8	0.619013	0.416565	0.676996	0.988245	11	8	0.459361	0.765452
Bola1	1162	1327	0.0299214	0.169691	0.865253	0.988245	1239	1250	0.0347646	0.816405
Bola2	2328	3134	-0.20734	-1.66144	0.0966243	0.725672	2662	2800	-0.0253637	0.803967
Bola3	14	36	-1.09457	-1.06069	0.288832	0.941361	36	14	1.34975	0.191373
Bop1	5994	7516	-0.104929	-1.26063	0.207442	0.872088	6531	6979	-0.0481659	0.464016
Bora	155	132	0.450289	0.978553	0.327801	0.971122	151	136	0.197152	0.644636
Bpgm	276	116	1.46409	3.51398	0.000441439	0.0183927	189	203	-0.0552766	0.88043
Bphl	1035	1213	-0.00744048	-0.0403115	0.967845	0.991748	1142	1106	0.0936741	0.551621
Bpifa6	2	2	0.151112	0.0580553	0.953705	0.988245	2	2	0.0320345	0.990966
Bpifb1	8	8	0.198389	0.12512	0.900429	0.988245	8	8	0.042411	0.979518
Bpifb6	43	43	0.216802	0.277802	0.781164	0.988245	28	58	-0.979102	0.212563
Bpnt1	4300	5432	-0.115622	-1.20023	0.23005	0.902574	5006	4726	0.130556	0.0906202
Bptf	5449	6407	-0.0121535	-0.137961	0.890272	0.988245	5621	6235	-0.102002	0.145759
Braf	208	238	0.027011	0.0713774	0.943097	0.988245	208	238	-0.146198	0.672165
Brap	385	384	0.224709	0.756891	0.449115	0.978872	350	419	-0.211516	0.425618
Brca1	2007	1894	0.30496	2.1138	0.0345325	0.434774	1815	2086	-0.15315	0.203686
Brca2	1462	1802	-0.0801076	-0.511777	0.608807	0.988245	1498	1766	-0.189791	0.148816
Brcc3	317	292	0.338977	1.0291	0.303432	0.959671	329	280	0.279312	0.347298
Brd1	606	595	0.247546	1.01639	0.309445	0.961088	553	648	-0.180878	0.397344
Brd2	4453	5407	-0.0585375	-0.611771	0.540689	0.988245	4842	5018	-0.00396505	0.958748
Brd3	2117	2231	0.14577	1.06038	0.288972	0.941504	2193	2155	0.0727291	0.524069
Brd4	4702	5006	0.131093	1.36316	0.172833	0.833698	4812	4896	0.0225722	0.770088
Brd7	381	522	-0.232271	-0.835611	0.403374	0.977272	487	416	0.274291	0.263792
Brd8	946	1134	-0.0399705	-0.209114	0.834359	0.988245	1006	1074	-0.0467765	0.774719
Brd9	816	985	-0.0500005	-0.245327	0.806203	0.988245	901	900	0.0490929	0.779369
Bre	602	867	-0.304373	-1.35676	0.174858	0.833728	612	857	-0.437633	0.02468
Brf1	35	35	0.215756	0.252804	0.800419	0.988245	35	35	0.0462636	0.956096
Brf2	43	94	-0.893523	-1.35879	0.174212	0.833728	72	65	0.192376	0.752636
Bri3bp	108	129	-0.0345649	-0.0689987	0.944991	0.988245	86	151	-0.75808	0.11231
Brip1	353	285	0.528648	1.63488	0.102074	0.728076	329	309	0.137606	0.63534
Brix1	5541	7159	-0.148088	-1.72948	0.0837238	0.6748	6302	6398	0.0257284	0.704209
Brk1	387	334	0.432862	1.4152	0.15701	0.817051	314	407	-0.325836	0.235221
Brms1	534	526	0.242852	0.943299	0.345528	0.976022	570	490	0.265237	0.24272
Brms1l	435	516	-0.0248048	-0.0916667	0.926963	0.988245	494	457	0.159535	0.504603
Brox	1250	1274	0.193922	1.10769	0.267996	0.925967	1252	1272	0.0246605	0.868304
Brp44	21	2	3.08424	1.8628	0.0624903	0.587656	8	15	-0.788759	0.582786
Brpf1	623	566	0.359367	1.46822	0.142045	0.798128	571	618	-0.0664642	0.75668
Brpf3	112	151	-0.208057	-0.433494	0.664656	0.988245	136	127	0.145251	0.744509
Brsk1	442	529	-0.0376467	-0.140392	0.88835	0.988245	451	520	-0.157526	0.506064
Brwd1	472	621	-0.174005	-0.682307	0.495045	0.978872	476	617	-0.326181	0.145868
Brwd3	645	692	0.119862	0.516032	0.605832	0.988245	670	667	0.0539398	0.790002
Bsdc1	409	462	0.0456124	0.162239	0.871118	0.988245	395	476	-0.221071	0.376438
Bsg	7722	9453	-0.0702879	-0.940168	0.347131	0.976022	8107	9068	-0.11406	0.0514314
Bsn	90	94	0.157174	0.281067	0.778659	0.988245	61	123	-0.953381	0.0801209
Bst2	937	1491	-0.448303	-2.48726	0.0128733	0.242961	1188	1240	-0.0142503	0.925095
Btaf1	3073	3863	-0.108542	-0.969234	0.332428	0.974126	3634	3302	0.18571	0.0412923
Btbd1	2	8	-1.43206	-0.702348	0.482462	0.978872	2	8	-1.55794	0.471524
Btbd10	8	8	0.198389	0.12512	0.900429	0.988245	8	8	0.042411	0.979518
Btbd11	28	32	0.0279866	0.0306464	0.975552	0.993405	32	28	0.232654	0.797063
Btbd9	29	8	1.95094	1.61231	0.106895	0.732986	12	25	-0.956872	0.411898
Btd	51	49	0.274104	0.375085	0.707597	0.988245	54	46	0.273546	0.700151
Btf3	24250	28218	0.00287102	0.0631864	0.949618	0.988245	26496	25972	0.0763582	0.02464
Btf3l4	2959	3635	-0.0753222	-0.657994	0.510542	0.978872	3271	3323	0.0247818	0.79037
Btla	2	15	-2.26174	-1.2607	0.207418	0.872088	15	2	2.46581	0.188897
Btn1a1	2	2	0.151112	0.0580553	0.953705	0.988245	2	2	0.0320345	0.990966
Btnl9	2	2	0.151112	0.0580553	0.953705	0.988245	2	2	0.0320345	0.990966
Btrc	28	28	0.214366	0.228087	0.819578	0.988245	21	35	-0.665443	0.482492
Bub1	1010	1322	-0.16673	-0.915778	0.359783	0.976022	1146	1186	-0.00195178	0.989925
Bub1b	4182	5089	-0.0616746	-0.627101	0.530593	0.988245	4416	4855	-0.0891689	0.259168
Bub3	7827	9686	-0.0859303	-1.15912	0.246407	0.907621	8681	8832	0.0226621	0.695803
Bud13	654	569	0.421718	1.7437	0.0812117	0.665174	621	602	0.0922273	0.662825
Bud31	577	869	-0.368796	-1.62934	0.103241	0.728076	666	780	-0.180166	0.356196
Bysl	4561	5125	0.05329	0.553274	0.580076	0.988245	4699	4987	-0.0382672	0.620719
Bzw1	20629	27882	-0.21315	-4.51322	6.38516e-06	0.000439058	23522	24989	-0.0397373	0.26044
Bzw2	8103	9864	-0.0622081	-0.849059	0.395849	0.977272	9010	8957	0.056049	0.327504
C130026I21Rik	55	39	0.70318	0.930893	0.351909	0.976022	59	35	0.783991	0.290719
C130039O16Rik	636	768	-0.0505101	-0.221857	0.824425	0.988245	624	780	-0.274004	0.167233
C130050O18Rik	79	115	-0.317103	-0.576046	0.564584	0.988245	86	108	-0.278279	0.590867
C1d	204	295	-0.309467	-0.853955	0.39313	0.977272	229	270	-0.18933	0.563018
C1galt1	51	36	0.70845	0.906629	0.364603	0.976022	51	36	0.537819	0.481026
C1galt1c1	2	2	0.151112	0.0580553	0.953705	0.988245	2	2	0.0320345	0.990966
C1qbp	37226	45431	-0.0658629	-1.77283	0.0762572	0.646049	41171	41486	0.0365466	0.179693
C1qtnf1	21	58	-1.21089	-1.41852	0.156039	0.817051	50	29	0.812484	0.314048
C1qtnf7	50	71	-0.280005	-0.413747	0.679059	0.988245	63	58	0.16421	0.799861
C2cd3	158	163	0.175535	0.401372	0.688146	0.988245	194	127	0.654698	0.109448
C3	3927	4170	0.134851	1.29349	0.19584	0.870221	3979	4118	-0.00199389	0.981145
C330019G07Rik	265	191	0.691034	1.83518	0.0664795	0.605543	242	214	0.223986	0.512167
C330027C09Rik	79	51	0.840353	1.27699	0.201606	0.872088	65	65	0.0468457	0.940306
C330046G03Rik	14	14	0.207675	0.164626	0.869239	0.988245	14	14	0.0444678	0.972448
C6	86	72	0.472228	0.788452	0.430432	0.978872	50	108	-1.04935	0.0750845
C6EQH6	79	73	0.331386	0.544694	0.585964	0.988245	65	87	-0.368277	0.527775
C6EQK4	18	18	0.210597	0.185539	0.852807	0.988245	22	14	0.662732	0.567781
C6EQK5	79	80	0.200998	0.337089	0.73605	0.988245	80	79	0.0649004	0.909017
C80913	143	137	0.281466	0.605818	0.544635	0.988245	137	143	-0.0141975	0.973804
C8a	12	14	-0.000830726	-0.000637682	0.999491	0.999593	15	11	0.460167	0.730936
C8b	8	15	-0.631294	-0.452497	0.650911	0.988245	15	8	0.875831	0.541735
C9	8	14	-0.538219	-0.380284	0.703734	0.988245	8	14	-0.695556	0.633465
CA052	232	305	-0.172578	-0.493625	0.621571	0.988245	255	282	-0.0973029	0.757837
CA055	3548	4033	0.0366457	0.341114	0.733018	0.988245	3923	3658	0.148408	0.0885225
CA106	72	126	-0.580142	-1.05362	0.292059	0.944391	108	90	0.307552	0.548056
CA109	9	9	0.200716	0.132708	0.894424	0.988245	4	14	-1.54969	0.357629
CA131	302	317	0.151113	0.462201	0.643937	0.988245	279	340	-0.23698	0.421922
CA174	72	131	-0.635849	-1.16475	0.244119	0.907621	79	124	-0.59699	0.242705
CA177	16	29	-0.609914	-0.580163	0.561805	0.988245	16	29	-0.775171	0.462407
CA198	108	107	0.232903	0.446133	0.655501	0.988245	85	130	-0.56024	0.259061
Ca2	1021	1672	-0.489739	-2.84099	0.00449744	0.116684	1328	1365	0.0078921	0.956328
Ca3	7	11	-0.38915	-0.254766	0.798904	0.988245	11	7	0.629598	0.691135
Cab39	4984	6436	-0.147334	-1.64125	0.100745	0.728076	5555	5865	-0.0307954	0.666141
Cab39l	85	103	-0.0550593	-0.0992058	0.920975	0.988245	87	101	-0.166009	0.751671
Cabin1	372	373	0.217086	0.720992	0.470914	0.978872	323	422	-0.337279	0.212005
Cables1	72	130	-0.624879	-1.14272	0.253155	0.914673	108	94	0.24548	0.628038
Cachd1	2	2	0.151112	0.0580553	0.953705	0.988245	2	2	0.0320345	0.990966
Cacna1a	30	14	1.26186	1.17689	0.239238	0.907621	36	8	2.08772	0.0743642
Cacna1b	29	14	1.21434	1.1243	0.260884	0.915339	18	25	-0.407715	0.701304
Cacna1e	8	12	-0.33185	-0.227127	0.820325	0.988245	14	6	1.14572	0.459876
Cacna2d1	94	73	0.579705	0.990056	0.322147	0.970156	65	102	-0.595383	0.288856
Cacna2d3	14	8	0.944283	0.66815	0.504038	0.978872	14	8	0.782435	0.591542
Cacnb1	14	35	-1.05505	-1.01617	0.309546	0.961088	28	21	0.444751	0.656063
Cacnb2	58	43	0.641163	0.877136	0.380413	0.977272	58	43	0.470104	0.50763
Cacnb4	21	8	1.50107	1.15736	0.247126	0.907621	21	8	1.33643	0.314268
Cacng3	28	43	-0.38699	-0.45178	0.651428	0.988245	50	21	1.26022	0.147622
Cacybp	45713	56030	-0.0720915	-2.12824	0.0333168	0.426568	51095	50648	0.0602192	0.0144469
Cad	25409	32681	-0.141606	-3.25364	0.00113938	0.0398702	28402	29688	-0.0163433	0.613342
Cadm1	566	572	0.205952	0.825612	0.409024	0.978872	522	616	-0.191011	0.383987
Cadm4	8	8	0.198389	0.12512	0.900429	0.988245	8	8	0.042411	0.979518
Cadps2	43	49	0.0323996	0.0427134	0.96593	0.991061	42	50	-0.199771	0.787003
Cage1	14	14	0.207675	0.164626	0.869239	0.988245	14	14	0.0444678	0.972448
Calb2	284	183	0.852018	2.27607	0.0228419	0.346095	220	247	-0.11897	0.724666
Calcoco1	232	298	-0.139192	-0.396087	0.692041	0.988245	255	275	-0.0611671	0.847239
Calcoco2	26	11	1.38339	1.19042	0.233879	0.903511	8	29	-1.69631	0.168585
Cald1	413	418	0.203684	0.710096	0.477644	0.978872	385	446	-0.164258	0.520318
Calm1	21261	24245	0.032023	0.661718	0.508152	0.978872	21714	23792	-0.0843039	0.0206864
Calm5	8	14	-0.538219	-0.380284	0.703734	0.988245	14	8	0.782435	0.591542
Calml4	8	21	-1.09059	-0.839095	0.401416	0.977272	14	15	-0.0487349	0.969327
Calr	55254	64721	-0.00665277	-0.21154	0.832466	0.988245	59111	60864	0.00538096	0.812809
Calu	9178	11123	-0.055787	-0.804024	0.421383	0.978872	10385	9916	0.114204	0.0342615
Camk1	98	146	-0.350874	-0.704566	0.481081	0.978872	108	136	-0.282769	0.541804
Camk2b	297	330	0.0692929	0.21305	0.831288	0.988245	301	326	-0.0673567	0.817981
Camk2d	8	14	-0.538219	-0.380284	0.703734	0.988245	8	14	-0.695556	0.633465
Camk2g	162	142	0.409085	0.912342	0.361589	0.976022	152	152	0.0472426	0.909465
Camkk1	64	50	0.568231	0.82086	0.411726	0.978872	35	79	-1.10608	0.109914
Camkk2	57	9	2.75332	2.69873	0.0069604	0.161039	33	33	0.0461882	0.95737
Camkv	60	90	-0.3589	-0.581459	0.560931	0.988245	64	86	-0.373828	0.524273
Camlg	9	6	0.714944	0.436658	0.662359	0.988245	13	2	2.27255	0.241179
Camsap1	542	674	-0.0928106	-0.382173	0.702333	0.988245	630	586	0.151753	0.474457
Camta1	333	239	0.697688	2.04839	0.0405215	0.474783	239	333	-0.429488	0.163068
Cand1	26880	31008	0.0153943	0.354004	0.723336	0.988245	28341	29547	-0.012577	0.697862
Cand2	1227	1873	-0.388474	-2.40757	0.0160592	0.279487	1658	1442	0.24876	0.0648484
Cant1	109	164	-0.365314	-0.77054	0.44098	0.978872	110	163	-0.516073	0.242631
Canx	68032	80401	-0.0194976	-0.68146	0.49558	0.978872	73009	75424	0.000594215	0.976862
Cap1	15421	18856	-0.0686215	-1.24837	0.211894	0.882487	16833	17444	-0.00389479	0.925775
Cap2	86	87	0.20264	0.352701	0.724312	0.988245	105	68	0.666619	0.226692
Capg	846	971	0.0226652	0.111746	0.911024	0.988245	864	953	-0.0938012	0.591092
Capn1	804	924	0.0207823	0.100199	0.920186	0.988245	894	834	0.147605	0.409216
Capn2	44	35	0.53879	0.66356	0.506972	0.978872	36	43	-0.203777	0.797692
Capn3	18	5	1.87264	1.27675	0.201691	0.872088	11	12	-0.0719249	0.959254
Capn5	328	344	0.152367	0.483342	0.628853	0.988245	342	330	0.0987891	0.726945
Capn6	47	22	1.27841	1.44577	0.148242	0.812069	30	39	-0.321838	0.704782
Capn7	14	14	0.207675	0.164626	0.869239	0.988245	14	14	0.0444678	0.972448
Capns1	204	209	0.18573	0.474824	0.634913	0.988245	207	206	0.0542754	0.87956
Caprin1	33483	40578	-0.0557654	-1.42966	0.152814	0.817051	36680	37381	0.0202315	0.481384
Caprin2	233	251	0.113707	0.311781	0.755207	0.988245	235	249	-0.0357981	0.914071
Capza1	4552	4817	0.13984	1.43135	0.152329	0.816448	4704	4665	0.0595422	0.448611
Capza2	3916	4247	0.104415	1.00501	0.314894	0.965196	3915	4248	-0.0702112	0.403586
Capza3	14	2	2.52746	1.40089	0.161245	0.817051	8	8	0.042411	0.979518
Capzb	10339	11956	0.011863	0.17841	0.858401	0.988245	11187	11108	0.0577627	0.262362
Car12	29	14	1.21434	1.1243	0.260884	0.915339	14	29	-0.956282	0.37923
Car4	29	8	1.95094	1.61231	0.106895	0.732986	23	14	0.724257	0.528123
Card10	2	2	0.151112	0.0580553	0.953705	0.988245	2	2	0.0320345	0.990966
Card11	2	2	0.151112	0.0580553	0.953705	0.988245	2	2	0.0320345	0.990966
Card14	47	57	-0.0557949	-0.0775166	0.938213	0.988245	54	50	0.155672	0.823095
Carhsp1	778	894	0.020974	0.0996532	0.92062	0.988245	803	869	-0.0663357	0.715137
Carkd	434	513	-0.0197228	-0.0727544	0.942002	0.988245	485	462	0.117395	0.62405
Carm1	2591	3112	-0.0428169	-0.350813	0.725728	0.988245	2746	2957	-0.0592389	0.553898
Cars	12770	14671	0.021292	0.351255	0.725397	0.988245	13892	13549	0.0836056	0.072697
Cars2	275	272	0.236521	0.684905	0.493404	0.978872	274	273	0.0526321	0.866287
Casc1	23	12	1.09711	0.936046	0.34925	0.976022	19	16	0.279902	0.809998
Casc3	831	867	0.160143	0.766865	0.443162	0.978872	873	825	0.128984	0.474537
Casc4	329	490	-0.352373	-1.20994	0.226302	0.89835	392	427	-0.0756597	0.768544
Casc5	572	682	-0.0322065	-0.134568	0.892953	0.988245	692	562	0.347205	0.0974608
Cask	171	201	-0.0116386	-0.0283678	0.977369	0.993741	173	199	-0.153651	0.683785
Caskin2	56	132	-1.00444	-1.7441	0.0811424	0.665174	72	116	-0.633743	0.232686
Casp3	2898	3926	-0.216441	-1.91455	0.0555502	0.56973	3365	3459	0.00779285	0.932265
Casp6	46	58	-0.110917	-0.15396	0.877641	0.988245	64	40	0.711853	0.312652
Casp7	21	86	-1.77115	-2.26211	0.0236907	0.355773	49	58	-0.192234	0.779879
Casp8	87	101	0.00617275	0.011131	0.991119	0.997306	94	94	0.0470588	0.92843
Casp8ap2	336	336	0.220889	0.7008	0.483428	0.978872	326	346	-0.0382462	0.892476
CASP8AP2	8	8	0.198389	0.12512	0.900429	0.988245	2	14	-2.29591	0.229487
Cast	351	492	-0.26509	-0.924245	0.355359	0.976022	332	511	-0.57324	0.0252878
Casz1	143	143	0.220068	0.478174	0.632526	0.988245	151	135	0.207723	0.627612
Cat	13010	15404	-0.0221805	-0.371439	0.710311	0.988245	13826	14588	-0.0298527	0.514592
Catsper1	22	8	1.56559	1.21918	0.222775	0.894034	22	8	1.4007	0.286337
Catsper4	72	65	0.36409	0.571619	0.56758	0.988245	58	79	-0.392622	0.522173
Catsperb	8	14	-0.538219	-0.380284	0.703734	0.988245	8	14	-0.695556	0.633465
CB043	123	157	-0.129734	-0.278346	0.780747	0.988245	148	132	0.211139	0.625532
CB047	393	497	-0.116968	-0.419114	0.675133	0.988245	436	454	-0.0107971	0.965111
CB054	11	32	-1.2548	-1.1274	0.259574	0.915339	22	21	0.109714	0.917306
CB057	2	2	0.151112	0.0580553	0.953705	0.988245	2	2	0.0320345	0.990966
CB069	43	57	-0.181703	-0.247587	0.804454	0.988245	21	79	-1.81779	0.0198049
CB073	14	43	-1.34451	-1.3541	0.175704	0.833728	36	21	0.796735	0.397211
CB076	36	35	0.255434	0.301133	0.763313	0.988245	50	21	1.26022	0.147622
CB088	123	108	0.405839	0.801694	0.42273	0.978872	102	129	-0.288816	0.543976
Cbfa2t2	66	65	0.240111	0.369832	0.711508	0.988245	69	62	0.198924	0.749765
Cbfb	472	607	-0.141162	-0.550726	0.581821	0.988245	507	572	-0.126259	0.574663
Cbl	608	680	0.0599519	0.253751	0.799688	0.988245	678	610	0.199719	0.333217
Cblb	14	8	0.944283	0.66815	0.504038	0.978872	8	14	-0.695556	0.633465
Cblc	2	2	0.151112	0.0580553	0.953705	0.988245	2	2	0.0320345	0.990966
Cbll1	249	378	-0.379583	-1.15666	0.247413	0.907621	340	287	0.291124	0.320531
Cbr1	6689	8119	-0.0580021	-0.726427	0.467577	0.978872	7118	7690	-0.0639597	0.309321
Cbr3	2558	3632	-0.284159	-2.40277	0.0162714	0.279848	3015	3175	-0.0270466	0.778485
Cbr4	483	611	-0.117446	-0.461223	0.644638	0.988245	395	699	-0.774452	0.000669949
Cbs	71	87	-0.0708546	-0.118231	0.905885	0.988245	79	79	0.0469679	0.934287
Cbwd1	1648	2011	-0.0656611	-0.44145	0.658887	0.988245	1855	1804	0.087717	0.479873
Cbx1	6672	9432	-0.27791	-3.59659	0.000322416	0.0142807	7668	8436	-0.0901543	0.135584
Cbx2	215	249	0.00965418	0.0259579	0.979291	0.994575	230	234	0.0225747	0.946836
Cbx3	5719	7855	-0.236313	-2.83729	0.00454978	0.117384	6376	7198	-0.127383	0.052404
Cbx5	3953	4832	-0.0681559	-0.676529	0.498705	0.978872	4057	4728	-0.173235	0.0328765
Cbx6	8	8	0.198389	0.12512	0.900429	0.988245	14	2	2.37241	0.213378
Cbx7	276	342	-0.0875605	-0.266979	0.789485	0.988245	296	322	-0.0736888	0.802581
Cbx8	8	21	-1.09059	-0.839095	0.401416	0.977272	8	21	-1.24857	0.347387
Cby1	14	2	2.52746	1.40089	0.161245	0.817051	8	8	0.042411	0.979518
CC021	327	367	0.0548652	0.176443	0.859946	0.988245	355	339	0.11376	0.682963
CC026	1724	2285	-0.184845	-1.29144	0.19655	0.870576	1922	2087	-0.0712442	0.548719
CC032	36	28	0.567324	0.63741	0.523858	0.987573	28	36	-0.305686	0.72829
CC037	586	433	0.656811	2.49432	0.01262	0.240023	433	586	-0.388242	0.0948034
CC078	14	29	-0.792056	-0.732549	0.463834	0.978872	29	14	1.04676	0.335668
Cc2d1a	605	534	0.400938	1.60652	0.108159	0.737535	548	591	-0.0613343	0.779453
Cc2d1b	1884	2319	-0.0781669	-0.558841	0.57627	0.988245	1962	2241	-0.144207	0.214519
Cc2d2a	8	15	-0.631294	-0.452497	0.650911	0.988245	8	15	-0.788759	0.582786
Ccar1	8557	9468	0.0755397	1.03413	0.301076	0.956227	9049	8976	0.0592229	0.300099
Ccbl1	268	239	0.385302	1.07802	0.281023	0.940537	253	254	0.0416932	0.897706
Ccbl2	1356	1804	-0.190227	-1.19541	0.231927	0.902574	1464	1696	-0.164576	0.217664
Ccdc101	348	293	0.468317	1.45262	0.14633	0.80654	263	378	-0.474317	0.103992
Ccdc102a	76	91	-0.0379401	-0.0649016	0.948252	0.988245	78	89	-0.141147	0.799334
Ccdc103	2	8	-1.43206	-0.702348	0.482462	0.978872	2	8	-1.55794	0.471524
Ccdc104	740	806	0.0981292	0.45058	0.652292	0.988245	749	797	-0.0420178	0.823872
Ccdc108	5	3	0.770998	0.370366	0.71111	0.988245	3	5	-0.550901	0.804448
Ccdc112	466	715	-0.395471	-1.59551	0.110598	0.743011	595	586	0.0694187	0.746941
Ccdc113	18	22	-0.064964	-0.0597192	0.952379	0.988245	22	18	0.32138	0.769163
Ccdc114	15	21	-0.250751	-0.219608	0.826176	0.988245	15	21	-0.415155	0.719149
Ccdc115	1483	1770	-0.0337093	-0.215181	0.829626	0.988245	1525	1728	-0.132671	0.313327
Ccdc117	335	354	0.141531	0.453955	0.649862	0.988245	358	331	0.160221	0.566593
Ccdc12	1153	1200	0.163731	0.906446	0.3647	0.976022	1220	1133	0.15415	0.316635
Ccdc120	14	37	-1.13304	-1.1045	0.269377	0.927609	8	43	-2.24909	0.0450937
Ccdc123	87	44	1.18665	1.78362	0.0744862	0.64079	73	58	0.373809	0.54991
Ccdc124	2254	2470	0.0894433	0.674882	0.499751	0.978872	2409	2315	0.104923	0.33864
Ccdc127	450	436	0.266538	0.956002	0.339071	0.975592	435	451	-0.00455851	0.985298
Ccdc13	2	29	-3.1684	-2.03114	0.0422405	0.482526	23	8	1.46222	0.260745
Ccdc130	8	2	1.78156	0.880154	0.378776	0.976022	2	8	-1.55794	0.471524
Ccdc132	800	887	0.0724879	0.345946	0.729384	0.988245	904	783	0.254561	0.159901
Ccdc134	226	266	-0.0135499	-0.0373809	0.970181	0.992281	242	250	0.000620099	0.998497
Ccdc135	8	14	-0.538219	-0.380284	0.703734	0.988245	8	14	-0.695556	0.633465
Ccdc136	44	35	0.53879	0.66356	0.506972	0.978872	22	57	-1.28947	0.122332
Ccdc137	502	340	0.781871	2.71902	0.00654754	0.154393	382	460	-0.220009	0.386551
Ccdc14	110	178	-0.469732	-1.01094	0.312047	0.963437	157	131	0.306667	0.472942
Ccdc144b	21	21	0.212089	0.199493	0.841877	0.988245	14	28	-0.907347	0.407976
Ccdc147	43	50	0.00383357	0.00507622	0.99595	0.998689	43	50	-0.166568	0.820766
Ccdc15	210	333	-0.442068	-1.26116	0.207249	0.872088	254	289	-0.138203	0.659853
Ccdc150	28	65	-0.971891	-1.24172	0.214339	0.883685	65	28	1.23369	0.106446
Ccdc152	2	8	-1.43206	-0.702348	0.482462	0.978872	2	8	-1.55794	0.471524
Ccdc154	2	7	-1.26225	-0.60306	0.546469	0.988245	6	3	0.850708	0.69113
Ccdc155	10	14	-0.244647	-0.180865	0.856474	0.988245	13	11	0.266908	0.84691
Ccdc157	42	86	-0.799891	-1.18672	0.235337	0.904209	57	71	-0.26527	0.674697
Ccdc160	117	121	0.171659	0.343884	0.730934	0.988245	112	126	-0.121392	0.795336
Ccdc18	173	214	-0.0849256	-0.210429	0.833332	0.988245	183	204	-0.108637	0.769
Ccdc22	268	329	-0.07412	-0.222606	0.823842	0.988245	296	301	0.0233016	0.938008
Ccdc23	196	173	0.399557	0.970971	0.331563	0.973191	165	204	-0.2572	0.497712
Ccdc25	2563	3530	-0.240258	-2.0196	0.0434248	0.491931	2882	3211	-0.108374	0.263613
Ccdc27	5	5	0.186705	0.0981458	0.921817	0.988245	8	2	1.63239	0.449813
Ccdc28a	41	57	-0.249032	-0.335824	0.737003	0.988245	59	39	0.631926	0.382261
Ccdc30	2	8	-1.43206	-0.702348	0.482462	0.978872	2	8	-1.55794	0.471524
Ccdc32	35	21	0.926107	0.972524	0.33079	0.972885	28	28	0.0459543	0.960745
Ccdc33	21	28	-0.186372	-0.186416	0.852119	0.988245	28	21	0.444751	0.656063
Ccdc34	61	102	-0.514084	-0.859261	0.390197	0.977272	44	119	-1.36883	0.0211411
Ccdc37	2	2	0.151112	0.0580553	0.953705	0.988245	2	2	0.0320345	0.990966
Ccdc38	166	290	-0.580885	-1.52559	0.127112	0.771379	246	210	0.274641	0.421846
Ccdc39	43	58	-0.206363	-0.28226	0.777744	0.988245	65	36	0.882054	0.220669
Ccdc40	2	15	-2.26174	-1.2607	0.207418	0.872088	15	2	2.46581	0.188897
Ccdc41	100	107	0.122786	0.231239	0.817129	0.988245	82	125	-0.555344	0.271913
Ccdc43	1475	1676	0.0371729	0.234146	0.814871	0.988245	1541	1610	-0.0156406	0.906753
Ccdc47	1456	1758	-0.0503933	-0.319886	0.749055	0.988245	1577	1637	-0.00632429	0.961857
Ccdc48	109	130	-0.0324277	-0.0649749	0.948194	0.988245	102	137	-0.374983	0.424068
Ccdc50	192	308	-0.458558	-1.26048	0.207496	0.872088	300	200	0.629996	0.056053
Ccdc51	273	308	0.0473207	0.14063	0.888162	0.988245	295	286	0.0919368	0.76202
Ccdc53	446	567	-0.124572	-0.472713	0.636418	0.988245	526	487	0.158381	0.494557
Ccdc56	1497	1698	0.0397167	0.251723	0.801255	0.988245	1560	1635	-0.0201888	0.879016
Ccdc57	2	15	-2.26174	-1.2607	0.207418	0.872088	15	2	2.46581	0.188897
Ccdc58	5034	6259	-0.0927095	-1.02865	0.303646	0.959671	5525	5768	-0.0145506	0.839319
Ccdc59	205	258	-0.1098	-0.294436	0.768425	0.988245	216	247	-0.145327	0.668392
Ccdc6	1822	2464	-0.213883	-1.5384	0.123952	0.762713	2125	2161	0.0232968	0.839407
Ccdc60	2	8	-1.43206	-0.702348	0.482462	0.978872	5	5	0.0398294	0.984222
Ccdc61	131	100	0.606101	1.19366	0.23261	0.902574	132	99	0.458679	0.335982
Ccdc63	18	18	0.210597	0.185539	0.852807	0.988245	22	14	0.662732	0.567781
Ccdc64	2	2	0.151112	0.0580553	0.953705	0.988245	2	2	0.0320345	0.990966
Ccdc64b	6	10	-0.459936	-0.28653	0.774472	0.988245	6	10	-0.612311	0.714357
Ccdc66	28	50	-0.599959	-0.723792	0.469193	0.978872	50	28	0.861419	0.289769
Ccdc67	123	162	-0.17468	-0.377385	0.705887	0.988245	177	108	0.754914	0.0825721
Ccdc68	4	4	0.17965	0.0869898	0.93068	0.988245	2	6	-1.19466	0.603553
Ccdc7	43	15	1.67591	1.71469	0.0864027	0.686777	15	43	-1.41567	0.146611
Ccdc71	130	210	-0.467728	-1.0834	0.27863	0.937605	152	188	-0.25764	0.513843
Ccdc72	4302	6694	-0.416286	-4.52735	5.97277e-06	0.000413593	5694	5302	0.150423	0.0385699
Ccdc73	14	8	0.944283	0.66815	0.504038	0.978872	8	14	-0.695556	0.633465
Ccdc75	276	515	-0.676715	-2.25964	0.0238435	0.355773	433	358	0.321159	0.22016
Ccdc76	238	214	0.373308	0.992729	0.320842	0.969527	212	240	-0.130865	0.702966
Ccdc77	455	409	0.374457	1.32741	0.184373	0.848884	471	393	0.308047	0.219526
Ccdc79	18	35	-0.711201	-0.722307	0.470106	0.978872	25	28	-0.11186	0.907131
Ccdc8	8	4	1.04567	0.578691	0.562798	0.988245	6	6	0.0409376	0.982514
Ccdc84	278	406	-0.323993	-1.02786	0.304017	0.959671	391	293	0.462483	0.100854
Ccdc85c	199	213	0.122861	0.31369	0.753757	0.988245	174	238	-0.40241	0.264619
Ccdc86	1513	2042	-0.210957	-1.39633	0.162614	0.819693	1756	1799	0.0126343	0.92007
Ccdc87	2	8	-1.43206	-0.702348	0.482462	0.978872	5	5	0.0398294	0.984222
Ccdc88a	649	690	0.132939	0.57275	0.566814	0.988245	677	662	0.0797528	0.693563
Ccdc88b	14	21	-0.344695	-0.297542	0.766052	0.988245	14	21	-0.508551	0.664572
Ccdc88c	1122	1179	0.14989	0.821576	0.411319	0.978872	1075	1226	-0.141959	0.361989
CCDC88C	2	2	0.151112	0.0580553	0.953705	0.988245	2	2	0.0320345	0.990966
Ccdc89	61	94	-0.397446	-0.652463	0.514103	0.98007	70	85	-0.229678	0.690182
Ccdc9	204	187	0.345382	0.861501	0.388962	0.977272	192	199	-0.00409831	0.991111
Ccdc90a	35	28	0.527646	0.589214	0.555718	0.988245	28	35	-0.266141	0.763835
Ccdc90b	351	355	0.204614	0.663537	0.506987	0.978872	347	359	-0.0015005	0.995666
Ccdc91	266	343	-0.144834	-0.438293	0.661174	0.988245	345	264	0.43221	0.146964
Ccdc92	95	82	0.42926	0.753836	0.450948	0.978872	102	75	0.485747	0.370472
Ccdc93	265	339	-0.133376	-0.402236	0.687511	0.988245	280	324	-0.162501	0.585917
Ccdc94	382	438	0.024089	0.0833991	0.933534	0.988245	388	432	-0.107178	0.676671
Ccdc97	129	110	0.447854	0.897677	0.369358	0.976022	122	117	0.107048	0.818581
Ccdc99	479	627	-0.166654	-0.657026	0.511164	0.978872	531	575	-0.0671888	0.762347
Cchcr1	150	157	0.15476	0.346934	0.728641	0.988245	150	157	-0.018144	0.965004
Ccl17	210	138	0.822662	1.93102	0.0534811	0.560576	145	203	-0.435416	0.266433
Ccm2	1110	933	0.471679	2.44845	0.0143473	0.261739	1047	996	0.119474	0.468609
Ccna2	1170	1140	0.258768	1.42097	0.155327	0.817051	1233	1077	0.242494	0.118754
Ccnb1	2759	3305	-0.0389907	-0.328325	0.742666	0.988245	2957	3107	-0.0238368	0.80611
Ccnb1ip1	21	28	-0.186372	-0.186416	0.852119	0.988245	21	28	-0.353348	0.72349
Ccnb2	418	649	-0.412473	-1.58983	0.111873	0.743011	633	434	0.590955	0.00953019
Ccnb3	109	175	-0.458421	-0.98091	0.326637	0.970539	147	137	0.148172	0.730088
Ccnc	85	129	-0.376972	-0.713803	0.475349	0.978872	100	114	-0.140218	0.775965
Ccnd1	21	21	0.212089	0.199493	0.841877	0.988245	21	21	0.0454479	0.966064
Ccnd3	12	18	-0.341755	-0.276502	0.782163	0.988245	12	18	-0.504041	0.688822
Ccne1	19	35	-0.636674	-0.654092	0.513052	0.979039	20	34	-0.692046	0.473249
Ccne2	2	2	0.151112	0.0580553	0.953705	0.988245	2	2	0.0320345	0.990966
Ccnf	72	101	-0.263898	-0.456458	0.648061	0.988245	79	94	-0.201004	0.712922
Ccnh	558	580	0.165443	0.663172	0.50722	0.978872	554	584	-0.0284903	0.896531
Ccni	8	8	0.198389	0.12512	0.900429	0.988245	8	8	0.042411	0.979518
Ccnk	526	747	-0.284121	-1.18904	0.234423	0.904209	663	610	0.167488	0.419612
Ccnl1	98	133	-0.217296	-0.427439	0.669059	0.988245	95	136	-0.466076	0.329576
Ccnl2	241	250	0.16797	0.463618	0.642921	0.988245	248	243	0.0766251	0.816055
Ccnt1	565	645	0.0304069	0.125141	0.900412	0.988245	639	571	0.209533	0.32474
Ccnt2	1029	1306	-0.122312	-0.67277	0.501094	0.978872	1230	1105	0.201988	0.191282
Ccny	43	56	-0.156615	-0.212578	0.831656	0.988245	42	57	-0.38538	0.590696
Ccnyl1	109	111	0.19363	0.37468	0.707899	0.988245	90	130	-0.478666	0.328252
Ccp110	14	14	0.207675	0.164626	0.869239	0.988245	14	14	0.0444678	0.972448
Ccpg1	35	42	-0.0405474	-0.0494258	0.96058	0.99029	35	42	-0.210178	0.793967
Ccrn4l	379	573	-0.374086	-1.37235	0.169955	0.82911	448	504	-0.122132	0.60946
Ccs	1999	2006	0.216358	1.5176	0.129116	0.776176	1659	2346	-0.452123	0.000158203
Ccsmst1	8	21	-1.09059	-0.839095	0.401416	0.977272	21	8	1.33643	0.314268
Cct2	66856	86837	-0.155749	-5.51621	3.46381e-08	4.05472e-06	76258	77435	0.0254461	0.206478
Cct3	54604	67995	-0.0949185	-3.04345	0.0023388	0.0707622	60742	61857	0.0213008	0.343461
Cct4	99648	121406	-0.0634243	-2.645	0.00816919	0.177716	110610	110444	0.0497099	0.00322504
Cct5	62677	78420	-0.101782	-3.47374	0.00051326	0.0205995	71510	69587	0.0868696	3.52092e-05
Cct6a	35699	44597	-0.0995586	-2.64403	0.00819252	0.17783	39745	40551	0.018579	0.501261
Cct6b	2	2	0.151112	0.0580553	0.953705	0.988245	2	2	0.0320345	0.990966
Cct7	41706	52780	-0.118232	-3.37468	0.000739027	0.0279494	47362	47124	0.0548104	0.0317511
Cct8	96993	120571	-0.0924275	-3.82555	0.000130481	0.00667642	106403	111161	-0.0155682	0.360071
Ccz1	833	989	-0.0261251	-0.128887	0.897447	0.988245	898	924	0.0063594	0.97089
CD003	282	348	-0.0816473	-0.251107	0.801732	0.988245	275	355	-0.319851	0.275048
CD022	36	44	-0.0664494	-0.0823252	0.934388	0.988245	44	36	0.329028	0.67728
CD027	1173	1365	0.00280212	0.0160251	0.987214	0.996482	1234	1304	-0.0320335	0.829042
CD037	14	14	0.207675	0.164626	0.869239	0.988245	14	14	0.0444678	0.972448
CD043	3720	4546	-0.0677776	-0.654794	0.5126	0.978872	3937	4329	-0.0893726	0.284831
Cd109	7	2	1.60884	0.773926	0.438974	0.978872	6	3	0.850708	0.69113
Cd151	631	565	0.380296	1.55753	0.119345	0.758797	510	686	-0.379545	0.0774483
Cd276	234	236	0.208397	0.564206	0.572614	0.988245	223	247	-0.0995131	0.76754
Cd2ap	1741	2242	-0.1433	-0.99914	0.317727	0.965947	1988	1995	0.0424519	0.721581
Cd2bp2	1522	1807	-0.0261114	-0.168418	0.866254	0.988245	1563	1766	-0.128549	0.323145
Cd300lf	8	2	1.78156	0.880154	0.378776	0.976022	2	8	-1.55794	0.471524
Cd320	5	5	0.186705	0.0981458	0.921817	0.988245	2	8	-1.55794	0.471524
Cd3eap	1022	1267	-0.0884468	-0.482497	0.629453	0.988245	1077	1212	-0.122724	0.431737
Cd40lg	15	23	-0.376251	-0.335963	0.736899	0.988245	2	36	-3.59937	0.0189197
Cd63	1404	1614	0.0203919	0.125983	0.899745	0.988245	1410	1608	-0.141937	0.298361
Cd68	14	36	-1.09457	-1.06069	0.288832	0.941361	21	29	-0.402284	0.684644
Cd74	2	2	0.151112	0.0580553	0.953705	0.988245	2	2	0.0320345	0.990966
Cd81	635	687	0.107797	0.461734	0.644272	0.988245	635	687	-0.0659133	0.7463
Cd84	51	36	0.70845	0.906629	0.364603	0.976022	36	51	-0.444863	0.56001
Cd9	2696	1900	0.726021	5.37756	7.55023e-08	8.34173e-06	2184	2412	-0.0956731	0.38952
Cd93	2	2	0.151112	0.0580553	0.953705	0.988245	2	2	0.0320345	0.990966
Cd97	304	274	0.3702	1.0979	0.272249	0.930195	264	314	-0.202003	0.507627
Cdan1	21	18	0.423535	0.385599	0.699794	0.988245	24	15	0.690063	0.53742
Cdc123	1442	1604	0.0678576	0.421147	0.673648	0.988245	1582	1464	0.159276	0.240776
Cdc14a	8	2	1.78156	0.880154	0.378776	0.976022	2	8	-1.55794	0.471524
Cdc14b	2	3	-0.263252	-0.107813	0.914144	0.988245	2	3	-0.384887	0.883964
Cdc16	2116	2253	0.130939	0.954469	0.339846	0.975592	1936	2433	-0.281988	0.0135816
Cdc20	133	104	0.571788	1.13967	0.254423	0.915053	105	132	-0.280296	0.550947
Cdc20b	2	28	-3.1195	-1.98477	0.0471703	0.519706	15	15	0.0446609	0.971444
Cdc23	3185	3671	0.0166178	0.147889	0.88243	0.988245	3355	3501	-0.0139068	0.879174
Cdc25a	56	130	-0.982578	-1.7004	0.089056	0.69575	100	86	0.262391	0.618781
Cdc25c	72	102	-0.277973	-0.481847	0.629915	0.988245	87	87	0.0470202	0.931097
Cdc26	270	282	0.158232	0.460007	0.645511	0.988245	275	277	0.0369595	0.905465
Cdc27	2554	2916	0.0302596	0.243585	0.807552	0.988245	2710	2760	0.0211607	0.835807
Cdc34	648	782	-0.0496078	-0.219681	0.82612	0.988245	652	778	-0.207073	0.291741
Cdc37	13731	16526	-0.0457959	-0.788405	0.43046	0.978872	14958	15299	0.0150225	0.735224
Cdc37l1	638	661	0.170164	0.723414	0.469426	0.978872	609	690	-0.132413	0.519553
Cdc40	2333	2529	0.105081	0.80318	0.42187	0.978872	2544	2318	0.181689	0.0930379
Cdc42	4662	5202	0.0633727	0.663367	0.507095	0.978872	4931	4933	0.0469493	0.540119
Cdc42bpa	2	2	0.151112	0.0580553	0.953705	0.988245	2	2	0.0320345	0.990966
Cdc42bpb	1146	1272	0.0709558	0.39741	0.691065	0.988245	1289	1129	0.238559	0.116588
Cdc42bpg	73	69	0.298874	0.476857	0.633464	0.988245	89	53	0.784164	0.197949
Cdc42ep4	1052	1052	0.221306	1.16585	0.243674	0.907621	1052	1052	0.0474998	0.77003
Cdc42ep5	35	57	-0.472215	-0.615242	0.538395	0.988245	36	56	-0.577352	0.43923
Cdc42se2	42	64	-0.379347	-0.527454	0.597878	0.988245	56	50	0.207246	0.763999
Cdc45	512	583	0.0340919	0.134223	0.893227	0.988245	556	539	0.0921801	0.679603
Cdc5l	2284	2359	0.174819	1.3095	0.190366	0.861361	2280	2363	-0.00404055	0.970852
Cdc6	952	963	0.204729	1.03431	0.300991	0.956227	1025	890	0.251035	0.140456
Cdc7	45	80	-0.599206	-0.888232	0.374416	0.976022	55	70	-0.295756	0.643804
Cdc73	9287	10533	0.0398665	0.569139	0.569262	0.988245	9788	10032	0.0120191	0.825689
Cdca2	709	764	0.113571	0.510442	0.609742	0.988245	643	830	-0.320324	0.0987006
Cdca3	420	449	0.124908	0.444088	0.656979	0.988245	413	456	-0.0951362	0.703368
Cdca4	36	36	0.215912	0.256096	0.797876	0.988245	28	44	-0.588194	0.483252
Cdca5	312	448	-0.299703	-0.997004	0.318763	0.967141	374	386	0.00197597	0.994084
Cdca7	338	650	-0.720468	-2.64994	0.00805067	0.176308	493	495	0.0416211	0.859191
Cdca7l	330	523	-0.441848	-1.54033	0.123481	0.762629	480	373	0.41046	0.104629
Cdca8	2037	2328	0.0288447	0.210014	0.833657	0.988245	2132	2233	-0.0192237	0.866037
Cdcp1	21	44	-0.820146	-0.904578	0.365689	0.976022	36	29	0.349003	0.689201
Cdh1	8188	9710	-0.0244555	-0.333392	0.738838	0.988245	8450	9448	-0.113502	0.0479709
Cdh12	15	8	1.03823	0.745344	0.456064	0.978872	15	8	0.875831	0.541735
Cdh2	8	8	0.198389	0.12512	0.900429	0.988245	8	8	0.042411	0.979518
Cdh3	289	365	-0.114995	-0.35938	0.719311	0.988245	338	316	0.144215	0.614972
Cdh4	57	65	0.0315419	0.0470446	0.962478	0.991061	57	65	-0.139711	0.828662
Cdh9	36	43	-0.0340323	-0.0419528	0.966536	0.991061	51	28	0.889459	0.272087
Cdipt	28	42	-0.353827	-0.410958	0.681104	0.988245	35	35	0.0462636	0.956096
Cdk1	13730	16982	-0.0851674	-1.47509	0.140187	0.795025	15181	15531	0.0146587	0.739587
Cdk12	993	1367	-0.239454	-1.32005	0.186818	0.854352	1175	1185	0.0352883	0.818365
Cdk13	830	739	0.388576	1.79536	0.0725956	0.634317	792	777	0.0750368	0.68885
Cdk16	15	28	-0.649212	-0.604622	0.54543	0.988245	28	15	0.904566	0.401915
Cdk17	114	169	-0.344173	-0.738058	0.460479	0.978872	144	139	0.0978576	0.820022
Cdk18	8	2	1.78156	0.880154	0.378776	0.976022	2	8	-1.55794	0.471524
Cdk2	2428	2664	0.0876444	0.683742	0.494138	0.978872	2419	2673	-0.0964688	0.361774
Cdk20	8	14	-0.538219	-0.380284	0.703734	0.988245	14	8	0.782435	0.591542
Cdk2ap1	188	244	-0.153976	-0.400076	0.6891	0.988245	200	232	-0.165835	0.636534
Cdk4	1149	1468	-0.131876	-0.762974	0.445479	0.978872	1328	1289	0.0904795	0.535823
Cdk5	134	142	0.136919	0.292805	0.769671	0.988245	127	149	-0.181661	0.676922
Cdk5r1	28	65	-0.971891	-1.24172	0.214339	0.883685	57	36	0.695497	0.349375
Cdk5rap1	353	295	0.479066	1.49292	0.135458	0.791536	288	360	-0.273561	0.343502
Cdk5rap2	1257	1242	0.238644	1.35714	0.174738	0.833728	1287	1212	0.134062	0.369787
Cdk5rap3	2260	2375	0.149837	1.12142	0.26211	0.917197	2336	2299	0.0705479	0.523801
Cdk6	505	510	0.206908	0.78835	0.430492	0.978872	484	531	-0.085997	0.710497
Cdk7	1631	1685	0.174412	1.12478	0.260684	0.915339	1582	1734	-0.0847612	0.51538
Cdk8	180	289	-0.459686	-1.22818	0.21938	0.891916	223	246	-0.0936837	0.781009
Cdk9	3466	3953	0.0318178	0.293327	0.769272	0.988245	3729	3690	0.0626952	0.476327
Cdkal1	926	739	0.546321	2.58638	0.00969907	0.199939	843	822	0.0838403	0.645166
Cdkl2	25	14	1.00686	0.902853	0.366604	0.976022	14	25	-0.749716	0.505557
Cdkl3	28	90	-1.43526	-1.96959	0.0488855	0.530924	57	61	-0.049491	0.939812
Cdkl5	28	50	-0.599959	-0.723792	0.469193	0.978872	28	50	-0.768825	0.344798
Cdkn2aip	899	774	0.437	2.07651	0.0378467	0.461721	770	903	-0.182112	0.316792
Cdkn2aipnl	842	1072	-0.126786	-0.638326	0.523261	0.987573	994	920	0.158994	0.350212
Cdon	2	2	0.151112	0.0580553	0.953705	0.988245	2	2	0.0320345	0.990966
Cdr2	116	141	-0.059634	-0.123334	0.901842	0.988245	143	114	0.371698	0.410844
Cdr2l	84	60	0.697687	1.11347	0.265506	0.921975	39	105	-1.35995	0.030809
Cds1	2	14	-2.16867	-1.19159	0.233423	0.902574	8	8	0.042411	0.979518
Cds2	648	771	-0.0291965	-0.128886	0.897448	0.988245	769	650	0.28969	0.141644
Cdt1	23	30	-0.156283	-0.161777	0.871481	0.988245	23	30	-0.323823	0.736412
Cdv3	9389	11839	-0.112992	-1.65962	0.0969919	0.725672	10442	10786	0.000781621	0.988185
Cdx2	6	4	0.67669	0.353774	0.723508	0.988245	4	6	-0.448437	0.825037
Cdyl	196	250	-0.129029	-0.340192	0.733712	0.988245	235	211	0.202082	0.558432
Cdyl2	345	130	1.62207	4.19495	2.72927e-05	0.00168366	215	260	-0.225706	0.501047
CE022	402	534	-0.187764	-0.68705	0.492051	0.978872	396	540	-0.399077	0.0994885
CE024	59	64	0.10259	0.153651	0.877885	0.988245	80	43	0.927627	0.157889
CE043	8	15	-0.631294	-0.452497	0.650911	0.988245	8	15	-0.788759	0.582786
CE044	834	1005	-0.0475258	-0.235368	0.813923	0.988245	913	926	0.0271177	0.875781
CE051	262	291	0.0698143	0.203022	0.839118	0.988245	271	282	-0.00982435	0.974797
Ceacam1	35	28	0.527646	0.589214	0.555718	0.988245	28	35	-0.266141	0.763835
Ceacam11	5	5	0.186705	0.0981458	0.921817	0.988245	5	5	0.0398294	0.984222
Ceacam20	7	14	-0.710945	-0.48912	0.624757	0.988245	17	4	1.89623	0.238781
Cebpz	8332	8877	0.130079	1.74503	0.0809798	0.66467	8175	9034	-0.0965917	0.0986577
Cecr2	1373	1742	-0.121837	-0.761819	0.446168	0.978872	1534	1581	0.00400219	0.97622
Cecr5	727	762	0.153474	0.693235	0.488162	0.978872	771	718	0.150095	0.435032
Celf1	8843	8962	0.202196	2.75449	0.00587829	0.14167	8757	9048	0.000381307	0.994709
Celsr2	93	115	-0.0840719	-0.158314	0.87421	0.988245	116	92	0.378405	0.449709
Celsr3	43	139	-1.45292	-2.40859	0.0160145	0.279487	110	72	0.651826	0.225535
Cenpa	297	457	-0.399217	-1.31943	0.187027	0.854571	413	341	0.323078	0.228188
Cenpb	15	8	1.03823	0.745344	0.456064	0.978872	8	15	-0.788759	0.582786
Cenpc1	795	896	0.0489043	0.233592	0.815301	0.988245	866	825	0.117382	0.516002
Cenpe	1696	1973	0.00324567	0.021868	0.982553	0.995	1924	1745	0.188326	0.129
Cenpf	7479	10264	-0.235149	-3.18076	0.00146888	0.048961	8508	9235	-0.0707406	0.219526
Cenph	346	461	-0.192044	-0.657864	0.510626	0.978872	359	448	-0.271315	0.29597
Cenpi	50	50	0.217448	0.297579	0.766024	0.988245	36	64	-0.766878	0.28879
Cenpj	62	47	0.610498	0.86406	0.387555	0.977272	57	52	0.176846	0.795094
Cenpk	79	42	1.1145	1.62345	0.104492	0.730916	72	49	0.593023	0.363848
Cenpl	15	2	2.6214	1.47417	0.140435	0.795025	2	15	-2.38911	0.203986
Cenpn	109	113	0.168096	0.326554	0.744005	0.988245	123	99	0.357556	0.46092
Cenpo	94	180	-0.710623	-1.4809	0.138634	0.795025	180	94	0.977392	0.0290754
Cenpp	244	233	0.286931	0.781846	0.434305	0.978872	233	244	-0.0189308	0.954812
Cenpq	319	363	0.0349932	0.111647	0.911103	0.988245	333	349	-0.0201042	0.942944
Cenpt	259	293	0.0434068	0.126097	0.899655	0.988245	274	278	0.0265414	0.932036
Cenpv	5682	7745	-0.225333	-2.69309	0.00707941	0.162265	6688	6739	0.0365786	0.579186
Cep120	727	846	0.0027965	0.0129286	0.989685	0.997291	748	825	-0.0936968	0.616843
Cep135	610	716	-0.00963466	-0.0412797	0.967073	0.991267	660	666	0.0344371	0.86553
Cep152	166	200	-0.047074	-0.11386	0.909349	0.988245	115	251	-1.07226	0.00644483
Cep164	82	69	0.464751	0.760734	0.446816	0.978872	62	89	-0.467868	0.425179
Cep170	690	634	0.343131	1.47068	0.141379	0.797115	569	755	-0.359971	0.0783616
Cep192	380	354	0.322931	1.06518	0.286797	0.941361	371	363	0.0787853	0.771293
Cep250	202	284	-0.268986	-0.734418	0.462694	0.978872	234	252	-0.0591358	0.858265
Cep290	434	469	0.109383	0.395544	0.692441	0.988245	382	521	-0.399298	0.105284
Cep350	442	483	0.0933371	0.341111	0.73302	0.988245	497	428	0.262626	0.278944
Cep55	3076	2609	0.458909	3.75607	0.000172604	0.00834218	2774	2911	-0.021996	0.826266
Cep57	320	344	0.116837	0.368609	0.712419	0.988245	278	386	-0.424712	0.138073
Cep57l1	18	21	-0.000849383	-0.000773126	0.999383	0.999586	18	21	-0.166549	0.880419
Cep63	269	384	-0.291153	-0.905687	0.365101	0.976022	302	351	-0.168876	0.556584
Cep68	28	28	0.214366	0.228087	0.819578	0.988245	28	28	0.0459543	0.960745
Cep70	28	21	0.612827	0.613185	0.539754	0.988245	28	21	0.444751	0.656063
Cep72	559	809	-0.311357	-1.34437	0.178827	0.841344	707	661	0.144399	0.471091
Cep76	92	103	0.0580086	0.106359	0.915298	0.988245	90	105	-0.173123	0.736998
Cep78	158	235	-0.349541	-0.866667	0.386124	0.977272	179	214	-0.209072	0.569538
Cep97	168	253	-0.367509	-0.938914	0.347775	0.976022	233	188	0.355492	0.317812
Cept1	159	197	-0.0872078	-0.208233	0.835047	0.988245	147	209	-0.457605	0.237955
Cerk	2	2	0.151112	0.0580553	0.953705	0.988245	2	2	0.0320345	0.990966
Cers5	137	203	-0.343877	-0.799788	0.423834	0.978872	144	196	-0.394958	0.318351
Ces1h	36	87	-1.03394	-1.48712	0.136984	0.795025	80	43	0.927627	0.157889
Ces2h	2	2	0.151112	0.0580553	0.953705	0.988245	2	2	0.0320345	0.990966
Cetn2	528	627	-0.0263827	-0.106287	0.915354	0.988245	573	582	0.0250176	0.908416
Cetn3	1040	1426	-0.233709	-1.31399	0.188851	0.85859	1273	1193	0.141071	0.348426
CF057	330	437	-0.183216	-0.61373	0.539394	0.988245	376	391	-0.00886997	0.973331
CF064	62	108	-0.572629	-0.972714	0.330695	0.972885	68	102	-0.531208	0.338765
CF132	2	8	-1.43206	-0.702348	0.482462	0.978872	8	2	1.63239	0.449813
CF165	54	75	-0.248784	-0.378383	0.705146	0.988245	57	72	-0.285174	0.650751
CF174	8	2	1.78156	0.880154	0.378776	0.976022	2	8	-1.55794	0.471524
CF201	36	36	0.215912	0.256096	0.797876	0.988245	44	28	0.680667	0.417147
CF203	465	605	-0.157925	-0.613634	0.539457	0.988245	556	514	0.160569	0.476982
CF211	905	1166	-0.143945	-0.750326	0.453058	0.978872	986	1085	-0.0904073	0.581058
Cfdp1	5103	6571	-0.143242	-1.61149	0.107072	0.733175	5810	5864	0.034191	0.628201
Cfl1	15903	21628	-0.222088	-4.1941	2.73961e-05	0.00168366	19504	18027	0.161146	5.6432e-05
Cfl2	646	609	0.306139	1.28154	0.200002	0.872088	646	609	0.132431	0.52615
CG025	90	139	-0.402226	-0.784099	0.432982	0.978872	92	137	-0.522396	0.27735
CG042	15	8	1.03823	0.745344	0.456064	0.978872	21	2	2.92641	0.0919444
CG046	56	96	-0.549089	-0.88877	0.374127	0.976022	103	49	1.10392	0.0654067
CG050	808	1138	-0.272306	-1.37663	0.168626	0.829062	1012	934	0.163096	0.334041
CG055	99	63	0.863247	1.44385	0.148781	0.813027	63	99	-0.597159	0.294505
CG060	2	8	-1.43206	-0.702348	0.482462	0.978872	8	2	1.63239	0.449813
CG064	78	152	-0.734672	-1.41542	0.156944	0.817051	110	120	-0.0773354	0.870829
Cggbp1	2512	2651	0.14375	1.12873	0.259013	0.915339	2705	2458	0.185617	0.0772746
Cgn	2371	3600	-0.380877	-3.16044	0.00157532	0.0519802	3007	2964	0.0683008	0.485102
Cgnl1	731	1508	-0.822452	-4.32899	1.49792e-05	0.000975435	1106	1133	0.0127361	0.935611
CH033	316	351	0.0697606	0.220457	0.825516	0.988245	292	375	-0.312463	0.2729
CH038	285	325	0.0319266	0.0969395	0.922774	0.988245	267	343	-0.312822	0.29321
CH047	28	8	1.90181	1.55983	0.1188	0.758797	21	15	0.505264	0.661601
CH059	707	848	-0.0408029	-0.18757	0.851214	0.988245	831	724	0.246095	0.191538
CH076	21	21	0.212089	0.199493	0.841877	0.988245	21	21	0.0454479	0.966064
Chac2	28	35	-0.0975243	-0.10888	0.913297	0.988245	35	28	0.358358	0.685789
Chadl	14	21	-0.344695	-0.297542	0.766052	0.988245	14	21	-0.508551	0.664572
Chaf1a	1938	2332	-0.0454772	-0.327589	0.743223	0.988245	2030	2240	-0.0944326	0.412512
Chaf1b	2997	2837	0.300559	2.49182	0.0127092	0.240788	2698	3136	-0.169435	0.0872543
Chchd1	288	463	-0.462257	-1.52178	0.128064	0.773211	375	376	0.0435891	0.870812
Chchd10	527	2107	-1.77614	-9.36446	7.64424e-21	2.89099e-18	2034	600	1.80714	4.66324e-30
Chchd2	1026	1272	-0.0884937	-0.483596	0.628673	0.988245	1186	1112	0.140372	0.367301
Chchd3	1736	1933	0.0663937	0.447614	0.654432	0.988245	1797	1872	-0.0114404	0.926489
Chchd4	1550	1661	0.121648	0.773191	0.439409	0.978872	1564	1647	-0.0270402	0.838069
Chchd5	149	205	-0.237542	-0.564055	0.572717	0.988245	174	180	-0.00135858	0.997192
Chchd6	87	74	0.449751	0.75738	0.448822	0.978872	76	85	-0.112563	0.842066
Chchd7	11	41	-1.60268	-1.51932	0.128682	0.775324	37	15	1.29507	0.199926
Chd1	2622	4119	-0.430002	-3.75981	0.000170045	0.0082775	3322	3419	0.00601949	0.947964
Chd1l	1171	1602	-0.230474	-1.36531	0.172155	0.832659	1364	1409	0.0007151	0.995984
Chd2	884	777	0.407175	1.92922	0.0537031	0.560576	865	796	0.16728	0.358957
Chd3	62	33	1.10793	1.45228	0.146423	0.806599	55	40	0.496671	0.496912
Chd4	20841	24633	-0.0196649	-0.405984	0.684754	0.988245	21629	23845	-0.0931723	0.0105886
Chd5	42	47	0.0580145	0.0754028	0.939894	0.988245	48	41	0.269072	0.720072
Chd6	331	284	0.441097	1.34373	0.179035	0.841405	320	295	0.164382	0.577931
Chd7	468	896	-0.71445	-3.03354	0.002417	0.07268	657	707	-0.0581906	0.771812
Chd8	2608	3498	-0.202022	-1.70133	0.0888816	0.69575	3086	3020	0.0787081	0.416058
Chd9	483	730	-0.373783	-1.52709	0.126738	0.771379	505	708	-0.439208	0.0399697
Chek1	3632	4366	-0.0440355	-0.419378	0.67494	0.988245	3739	4259	-0.140285	0.0986778
Chek2	1200	1535	-0.13361	-0.788292	0.430526	0.978872	1310	1425	-0.0737992	0.606026
Cherp	4737	5391	0.0349164	0.369719	0.711592	0.988245	4998	5130	0.00993374	0.895542
Chfr	42	65	-0.401371	-0.559976	0.575496	0.988245	28	79	-1.41849	0.0517912
Chi3l4	8	8	0.198389	0.12512	0.900429	0.988245	14	2	2.37241	0.213378
Chid1	119	138	0.00773915	0.0160203	0.987218	0.996482	132	125	0.125209	0.781138
Chka	1279	1445	0.0454178	0.26816	0.788576	0.988245	1319	1405	-0.043551	0.761263
Chkb	32	65	-0.784645	-1.03187	0.302135	0.957427	36	61	-0.69869	0.339371
Chl1	188	313	-0.511952	-1.40571	0.159809	0.817051	289	212	0.492612	0.133217
Chm	399	454	0.0351217	0.123759	0.901506	0.988245	411	442	-0.0572344	0.82036
Chml	5	7	-0.227997	-0.127769	0.898332	0.988245	7	5	0.457742	0.807327
Chmp1a	1818	2261	-0.0930639	-0.656381	0.511579	0.978872	1951	2128	-0.0777039	0.509541
Chmp2a	2074	2030	0.252324	1.78916	0.0735898	0.636973	2076	2028	0.081254	0.488916
Chmp2b	666	864	-0.153818	-0.700679	0.483504	0.978872	768	762	0.0587845	0.756652
Chmp4b	3347	3552	0.135702	1.21216	0.225452	0.89835	3299	3600	-0.0784025	0.390158
Chmp4c	337	231	0.763779	2.23149	0.0256489	0.369069	286	282	0.0676329	0.825596
Chmp5	1363	1482	0.100676	0.60629	0.544322	0.988245	1460	1385	0.123542	0.37868
Chmp6	286	340	-0.0279341	-0.0857367	0.931676	0.988245	332	294	0.222221	0.448266
Chmp7	622	735	-0.019301	-0.0835386	0.933423	0.988245	668	689	0.00288357	0.98856
Chn1	48	71	-0.33788	-0.494829	0.620721	0.988245	73	46	0.70196	0.288093
Chordc1	2842	3049	0.120035	0.999366	0.317618	0.965947	3039	2852	0.13912	0.157845
Chpf	14	21	-0.344695	-0.297542	0.766052	0.988245	21	14	0.598466	0.6098
Chrac1	59	70	-0.0247788	-0.037848	0.969809	0.99221	58	71	-0.240588	0.702279
Chrdl2	2	2	0.151112	0.0580553	0.953705	0.988245	2	2	0.0320345	0.990966
Chrm1	51	79	-0.403908	-0.613641	0.539453	0.988245	58	72	-0.260492	0.677951
Chrm3	2	5	-0.847545	-0.37984	0.704065	0.988245	5	2	1.04359	0.661772
Chrnb1	95	139	-0.324944	-0.641042	0.521496	0.987573	102	132	-0.321735	0.496671
Chrnb4	23	19	0.475842	0.446812	0.655011	0.988245	26	16	0.713752	0.509486
Chrnd	28	28	0.214366	0.228087	0.819578	0.988245	28	28	0.0459543	0.960745
Chrng	10	3	1.66077	0.915143	0.360117	0.976022	6	7	-0.152111	0.932949
Chst12	2	5	-0.847545	-0.37984	0.704065	0.988245	5	2	1.04359	0.661772
Chst9	7	19	-1.12585	-0.825755	0.408943	0.978872	8	18	-1.03691	0.451447
Chtf18	695	787	0.0420985	0.189619	0.849608	0.988245	780	702	0.199286	0.301282
Chtf8	494	573	0.00746494	0.0290454	0.976828	0.993741	543	524	0.0987497	0.662185
Chuk	703	850	-0.0523729	-0.24058	0.80988	0.988245	809	744	0.168171	0.37208
Churc1	42	107	-1.11182	-1.7308	0.083488	0.674005	70	79	-0.125322	0.830779
CI025	29	57	-0.736357	-0.921087	0.357005	0.976022	50	36	0.509779	0.506202
CI030	28	14	1.1652	1.07066	0.284321	0.940942	21	21	0.0454479	0.966064
CI041	754	862	0.028346	0.132666	0.894458	0.988245	773	843	-0.0774278	0.675243
CI046	21	15	0.671383	0.588322	0.556316	0.988245	28	8	1.73574	0.162106
CI085	47	61	-0.152001	-0.214334	0.830286	0.988245	73	35	1.08677	0.123239
CI140	36	53	-0.329454	-0.425063	0.67079	0.988245	53	36	0.592316	0.433497
Ciao1	478	552	0.0138194	0.0529374	0.957782	0.988785	485	545	-0.120501	0.600502
Ciapin1	5505	7345	-0.194489	-2.28108	0.0225438	0.344214	6797	6053	0.214759	0.00144978
Cib1	73	104	-0.286051	-0.499488	0.617435	0.988245	93	84	0.192277	0.721633
Cic	26	37	-0.279118	-0.310391	0.756264	0.988245	40	23	0.819398	0.361843
Cidec	8	8	0.198389	0.12512	0.900429	0.988245	2	14	-2.29591	0.229487
Ciita	60	27	1.34134	1.67184	0.0945568	0.71742	40	47	-0.181071	0.811462
Cinp	72	113	-0.424355	-0.752387	0.451818	0.978872	63	122	-0.895859	0.0981477
Cir1	213	378	-0.604034	-1.77797	0.0754091	0.643512	295	296	0.042522	0.887685
Cirbp	761	820	0.113641	0.527073	0.598143	0.988245	841	740	0.231839	0.214775
Cirh1a	7092	7862	0.0727892	0.916981	0.359153	0.976022	7284	7670	-0.0269486	0.666841
Cisd1	1805	1650	0.350845	2.30339	0.0212567	0.334204	1804	1651	0.175304	0.169899
Cisd2	859	893	0.165324	0.802785	0.422099	0.978872	963	789	0.334681	0.0601294
Cisd3	798	701	0.407967	1.84677	0.064781	0.595489	755	744	0.0686289	0.7202
Cit	4771	5212	0.0939392	0.988819	0.322752	0.970156	4669	5314	-0.139114	0.0681459
Ciz1	37	36	0.254528	0.303703	0.761354	0.988245	33	40	-0.224014	0.786128
CJ011	28	29	0.165466	0.17739	0.859202	0.988245	36	21	0.796735	0.397211
CJ032	146	109	0.638391	1.31245	0.189367	0.85967	130	125	0.103342	0.819282
CJ047	8	5	0.782904	0.451193	0.651851	0.988245	8	5	0.628624	0.730312
CJ076	325	301	0.33119	1.01787	0.308741	0.961088	332	294	0.222221	0.448266
CJ088	402	537	-0.195832	-0.717461	0.47309	0.978872	454	485	-0.0476505	0.84297
CJ096	28	58	-0.810155	-1.00958	0.312696	0.963437	36	50	-0.416841	0.586759
CK054	1061	1167	0.0840519	0.453981	0.649843	0.988245	1053	1175	-0.110516	0.484643
CK061	322	379	-0.0135988	-0.0438958	0.964987	0.991061	355	346	0.0843574	0.760847
CK084	328	360	0.0869653	0.27867	0.780498	0.988245	293	395	-0.382317	0.173933
Ckap2	1593	2121	-0.191399	-1.29235	0.196237	0.870366	1902	1812	0.117417	0.340836
Ckap2l	136	151	0.0701045	0.152469	0.878817	0.988245	143	144	0.0372386	0.930533
Ckap4	10429	10653	0.190826	2.80253	0.00507036	0.126262	10183	10899	-0.0504849	0.340571
Ckap5	10104	13008	-0.142959	-2.17953	0.0292922	0.399815	11262	11850	-0.0258783	0.609397
Ckb	24278	18028	0.650883	12.969	1.83479e-38	1.50346e-35	21027	21279	0.0303549	0.42115
Ckmt1	53	76	-0.294181	-0.446899	0.654948	0.988245	57	72	-0.285174	0.650751
Cks1b	107	220	-0.813388	-1.82343	0.0682381	0.613644	156	171	-0.0844062	0.833391
Cks2	309	390	-0.114059	-0.367146	0.71351	0.988245	352	347	0.0679949	0.806458
CL023	204	556	-1.22153	-3.87991	0.000104494	0.00552414	334	426	-0.302683	0.257727
CL026	9	29	-1.38371	-1.16814	0.242752	0.907621	30	8	1.8321	0.133661
CL029	502	558	0.0688033	0.267087	0.789403	0.988245	468	592	-0.291009	0.200821
CL034	36	43	-0.0340323	-0.0419528	0.966536	0.991061	28	51	-0.796848	0.325214
CL043	122	130	0.128918	0.26482	0.791148	0.988245	147	105	0.528826	0.248187
CL053	29	117	-1.76095	-2.57983	0.0098848	0.202917	73	73	0.0469211	0.936792
CL062	508	365	0.696912	2.46853	0.0135667	0.250285	443	430	0.0903132	0.716995
CL065	224	210	0.313264	0.818505	0.413069	0.978872	248	186	0.460496	0.190076
CL068	80	50	0.886317	1.34475	0.178707	0.841344	65	65	0.0468457	0.940306
CL073	209	146	0.735075	1.7452	0.0809504	0.66467	174	181	-0.00930797	0.980735
Clasp1	2352	2641	0.0542856	0.419704	0.674702	0.988245	2573	2420	0.135935	0.20289
Clasp2	2272	2331	0.184441	1.3763	0.16873	0.829062	2266	2337	0.00303242	0.978214
Clasrp	244	233	0.286931	0.781846	0.434305	0.978872	254	223	0.234374	0.483354
Clcc1	85	140	-0.494151	-0.952748	0.340718	0.976022	98	127	-0.323616	0.502305
Clcn1	7	9	-0.126251	-0.0793684	0.93674	0.988245	12	4	1.42528	0.413444
Clcn2	25	14	1.00686	0.902853	0.366604	0.976022	4	35	-2.8136	0.0387385
Clcn3	83	90	0.103572	0.180206	0.856991	0.988245	89	84	0.129509	0.812312
Clcn5	175	196	0.0577132	0.140604	0.888182	0.988245	143	228	-0.622113	0.1036
Cldn4	145	197	-0.21943	-0.513375	0.607689	0.988245	187	155	0.31651	0.420929
Cldnd1	23	19	0.475842	0.446812	0.655011	0.988245	23	19	0.308845	0.772928
Clec16a	36	26	0.670397	0.741336	0.458489	0.978872	40	22	0.880839	0.331983
Clec18a	21	44	-0.820146	-0.904578	0.365689	0.976022	29	36	-0.256697	0.768645
Clec3a	2	15	-2.26174	-1.2607	0.207418	0.872088	15	2	2.46581	0.188897
Clec4b1	29	11	1.53613	1.35337	0.175937	0.833728	14	26	-0.804196	0.471067
Clec4f	56	55	0.243408	0.348654	0.727349	0.988245	60	51	0.27715	0.681717
Clgn	1262	1323	0.15329	0.884857	0.376234	0.976022	1136	1449	-0.303322	0.0397884
Clic1	2622	2493	0.29418	2.30037	0.0214272	0.334966	2443	2672	-0.0816916	0.438886
Clic4	5161	7382	-0.294814	-3.41227	0.000644234	0.0251236	6091	6452	-0.0355183	0.602476
Clint1	3223	4286	-0.189678	-1.75182	0.0798046	0.661142	3573	3936	-0.092027	0.293261
Clip1	303	420	-0.248919	-0.810999	0.417366	0.978872	331	392	-0.195952	0.473695
Clip2	78	172	-0.911906	-1.80557	0.0709848	0.627114	100	150	-0.533179	0.247572
Clip3	95	47	1.21927	1.89555	0.0580189	0.578601	62	80	-0.315837	0.599786
Clip4	18	30	-0.495508	-0.486779	0.626415	0.988245	20	28	-0.420611	0.67712
Clk1	1150	1369	-0.0299642	-0.170721	0.864443	0.988245	1325	1194	0.197581	0.184719
Clk3	176	240	-0.224937	-0.57387	0.566056	0.988245	234	182	0.408192	0.254591
Clk4	80	101	-0.113604	-0.201106	0.840616	0.988245	94	87	0.157502	0.767938
Clmn	78	101	-0.149735	-0.263594	0.792093	0.988245	85	94	-0.0966076	0.857168
Cln5	295	238	0.529384	1.51162	0.130631	0.778193	260	273	-0.022763	0.94268
Cln8	137	115	0.470538	0.965189	0.33445	0.974126	144	108	0.459002	0.315326
Clns1a	5734	8200	-0.29454	-3.57245	0.000353654	0.0152521	6783	7151	-0.028674	0.658078
Clock	2	2	0.151112	0.0580553	0.953705	0.988245	2	2	0.0320345	0.990966
Clp1	251	261	0.164541	0.462662	0.643607	0.988245	260	252	0.0922823	0.774961
Clpb	2060	2069	0.215116	1.52949	0.126144	0.771374	2074	2055	0.0607926	0.603543
Clpp	2579	2660	0.176825	1.39764	0.162222	0.819275	2640	2599	0.0700989	0.501372
Clptm1	1519	1587	0.158227	0.991084	0.321644	0.970156	1505	1601	-0.0416403	0.756835
Clptm1l	131	67	1.17681	2.12234	0.0338094	0.43175	96	102	-0.0395324	0.938349
Clpx	4671	4531	0.26535	2.69472	0.0070447	0.162084	4467	4735	-0.0365069	0.645197
Clrn1	29	21	0.661965	0.667392	0.504522	0.978872	14	36	-1.25899	0.223113
Clspn	151	210	-0.253014	-0.605792	0.544653	0.988245	161	200	-0.263969	0.49113
Clstn1	10	6	0.854275	0.53309	0.593971	0.988245	4	12	-1.34301	0.441361
Clstn2	231	269	0.00178216	0.00495276	0.996048	0.998689	297	203	0.594167	0.0712206
Clta	6050	8026	-0.186219	-2.27487	0.0229135	0.346095	7205	6871	0.116006	0.0719545
Cltb	3427	2632	0.602101	5.05782	4.24076e-07	3.9339e-05	3032	3027	0.0499087	0.607406
Cltc	77943	90057	0.013083	0.48336	0.62884	0.988245	82763	85237	0.00504963	0.793488
Cluap1	230	206	0.378866	0.991499	0.321442	0.970147	200	236	-0.190394	0.585903
Clybl	1369	1681	-0.0746493	-0.462777	0.643524	0.988245	1570	1480	0.132627	0.328296
CM027	1193	1589	-0.191893	-1.13941	0.254532	0.915053	1318	1464	-0.103949	0.463968
Cmas	2288	2817	-0.0785416	-0.612245	0.540376	0.988245	2603	2502	0.104597	0.321896
Cmc1	28	57	-0.785495	-0.975134	0.329494	0.971487	42	43	0.0132932	0.986161
Cmpk1	3047	3750	-0.0779775	-0.690413	0.489934	0.978872	3355	3442	0.0106062	0.908081
Cmtm1	137	138	0.209589	0.447575	0.65446	0.988245	94	181	-0.890993	0.0463566
Cmtm2a	14	36	-1.09457	-1.06069	0.288832	0.941361	29	21	0.493739	0.618123
Cmya5	50	80	-0.449918	-0.682471	0.494941	0.978872	65	65	0.0468457	0.940306
CN101	28	14	1.1652	1.07066	0.284321	0.940942	21	21	0.0454479	0.966064
CN102	807	983	-0.0630547	-0.308476	0.75772	0.988245	850	940	-0.0975487	0.579134
Cnbp	4084	5134	-0.108576	-1.10034	0.271185	0.928794	4528	4690	-0.00316973	0.968079
Cndp1	8	44	-2.12282	-1.91517	0.0554702	0.56973	23	29	-0.276493	0.775549
Cndp2	6174	6769	0.0887521	1.04861	0.294358	0.946008	6240	6703	-0.055709	0.406876
Cnga3	14	15	0.1146	0.0921578	0.926573	0.988245	11	18	-0.619959	0.629086
Cnksr2	21	14	0.764458	0.660334	0.50904	0.978872	14	21	-0.508551	0.664572
Cnksr3	264	314	-0.0286319	-0.0848219	0.932403	0.988245	264	314	-0.202003	0.507627
Cnn1	102	126	-0.0826732	-0.16212	0.871212	0.988245	116	112	0.0973424	0.838439
Cnn2	538	822	-0.389483	-1.67338	0.0942531	0.716494	652	708	-0.0712323	0.722991
Cnn3	17318	20020	0.0123319	0.233299	0.815529	0.988245	19313	18025	0.147109	0.000244876
Cnnm2	461	459	0.227314	0.829111	0.407041	0.978872	454	466	0.00988511	0.967537
Cnnm3	260	278	0.124497	0.357783	0.720506	0.988245	276	262	0.122205	0.698199
Cnnm4	659	952	-0.308817	-1.43402	0.151566	0.816448	903	708	0.398037	0.0320464
Cno	18	32	-0.58569	-0.583432	0.559603	0.988245	22	28	-0.289082	0.769824
Cnot1	10756	13394	-0.0949357	-1.47724	0.139612	0.795025	11674	12476	-0.048309	0.329906
Cnot10	2294	2904	-0.118631	-0.93157	0.351559	0.976022	2348	2850	-0.231899	0.0270572
Cnot2	2319	2374	0.18761	1.41206	0.157931	0.817051	2333	2360	0.0309303	0.778561
Cnot3	2542	2921	0.0209966	0.168907	0.86587	0.988245	2704	2759	0.0184867	0.856402
Cnot4	664	722	0.100551	0.439824	0.660064	0.988245	642	744	-0.164955	0.407851
Cnot6	22	50	-0.936172	-1.07233	0.283573	0.940942	36	36	0.0462984	0.955474
Cnot7	36	63	-0.574543	-0.769838	0.441396	0.978872	50	49	0.0752183	0.915943
Cnot8	1018	1192	-0.00613936	-0.0330115	0.973665	0.992905	930	1280	-0.41293	0.00968699
Cnp	797	743	0.322329	1.47768	0.139493	0.795025	740	800	-0.0648496	0.73174
Cnpy1	3	2	0.583375	0.239577	0.810658	0.988245	2	3	-0.384887	0.883964
Cnpy2	2470	2733	0.0755006	0.594628	0.552092	0.988245	2556	2647	-0.0029257	0.97769
Cnpy3	523	608	0.00423474	0.0169084	0.98651	0.996134	573	558	0.0856668	0.696605
Cnpy4	362	315	0.420975	1.33858	0.180709	0.844246	283	394	-0.428603	0.130897
Cnr1	8	2	1.78156	0.880154	0.378776	0.976022	2	8	-1.55794	0.471524
Cnst	30	76	-1.09761	-1.47307	0.140731	0.795025	56	50	0.207246	0.763999
Cntln	18	8	1.28813	0.961088	0.336508	0.975185	14	12	0.251149	0.850573
Cntn3	58	50	0.428195	0.605348	0.544948	0.988245	43	65	-0.538637	0.435343
Cntnap2	2	2	0.151112	0.0580553	0.953705	0.988245	2	2	0.0320345	0.990966
Cntnap3	58	8	2.92996	2.81607	0.00486146	0.122258	43	23	0.921392	0.296878
Cntnap4	21	21	0.212089	0.199493	0.841877	0.988245	21	21	0.0454479	0.966064
Cntrob	133	193	-0.313845	-0.717107	0.473308	0.978872	154	172	-0.111272	0.781906
CO038	21	23	0.0865885	0.083038	0.933821	0.988245	15	29	-0.862886	0.420223
CO044	555	575	0.170147	0.679902	0.496566	0.978872	521	609	-0.17731	0.420522
CO052	36	50	-0.247001	-0.314655	0.753024	0.988245	36	50	-0.416841	0.586759
CO060	8	58	-2.51357	-2.40857	0.016015	0.279487	36	30	0.301673	0.727485
Coasy	531	518	0.256805	0.992865	0.320776	0.969527	517	532	0.00627003	0.978051
Cobl	5997	4476	0.643416	6.88893	5.62134e-12	9.9877e-10	5160	5313	0.00538692	0.942309
Cobll1	42	42	0.216693	0.274831	0.783446	0.988245	42	42	0.0464718	0.951917
Cobra1	1406	1707	-0.0583293	-0.364998	0.715113	0.988245	1582	1531	0.0947599	0.480481
Cog1	906	951	0.151416	0.754487	0.450557	0.978872	818	1039	-0.297167	0.0863061
Cog2	1067	1146	0.118356	0.637485	0.523809	0.987573	1048	1165	-0.105056	0.507854
Cog3	1220	1324	0.103404	0.592518	0.553504	0.988245	1292	1252	0.0928444	0.530895
Cog4	1387	1515	0.0940917	0.571633	0.567571	0.988245	1385	1517	-0.0837356	0.546999
Cog5	1349	1439	0.12824	0.765485	0.443983	0.978872	1394	1394	0.0475106	0.737406
Cog6	505	807	-0.454118	-1.91597	0.0553687	0.56973	633	679	-0.0535834	0.793279
Cog7	1458	1755	-0.0459514	-0.291668	0.77054	0.988245	1581	1632	0.00173883	0.989511
Cog8	286	407	-0.286728	-0.915878	0.359731	0.976022	304	389	-0.307288	0.271957
Coil	2133	2437	0.0292679	0.217491	0.827825	0.988245	2223	2347	-0.0307533	0.782586
Col12a1	2	2	0.151112	0.0580553	0.953705	0.988245	2	2	0.0320345	0.990966
Col13a1	30	8	1.99846	1.66373	0.0961669	0.725449	30	8	1.8321	0.133661
Col16a1	14	73	-2.09446	-2.36807	0.0178812	0.299023	58	29	1.02288	0.189095
Col18a1	915	1322	-0.309114	-1.66095	0.0967233	0.725672	1208	1029	0.278679	0.0776913
Col1a1	8	2	1.78156	0.880154	0.378776	0.976022	5	5	0.0398294	0.984222
Col20a1	108	166	-0.395888	-0.835566	0.403399	0.977272	159	115	0.511256	0.24482
Col22a1	217	384	-0.59996	-1.77948	0.0751608	0.643122	311	290	0.147928	0.620456
Col27a1	319	608	-0.707502	-2.5312	0.0113672	0.223101	543	384	0.546224	0.0250266
Col4a2	28	36	-0.137046	-0.15394	0.877657	0.988245	31	33	-0.0414008	0.962345
Col4a3	43	51	-0.0241778	-0.0321538	0.974349	0.992905	51	43	0.287744	0.694139
Col4a3bp	314	428	-0.224773	-0.741245	0.458545	0.978872	389	353	0.187156	0.487811
Col4a5	43	72	-0.513518	-0.736459	0.461451	0.978872	65	50	0.418915	0.529396
Col4a6	58	51	0.400183	0.568197	0.569901	0.988245	29	80	-1.38742	0.0543716
Col6a6	2	2	0.151112	0.0580553	0.953705	0.988245	2	2	0.0320345	0.990966
Col7a1	594	689	0.0074502	0.0314626	0.974901	0.99308	617	666	-0.0626135	0.761972
Col8a1	2	2	0.151112	0.0580553	0.953705	0.988245	2	2	0.0320345	0.990966
Commd1	511	672	-0.17336	-0.704113	0.481363	0.978872	570	613	-0.0572877	0.789912
Commd10	972	1068	0.0855405	0.444266	0.65685	0.988245	939	1101	-0.1819	0.270846
Commd2	117	94	0.532522	1.00904	0.312954	0.963437	124	87	0.553603	0.267512
Commd3	15	32	-0.835591	-0.800896	0.423192	0.978872	15	32	-1.00046	0.338831
Commd4	383	524	-0.230241	-0.829976	0.406552	0.978872	448	459	0.0125214	0.959168
Commd5	258	402	-0.417112	-1.29868	0.194052	0.865907	329	331	0.0386864	0.892165
Commd6	300	364	-0.0573123	-0.180492	0.856766	0.988245	307	357	-0.169645	0.551576
Commd7	118	129	0.0922217	0.187729	0.851089	0.988245	129	118	0.174755	0.70372
Commd8	490	408	0.4847	1.74578	0.0808496	0.66467	435	463	-0.0423618	0.863172
Comt	212	303	-0.292674	-0.819379	0.41257	0.978872	209	306	-0.500559	0.123144
Comtd1	35	57	-0.472215	-0.615242	0.538395	0.988245	57	35	0.735042	0.325885
Copa	21059	23375	0.0709697	1.45154	0.146629	0.806828	21358	23076	-0.0640702	0.0821523
Copb1	7021	8878	-0.117042	-1.5115	0.130662	0.778193	7929	7970	0.0400979	0.509234
Copb2	10133	13300	-0.170849	-2.61931	0.0088108	0.187738	11865	11568	0.0841093	0.0945217
Cope	3100	3360	0.105279	0.913139	0.361169	0.976022	3419	3041	0.216507	0.0215919
Copg	5792	6709	0.00946456	0.110028	0.912387	0.988245	6081	6420	-0.0307164	0.652924
Copg2	2107	2759	-0.167388	-1.2752	0.202237	0.872088	2429	2437	0.0427828	0.692207
Copr5	241	298	-0.0844834	-0.242444	0.808436	0.988245	292	247	0.287961	0.361178
Cops2	8603	10352	-0.0454912	-0.636019	0.524764	0.987905	9636	9319	0.095793	0.0858854
Cops3	5543	5880	0.136331	1.52408	0.127489	0.772873	5889	5534	0.13722	0.0545274
Cops4	10676	13346	-0.100526	-1.56038	0.118669	0.758797	12012	12010	0.0477799	0.336351
Cops5	5310	5808	0.0921571	1.01766	0.30884	0.961088	5803	5315	0.174242	0.016003
Cops6	5575	6053	0.102807	1.15823	0.24677	0.907621	5795	5833	0.0381078	0.590092
Cops7a	847	1016	-0.0409233	-0.20386	0.838463	0.988245	965	898	0.1512	0.380576
Cops7b	1348	1815	-0.207523	-1.30415	0.192182	0.861672	1534	1629	-0.0391206	0.769147
Cops8	2233	2542	0.0345078	0.261499	0.793708	0.988245	2368	2407	0.0239668	0.826081
Copz1	2764	2610	0.304104	2.43071	0.0150692	0.269837	2791	2583	0.159221	0.122203
Copz2	14	15	0.1146	0.0921578	0.926573	0.988245	21	8	1.33643	0.314268
Coq10b	8	14	-0.538219	-0.380284	0.703734	0.988245	14	8	0.782435	0.591542
Coq3	205	222	0.106103	0.275203	0.78316	0.988245	230	197	0.269753	0.444715
Coq4	307	319	0.165691	0.509351	0.610506	0.988245	282	344	-0.238428	0.416564
Coq5	412	637	-0.406406	-1.55496	0.119955	0.76	522	527	0.0337281	0.882338
Coq6	560	623	0.0675902	0.27549	0.78294	0.988245	590	593	0.0401607	0.851792
Coq7	248	274	0.0773898	0.219379	0.826354	0.988245	260	262	0.0363535	0.909483
Coq9	578	563	0.259013	1.03951	0.298569	0.953192	621	520	0.303108	0.166692
Coro1a	433	384	0.393861	1.36171	0.173289	0.833698	426	391	0.170823	0.506926
Coro1b	3434	3742	0.0975572	0.886635	0.375275	0.976022	3476	3700	-0.0425421	0.634497
Coro1c	8700	9738	0.0588861	0.814199	0.415531	0.978872	9141	9297	0.0231279	0.682431
Coro2b	36	28	0.567324	0.63741	0.523858	0.987573	36	28	0.397938	0.651075
Coro7	505	569	0.0492713	0.192351	0.847467	0.988245	442	632	-0.467474	0.0394896
Cotl1	4275	2864	0.79918	7.18557	6.69267e-13	1.34304e-10	3387	3752	-0.100081	0.264788
Cox10	78	67	0.435188	0.700013	0.483919	0.978872	57	88	-0.571138	0.341354
Cox11	51	36	0.70845	0.906629	0.364603	0.976022	51	36	0.537819	0.481026
Cox15	536	673	-0.106706	-0.43816	0.66127	0.988245	630	579	0.169061	0.426904
Cox17	65	73	0.0533245	0.083969	0.933081	0.988245	87	51	0.806189	0.192124
Cox18	65	80	-0.0770629	-0.123815	0.901462	0.988245	80	65	0.342494	0.564961
Cox4i1	25314	25865	0.190429	4.15008	3.32358e-05	0.00198065	26089	25090	0.103869	0.00253129
Cox4nb	7249	8778	-0.0546018	-0.708378	0.47871	0.978872	7934	8093	0.0189151	0.754614
Cox5a	18516	18161	0.249418	4.68661	2.77764e-06	0.000202256	18271	18406	0.0369211	0.361363
Cox5b	16131	20095	-0.0954936	-1.77975	0.0751169	0.643122	18497	17729	0.108718	0.00755508
Cox6a1	209	485	-0.990027	-3.06702	0.00216206	0.0664361	339	355	-0.0189373	0.945794
Cox6b1	9027	10289	0.0327147	0.461684	0.644308	0.988245	9807	9509	0.0920526	0.0957757
Cox6c	14782	16538	0.0595553	1.04241	0.29722	0.950736	15713	15607	0.0573054	0.189538
Cox7a1	94	99	0.145331	0.265403	0.790699	0.988245	79	114	-0.47668	0.360675
Cox7a2	2789	3268	-0.00715573	-0.0602497	0.951957	0.988245	2960	3097	-0.017725	0.855257
Cox7c	8	8	0.198389	0.12512	0.900429	0.988245	8	8	0.042411	0.979518
Cox8a	29	58	-0.761016	-0.955561	0.339294	0.975592	29	58	-0.930114	0.232477
CP045	43	65	-0.368099	-0.516199	0.605716	0.988245	57	51	0.204335	0.765184
CP048	8	8	0.198389	0.12512	0.900429	0.988245	2	14	-2.29591	0.229487
CP070	95	91	0.280747	0.504452	0.613944	0.988245	105	81	0.41754	0.429702
CP087	21	29	-0.235273	-0.237109	0.812572	0.988245	21	29	-0.402284	0.684644
Cpa1	2	3	-0.263252	-0.107813	0.914144	0.988245	3	2	0.452863	0.863567
Cpa4	8	15	-0.631294	-0.452497	0.650911	0.988245	15	8	0.875831	0.541735
Cpa5	21	2	3.08424	1.8628	0.0624903	0.587656	8	15	-0.788759	0.582786
Cpd	95	115	-0.0536542	-0.10151	0.919146	0.988245	92	118	-0.308663	0.535836
Cpeb2	8	2	1.78156	0.880154	0.378776	0.976022	2	8	-1.55794	0.471524
Cpm	28	23	0.487327	0.497142	0.619089	0.988245	36	15	1.25655	0.216614
Cpne1	1223	1352	0.0767758	0.442226	0.658325	0.988245	1373	1202	0.239258	0.104647
Cpne3	639	771	-0.0493473	-0.217164	0.82808	0.988245	736	674	0.174261	0.377533
Cpne5	2	2	0.151112	0.0580553	0.953705	0.988245	2	2	0.0320345	0.990966
Cpox	998	1002	0.21553	1.11012	0.266947	0.924909	994	1006	0.0302018	0.856094
Cpped1	168	183	0.0976012	0.23209	0.816468	0.988245	128	223	-0.749015	0.05774
Cps1	116	94	0.52023	0.983883	0.325173	0.970156	101	109	-0.0618583	0.900925
Cpsf1	5097	6116	-0.041431	-0.458603	0.64652	0.988245	5715	5498	0.103372	0.151127
Cpsf2	4430	5026	0.0393904	0.404561	0.6858	0.988245	4630	4826	-0.0122696	0.875378
Cpsf3	4960	6090	-0.0745874	-0.819845	0.412305	0.978872	5512	5538	0.0407473	0.574183
Cpsf3l	1658	1741	0.150947	0.984141	0.325046	0.970156	1718	1681	0.0789089	0.539749
Cpsf4	574	660	0.0200565	0.083258	0.933646	0.988245	632	602	0.11752	0.576868
Cpsf4l	11	8	0.619013	0.416565	0.676996	0.988245	11	8	0.459361	0.765452
Cpsf6	4760	6114	-0.139629	-1.5221	0.127983	0.773211	5451	5423	0.0549635	0.452024
Cpsf7	1711	2259	-0.179257	-1.24712	0.212355	0.882594	1934	2036	-0.0265932	0.823663
Cpt1a	1321	926	0.733424	3.95074	7.79103e-05	0.00430389	1213	1034	0.277646	0.0781457
Cpt1c	2	2	0.151112	0.0580553	0.953705	0.988245	2	2	0.0320345	0.990966
Cpt2	1019	1451	-0.28817	-1.6191	0.105427	0.731588	1230	1240	0.0358337	0.811555
CPX170	8	15	-0.631294	-0.452497	0.650911	0.988245	2	21	-2.84893	0.101651
Cpxm1	171	170	0.228713	0.537173	0.591148	0.988245	141	200	-0.454132	0.251329
CPXV_AUS1999_867_200	14	15	0.1146	0.0921578	0.926573	0.988245	21	8	1.33643	0.314268
CPXV_FRA2001_NANCY_179	50	50	0.217448	0.297579	0.766024	0.988245	28	72	-1.28636	0.0845573
CPXV_GER1990_2_134	14	8	0.944283	0.66815	0.504038	0.978872	14	8	0.782435	0.591542
CPXV_GER2002_MKY_071	15	14	0.301619	0.242586	0.808326	0.988245	8	21	-1.24857	0.347387
CPXV_GER2002_MKY_160	8	14	-0.538219	-0.380284	0.703734	0.988245	8	14	-0.695556	0.633465
CPXV_GER91_3_070	43	29	0.769258	0.905186	0.365367	0.976022	51	21	1.28826	0.136957
CPXV_NOR1994_MAN_202	21	28	-0.186372	-0.186416	0.852119	0.988245	28	21	0.444751	0.656063
CPXV_UK2000_K2984_031	21	15	0.671383	0.588322	0.556316	0.988245	21	15	0.505264	0.661601
CPXV_UK2000_K2984_199	2	4	-0.584778	-0.251668	0.801298	0.988245	3	3	0.0359411	0.988327
CPXV013	21	2	3.08424	1.8628	0.0624903	0.587656	8	15	-0.788759	0.582786
CQ039	170	256	-0.367462	-0.943718	0.345314	0.976022	206	220	-0.0471014	0.893836
CQ053	44	45	0.185202	0.240875	0.809652	0.988245	45	44	0.0782615	0.916869
CQ059	16	18	0.0488936	0.0420149	0.966487	0.991061	19	15	0.367448	0.755799
CQ061	365	212	1.00191	2.92344	0.0034619	0.0967071	362	215	0.796397	0.0100946
CQ062	70	72	0.178517	0.284858	0.775753	0.988245	63	79	-0.275175	0.647293
CQ074	8	2	1.78156	0.880154	0.378776	0.976022	2	8	-1.55794	0.471524
CQ089	67	104	-0.408278	-0.699602	0.484176	0.978872	80	91	-0.13677	0.803237
CQ096	57	72	-0.113877	-0.1737	0.862101	0.988245	82	47	0.837263	0.190306
CR019	523	556	0.132998	0.520591	0.602652	0.988245	492	587	-0.206786	0.358513
Crabp1	2618	2124	0.522976	3.94499	7.98031e-05	0.00438382	2133	2609	-0.24297	0.0267843
Crabp2	107	108	0.206293	0.395159	0.692725	0.988245	108	107	0.0604198	0.902085
Cradd	78	96	-0.077227	-0.134438	0.893056	0.988245	87	87	0.0470202	0.931097
Cramp1l	72	64	0.386114	0.604141	0.54575	0.988245	101	35	1.55	0.0174578
Crat	237	242	0.19064	0.520479	0.60273	0.988245	241	238	0.0653509	0.844584
Crbn	151	140	0.328515	0.719086	0.472088	0.978872	158	133	0.294074	0.489055
Crcp	434	598	-0.240508	-0.917933	0.358654	0.976022	553	479	0.254318	0.268812
Creb1	220	282	-0.13618	-0.378322	0.705191	0.988245	239	263	-0.0901603	0.782147
Creb3	21	14	0.764458	0.660334	0.50904	0.978872	14	21	-0.508551	0.664572
Crebbp	1152	1356	-0.0137041	-0.0779439	0.937873	0.988245	1206	1302	-0.0629074	0.67337
Creg1	15	2	2.6214	1.47417	0.140435	0.795025	2	15	-2.38911	0.203986
Creg2	94	138	-0.329732	-0.647935	0.517027	0.983731	130	102	0.394161	0.406706
Creld1	36	36	0.215912	0.256096	0.797876	0.988245	21	51	-1.19615	0.1674
Creld2	286	332	0.00631494	0.01928	0.984618	0.99562	328	290	0.224481	0.446515
Crip1	410	593	-0.310319	-1.16733	0.243078	0.907621	595	408	0.590695	0.0119164
Crip2	1382	1834	-0.186625	-1.18207	0.23718	0.906803	1749	1467	0.301023	0.0230327
Cript	142	166	-0.00376736	-0.00844719	0.99326	0.99802	166	142	0.271123	0.511966
Crk	2099	2604	-0.0894895	-0.672471	0.501284	0.978872	2393	2310	0.0984306	0.3704
Crkl	2011	2599	-0.148481	-1.10471	0.269284	0.927609	2329	2281	0.0775552	0.484572
Crlf1	29	44	-0.370269	-0.437731	0.661582	0.988245	29	44	-0.539205	0.51697
Crlf2	2	8	-1.43206	-0.702348	0.482462	0.978872	5	5	0.0398294	0.984222
Crlf3	1730	1923	0.0688802	0.463485	0.643017	0.988245	1766	1887	-0.04804	0.699097
Crmp1	2516	4690	-0.676769	-6.0352	1.58767e-09	2.29582e-07	3525	3681	-0.0149269	0.867239
Crnkl1	3115	3866	-0.0900832	-0.806974	0.419682	0.978872	3564	3417	0.108281	0.232449
Crnn	28	64	-0.949867	-1.20947	0.226483	0.89835	28	64	-1.11886	0.144714
Crocc	250	285	0.0323554	0.0926878	0.926152	0.988245	239	296	-0.260095	0.4117
Crot	693	648	0.317921	1.37057	0.170508	0.829269	606	735	-0.230548	0.2554
Crtap	497	650	-0.165421	-0.662812	0.507451	0.978872	613	534	0.246174	0.259799
Crtc1	8	8	0.198389	0.12512	0.900429	0.988245	8	8	0.042411	0.979518
Crtc2	5	2	1.18536	0.534161	0.59323	0.988245	5	2	1.04359	0.661772
Cry1	117	117	0.219751	0.436973	0.662131	0.988245	92	142	-0.573749	0.228801
Cry2	42	56	-0.189887	-0.25642	0.797627	0.988245	56	42	0.453489	0.528541
Cryl1	46	160	-1.5591	-2.70579	0.00681424	0.158029	97	109	-0.119601	0.811594
Crym	107	157	-0.329281	-0.685062	0.493305	0.978872	136	128	0.134022	0.763212
Cryz	1574	1709	0.102727	0.65933	0.509684	0.978872	1692	1591	0.136259	0.297916
Cryzl1	1325	1654	-0.0984028	-0.603441	0.546215	0.988245	1529	1450	0.123998	0.366217
Cs	16850	19898	-0.0183718	-0.344983	0.730107	0.988245	19109	17639	0.163018	5.52061e-05
CS012	7	6	0.387977	0.225306	0.821741	0.988245	7	6	0.234814	0.896648
CS021	65	36	1.05322	1.42145	0.155186	0.817051	36	65	-0.788909	0.273378
CS025	78	160	-0.808198	-1.57484	0.115294	0.751778	115	123	-0.0490813	0.916427
CS043	895	961	0.118734	0.591407	0.554248	0.988245	901	955	-0.0363921	0.833136
CS047	1426	1453	0.194316	1.17684	0.23926	0.907621	1348	1531	-0.136019	0.330028
CS052	50	55	0.0825328	0.115322	0.90819	0.988245	56	49	0.235825	0.733863
CS060	85	130	-0.388027	-0.735989	0.461737	0.978872	104	111	-0.0460178	0.925365
CS071	2	2	0.151112	0.0580553	0.953705	0.988245	2	2	0.0320345	0.990966
Csad	79	97	-0.0738443	-0.129205	0.897195	0.988245	69	107	-0.578832	0.28998
Csda	1409	1698	-0.0476341	-0.297863	0.765808	0.988245	1416	1691	-0.208381	0.121821
Csde1	19040	23664	-0.0921543	-1.84808	0.064591	0.595489	21107	21597	0.0144335	0.700802
Cse1l	29474	36224	-0.0759987	-1.84664	0.0647995	0.595489	32550	33148	0.0212787	0.484815
Csgalnact2	14	2	2.52746	1.40089	0.161245	0.817051	8	8	0.042411	0.979518
Csk	607	705	0.00556744	0.0237457	0.981055	0.99479	742	570	0.427362	0.0373507
Csl	1044	1031	0.239364	1.25322	0.210126	0.877768	985	1090	-0.0984969	0.547346
Csmd2	43	50	0.00383357	0.00507622	0.99595	0.998689	50	43	0.259704	0.723902
Csn1s2b	21	14	0.764458	0.660334	0.50904	0.978872	21	14	0.598466	0.6098
Csnk1a1	2886	3463	-0.0414368	-0.356114	0.721755	0.988245	3183	3166	0.0552526	0.56065
Csnk1d	242	382	-0.435724	-1.32244	0.18602	0.852616	316	308	0.0842761	0.773819
Csnk1e	142	171	-0.0463264	-0.104557	0.916727	0.988245	178	135	0.443679	0.280954
Csnk1g3	28	2	3.48498	2.23904	0.0251533	0.365336	15	15	0.0446609	0.971444
Csnk2a1	11989	13547	0.0452367	0.72293	0.469723	0.978872	12651	12885	0.0211009	0.66183
Csnk2a2	2110	2438	0.0130416	0.0966886	0.922974	0.988245	2237	2311	0.000591313	0.995776
Csnk2b	5454	7206	-0.180355	-2.10197	0.0355556	0.443116	6237	6423	0.00514774	0.939546
Cspg4	257	319	-0.0899932	-0.26595	0.790278	0.988245	307	269	0.237375	0.436663
Cspp1	278	285	0.185013	0.542629	0.587385	0.988245	300	263	0.236627	0.443167
Csrnp2	153	217	-0.281222	-0.680215	0.496368	0.978872	166	204	-0.248533	0.511694
Csrp1	894	1077	-0.0471247	-0.240687	0.809797	0.988245	908	1063	-0.179657	0.284834
Csrp2	2536	2679	0.142311	1.12242	0.261685	0.916753	2591	2624	0.029274	0.779365
[truncated: 7,835 more rows]

## Sheet: Run 2
Gene symbol	Undif	Dif	Log2-ratio (Undif vs. Dif)	Z-statistic	P-value (by MAP, Undif vs Dif)	Adjusted P-value	Technical replicate 1	Technical replicate 2	Log2-ratio (across technical replicates)	P-value (by MAP, across technical replicates)
0610007P08Rik	26	26	0.296487	0.321108	0.748128	0.985669	30	22	0.458619	0.627323
0610009B22Rik	56	16	2.04682	2.36415	0.0180715	0.231687	26	46	-0.774277	0.341812
0610009L18Rik	26	30	0.0972426	0.108614	0.913509	0.985669	20	36	-0.792423	0.391152
0610012G03Rik	328	348	0.220868	0.74075	0.458845	0.965536	328	348	-0.0574277	0.822561
100043914.0	2	2	0.211031	0.0847069	0.932494	0.985669	2	2	0.0189876	0.994835
1110001A16Rik	202	283	-0.178913	-0.514495	0.606906	0.985669	242	243	0.0217733	0.942795
1110004E09Rik	224	200	0.468336	1.27579	0.202031	0.812551	225	199	0.204066	0.530477
1190002N15Rik	29	20	0.811908	0.851303	0.394601	0.955557	28	21	0.426454	0.660864
1200014J11Rik	480	414	0.519195	1.97005	0.0488322	0.426026	444	450	0.00842315	0.969719
1300017J02Rik	32	22	0.819031	0.895326	0.370613	0.943455	22	32	-0.495342	0.594142
1600002H07Rik	10	12	0.0404661	0.0304053	0.975744	0.993687	6	16	-1.26365	0.399337
1600012F09Rik	52	86	-0.413343	-0.676103	0.498975	0.974891	52	86	-0.68837	0.239017
1600021P15Rik	6	6	0.266492	0.157348	0.874971	0.985669	10	2	1.92205	0.357939
1600029O15Rik	10	6	0.932664	0.610453	0.541562	0.98558	10	6	0.682235	0.684141
1700009J07Rik	6	12	-0.625707	-0.424112	0.671484	0.985669	2	16	-2.50856	0.179993
1700011A15Rik	6	2	1.48632	0.726694	0.467414	0.965536	2	6	-1.22083	0.603808
1700011I03Rik	36	36	0.299295	0.373238	0.708971	0.985669	42	30	0.500085	0.534053
1700013H16Rik	66	50	0.696285	1.06543	0.286681	0.890829	76	40	0.937734	0.145595
1700014N06Rik	429	576	-0.118022	-0.47009	0.638291	0.985669	551	454	0.306596	0.143297
1700016M24Rik	6	6	0.266492	0.157348	0.874971	0.985669	6	6	0.024079	0.98981
1700020D05Rik	6	16	-1.01249	-0.728585	0.466256	0.965536	12	10	0.268084	0.851195
1700022F17Rik	221	207	0.399569	1.09352	0.274164	0.870093	170	258	-0.57148	0.0805515
1700023A16Rik	162	212	-0.0808208	-0.207536	0.835591	0.985669	147	227	-0.596019	0.0891986
1700023E05Rik	6	2	1.48632	0.726694	0.467414	0.965536	2	6	-1.22083	0.603808
1700026J12Rik	237	324	-0.143782	-0.441508	0.658845	0.985669	273	288	-0.0491989	0.86136
1700027L20Rik	10	6	0.932664	0.610453	0.541562	0.98558	10	6	0.682235	0.684141
1700052K11Rik	12	16	-0.101533	-0.0841179	0.932963	0.985669	12	16	-0.362852	0.776361
1700061G19Rik	22	20	0.425866	0.420648	0.674012	0.985669	26	16	0.696241	0.510505
1700092C17Rik	10	16	-0.346313	-0.276254	0.782353	0.985669	16	10	0.657217	0.622117
1700122O11Rik	16	12	0.677136	0.561438	0.574499	0.985669	6	22	-1.70114	0.220045
1700123L14Rik	6	16	-1.01249	-0.728585	0.466256	0.965536	16	6	1.31401	0.38063
1810009A15Rik	2709	3510	-0.0668371	-0.600727	0.548022	0.985669	3069	3150	-0.00977429	0.905204
1810013D10Rik	50	86	-0.469035	-0.760618	0.446885	0.965536	86	50	0.798759	0.176096
1810058I24Rik	34	34	0.298862	0.363546	0.716197	0.985669	30	38	-0.304832	0.711655
1810063B05Rik	30	36	0.0426418	0.051107	0.95924	0.989536	30	36	-0.228758	0.784346
2010002M12Rik	6	6	0.266492	0.157348	0.874971	0.985669	6	6	0.024079	0.98981
2010007H06Rik	4	4	0.250055	0.126765	0.899127	0.985669	4	4	0.0225677	0.991981
2010300C02Rik	387	354	0.434369	1.5172	0.129217	0.692589	419	322	0.406664	0.0974268
2200002J24Rik	2	6	-1.0088	-0.48901	0.624834	0.985669	6	2	1.26389	0.590767
2210010C04Rik	182	272	-0.271705	-0.756739	0.449206	0.965536	232	222	0.0909987	0.771887
2210016F16Rik	76	62	0.592694	0.980752	0.326715	0.919202	66	72	-0.0964258	0.867011
2210404J11Rik	2	2	0.211031	0.0847069	0.932494	0.985669	2	2	0.0189876	0.994835
2310006M14Rik	2	2	0.211031	0.0847069	0.932494	0.985669	2	2	0.0189876	0.994835
2310008H09Rik	2	12	-1.901	-1.05786	0.290121	0.890829	2	12	-2.11989	0.290347
2310034G01Rik	26	12	1.3504	1.24255	0.214035	0.833363	16	22	-0.411205	0.709217
2410002F23Rik	88	134	-0.297315	-0.602371	0.546927	0.985669	124	98	0.364216	0.422087
2410018M08Rik	50	76	-0.292898	-0.462217	0.643925	0.985669	50	76	-0.567659	0.35147
2410089E03Rik	22	26	0.0634382	0.0662738	0.94716	0.989228	26	22	0.258755	0.791508
2410141K09Rik	201	267	-0.102389	-0.290332	0.771563	0.985669	241	227	0.113695	0.712989
2610002D18Rik	32	66	-0.723111	-1.00341	0.315665	0.91274	46	52	-0.146293	0.830842
2610008E11Rik	6	2	1.48632	0.726694	0.467414	0.965536	6	2	1.26389	0.590767
2610015P09Rik	10	26	-1.01344	-0.8963	0.370093	0.943455	26	10	1.32718	0.262195
2610021A01Rik	16	22	-0.145535	-0.137043	0.890997	0.985669	6	32	-2.22316	0.0786281
2610029I01Rik	136	130	0.369421	0.818703	0.412956	0.965536	150	116	0.395848	0.339047
2610034M16Rik	3	3	0.235532	0.107864	0.914104	0.985669	3	3	0.0212333	0.993284
2610301B20Rik	2	16	-2.28778	-1.35157	0.176512	0.77316	12	6	0.924876	0.56473
2610524H06Rik	16	46	-1.17626	-1.29906	0.193923	0.80271	36	26	0.482577	0.577416
2700049A03Rik	182	276	-0.292689	-0.817834	0.413452	0.965536	225	233	-0.0225077	0.942577
2700097O09Rik	328	387	0.0680427	0.233661	0.815248	0.985669	352	363	-0.0165452	0.946979
2810007J24Rik	117	187	-0.367416	-0.853649	0.393299	0.955557	177	127	0.503592	0.194167
2810416G20Rik	6	22	-1.44838	-1.11494	0.264874	0.862826	12	16	-0.362852	0.776361
2900073G15Rik	764	970	-0.0375187	-0.190877	0.848622	0.985669	820	914	-0.128626	0.415986
3110039M20Rik	182	197	0.191677	0.496928	0.61924	0.985669	207	172	0.293581	0.394698
3830431G21Rik	137	237	-0.481421	-1.22094	0.222107	0.841935	187	187	0.0276685	0.93636
4632419I22Rik	52	42	0.603178	0.843072	0.399188	0.957122	62	32	0.961584	0.180122
4632434I11Rik	6	16	-1.01249	-0.728585	0.466256	0.965536	9	13	-0.46281	0.747419
4732444A12Rik	12	16	-0.101533	-0.0841179	0.932963	0.985669	16	12	0.414942	0.745279
4732471D19Rik	22	10	1.35817	1.16138	0.245488	0.858167	16	16	0.0262805	0.982409
4921524L21Rik	2	4	-0.524145	-0.235726	0.813645	0.985669	4	2	0.77175	0.763551
4921528O07Rik	10	10	0.281287	0.203625	0.838647	0.985669	10	10	0.0254433	0.986395
4921530L21Rik	16	10	0.917957	0.733283	0.463386	0.965536	16	10	0.657217	0.622117
4922505G16Rik	10	16	-0.346313	-0.276254	0.782353	0.985669	10	16	-0.605493	0.649832
4930402F06Rik	2	6	-1.0088	-0.48901	0.624834	0.985669	6	2	1.26389	0.590767
4930403N07Rik	6	2	1.48632	0.726694	0.467414	0.965536	6	2	1.26389	0.590767
4930407I10Rik	14	14	0.288145	0.239786	0.810496	0.985669	14	14	0.0260765	0.983636
4930422G04Rik	10	16	-0.346313	-0.276254	0.782353	0.985669	20	6	1.62017	0.253656
4930432K09Rik	2	10	-1.66018	-0.890067	0.37343	0.943455	6	6	0.024079	0.98981
4930447A16Rik	6	6	0.266492	0.157348	0.874971	0.985669	2	10	-1.87762	0.369709
4930473A06Rik	16	12	0.677136	0.561438	0.574499	0.985669	12	16	-0.362852	0.776361
4930485B16Rik	4	3	0.571312	0.275585	0.782867	0.985669	3	4	-0.305264	0.897951
4930522L14Rik	147	142	0.354546	0.815203	0.414956	0.965536	172	117	0.579885	0.146092
4930548H24Rik	3	3	0.235532	0.107864	0.914104	0.985669	4	2	0.77175	0.763551
4930563D23Rik	6	6	0.266492	0.157348	0.874971	0.985669	10	2	1.92205	0.357939
4930568D16Rik	56	66	0.0687877	0.107889	0.914084	0.985669	50	72	-0.490633	0.426989
4930570N19Rik	343	455	-0.100573	-0.361625	0.717633	0.985669	359	439	-0.261818	0.266827
4930578N16Rik	2	2	0.211031	0.0847069	0.932494	0.985669	2	2	0.0189876	0.994835
4931406B18Rik	6	6	0.266492	0.157348	0.874971	0.985669	6	6	0.024079	0.98981
4931406P16Rik	191	192	0.297906	0.776211	0.437624	0.965536	227	156	0.566141	0.101191
4931408C20Rik	4	8	-0.596746	-0.344852	0.730205	0.985669	4	8	-0.833518	0.665547
4932411G14Rik	10	36	-1.46788	-1.39273	0.1637	0.766006	20	26	-0.336954	0.736673
4932415D10Rik	267	405	-0.293417	-0.972295	0.330904	0.921923	376	296	0.371903	0.149043
4932415M13Rik	22	16	0.730569	0.688397	0.491203	0.974891	12	26	-1.03225	0.362669
4932418E24Rik	16	6	1.56933	1.13347	0.257017	0.858167	10	12	-0.216831	0.879408
4932429P05Rik	26	26	0.296487	0.321108	0.748128	0.985669	16	36	-1.09858	0.260236
4932431L22Rik	50	30	1.01943	1.31321	0.189112	0.795897	40	40	0.0271753	0.971388
4932431P20Rik	16	16	0.290357	0.255587	0.79827	0.985669	16	16	0.0262805	0.982409
4933400A11Rik	66	42	0.942397	1.38816	0.165088	0.767618	52	56	-0.0777708	0.90501
4933400C05Rik	6	10	-0.384886	-0.251342	0.80155	0.985669	10	6	0.682235	0.684141
4933408B17Rik	10	6	0.932664	0.610453	0.541562	0.98558	10	6	0.682235	0.684141
4933414I15Rik	6	26	-1.67962	-1.34003	0.180235	0.777697	26	6	1.98397	0.135888
4933427I04Rik	2	6	-1.0088	-0.48901	0.624834	0.985669	2	6	-1.22083	0.603808
5031414D18Rik	12	6	1.17745	0.800406	0.423476	0.965536	16	2	2.55382	0.171706
5330426P16Rik	4	6	-0.234602	-0.128188	0.898	0.985669	4	6	-0.468065	0.820063
5730507C01Rik	6	10	-0.384886	-0.251342	0.80155	0.985669	6	10	-0.632713	0.706027
5930422O12Rik	16	16	0.290357	0.255587	0.79827	0.985669	16	16	0.0262805	0.982409
6330403L08Rik	6	2	1.48632	0.726694	0.467414	0.965536	6	2	1.26389	0.590767
6530403G13Rik	2	6	-1.0088	-0.48901	0.624834	0.985669	6	2	1.26389	0.590767
6720473M11Rik	2	6	-1.0088	-0.48901	0.624834	0.985669	6	2	1.26389	0.590767
8030462N17Rik	300	444	-0.258101	-0.895883	0.370315	0.943455	407	337	0.299334	0.220516
8030474K03Rik	12	32	-1.05808	-1.01638	0.309449	0.905942	12	32	-1.32236	0.21949
9130020O15Rik	12	2	2.39728	1.34942	0.177201	0.77316	12	2	2.16469	0.27969
9130023H24Rik	12	2	2.39728	1.34942	0.177201	0.77316	12	2	2.16469	0.27969
9230104L09Rik	26	56	-0.781253	-0.999614	0.317497	0.915001	20	62	-1.56126	0.0527296
9230110C19Rik	53	64	0.0342407	0.0527005	0.957971	0.989536	48	69	-0.487847	0.439296
9330154J02Rik	12	2	2.39728	1.34942	0.177201	0.77316	2	12	-2.11989	0.290347
9330159F19Rik	6	16	-1.01249	-0.728585	0.466256	0.965536	6	16	-1.26365	0.399337
9430020K01Rik	106	60	1.11488	1.97143	0.0486747	0.425847	80	86	-0.0756833	0.885216
9430038I01Rik	2	6	-1.0088	-0.48901	0.624834	0.985669	6	2	1.26389	0.590767
9930021J03Rik	29	56	-0.62826	-0.823109	0.410446	0.965536	53	32	0.738884	0.322198
A0N274	10	16	-0.346313	-0.276254	0.782353	0.985669	10	16	-0.605493	0.649832
A230083G16Rik	2	2	0.211031	0.0847069	0.932494	0.985669	2	2	0.0189876	0.994835
A2ld1	6	16	-1.01249	-0.728585	0.466256	0.965536	2	20	-2.81442	0.112204
A2mp	32	72	-0.84683	-1.19778	0.231001	0.850824	52	52	0.0273182	0.967183
A2NXE1	6	10	-0.384886	-0.251342	0.80155	0.985669	10	6	0.682235	0.684141
A330084C13Rik	5	2	1.25743	0.593395	0.552917	0.985669	3	4	-0.305264	0.897951
A3QZY2	26	10	1.59122	1.4106	0.158362	0.754907	26	10	1.32718	0.262195
A430033K04Rik	2	6	-1.0088	-0.48901	0.624834	0.985669	2	6	-1.22083	0.603808
A530088H08Rik	2	2	0.211031	0.0847069	0.932494	0.985669	2	2	0.0189876	0.994835
A7L	96	107	0.149014	0.292827	0.769655	0.985669	86	117	-0.412463	0.38619
A830039N20Rik	2	2	0.211031	0.0847069	0.932494	0.985669	2	2	0.0189876	0.994835
A930005H10Rik	6	2	1.48632	0.726694	0.467414	0.965536	6	2	1.26389	0.590767
A930017K11Rik	2	10	-1.66018	-0.890067	0.37343	0.943455	6	6	0.024079	0.98981
AA987161	6	2	1.48632	0.726694	0.467414	0.965536	2	6	-1.22083	0.603808
Aaas	1774	2059	0.0918724	0.667055	0.504737	0.974891	1980	1853	0.123384	0.240996
Aacs	1123	1645	-0.243713	-1.51994	0.128525	0.690905	1411	1357	0.0840468	0.499046
Aagab	329	456	-0.163709	-0.583487	0.559565	0.985669	375	410	-0.100689	0.671321
Aak1	53	93	-0.497916	-0.8321	0.405353	0.962216	60	86	-0.485266	0.389472
Aamp	2686	3554	-0.097102	-0.873511	0.382384	0.947512	3069	3171	-0.0193575	0.813236
Aars	39185	47842	0.0188772	0.551595	0.581226	0.985669	42507	44520	-0.0389463	0.0661006
Aars2	721	712	0.324564	1.52149	0.128137	0.689792	720	713	0.0418466	0.8102
Aarsd1	1285	1536	0.0494121	0.312746	0.754473	0.985669	1379	1442	-0.0366186	0.766165
Aasdhppt	2050	2453	0.0479111	0.373578	0.708719	0.985669	2139	2364	-0.116439	0.229593
Aatf	7981	6470	0.60958	7.99163	1.33171e-15	2.11246e-13	5915	8536	-0.50131	1.01608e-20
Aatk	80	82	0.26822	0.47737	0.633099	0.985669	76	86	-0.148821	0.779326
Abat	6	22	-1.44838	-1.11494	0.264874	0.862826	22	6	1.75189	0.206378
Abca1	30	32	0.207657	0.242609	0.808308	0.985669	16	46	-1.44424	0.115507
Abca12	4	4	0.250055	0.126765	0.899127	0.985669	2	6	-1.22083	0.603808
Abca13	6	16	-1.01249	-0.728585	0.466256	0.965536	12	10	0.268084	0.851195
Abca14	6	10	-0.384886	-0.251342	0.80155	0.985669	10	6	0.682235	0.684141
Abca16	32	12	1.6417	1.58021	0.11406	0.648875	26	18	0.535217	0.602674
Abca3	6	6	0.266492	0.157348	0.874971	0.985669	10	2	1.92205	0.357939
Abca5	15	36	-0.919655	-0.949795	0.342217	0.935754	28	23	0.300581	0.75183
Abca8b	6	66	-2.99052	-2.92219	0.00347576	0.0653206	46	26	0.82838	0.309112
Abcb10	139	199	-0.209685	-0.513187	0.60782	0.985669	189	149	0.368833	0.313855
Abcb1a	2	3	-0.202888	-0.0868226	0.930812	0.985669	3	2	0.443918	0.870334
Abcb4	364	283	0.668084	2.19011	0.0285165	0.300886	334	313	0.121143	0.643693
Abcb5	50	66	-0.0922269	-0.141094	0.887796	0.985669	60	56	0.125333	0.841956
Abcb6	476	490	0.264536	1.04021	0.298244	0.896524	458	508	-0.121441	0.56931
Abcb7	2625	3187	0.0269638	0.235524	0.813802	0.985669	2882	2930	0.00397438	0.962695
Abcb8	60	90	-0.274711	-0.468384	0.63951	0.985669	80	70	0.217747	0.693422
Abcc1	1152	1107	0.364046	2.09035	0.0365867	0.357054	1122	1137	0.00863928	0.950073
Abcc10	769	662	0.522338	2.44407	0.0145226	0.199	702	729	-0.0266073	0.878727
Abcc2	100	116	0.0919541	0.185624	0.85274	0.985669	86	130	-0.563319	0.224111
Abcc4	6894	8994	-0.0767589	-1.04824	0.294526	0.894491	7811	8077	-0.0205039	0.686037
Abcc5	56	56	0.301952	0.456816	0.647804	0.985669	56	56	0.0273525	0.96589
Abcd1	607	621	0.273552	1.19707	0.231281	0.851222	597	631	-0.0520244	0.782691
Abcd2	22	86	-1.62427	-2.20302	0.027593	0.295135	62	46	0.450574	0.491558
Abcd3	1682	1806	0.204127	1.42239	0.154912	0.752299	1790	1698	0.103874	0.346923
Abcd4	6	12	-0.625707	-0.424112	0.671484	0.985669	2	16	-2.50856	0.179993
Abce1	25013	32952	-0.0908312	-2.20944	0.0271438	0.294026	29023	28942	0.031837	0.222601
Abcf1	10479	15071	-0.217405	-3.65762	0.000254566	0.00712385	12860	12690	0.0470011	0.23699
Abcf2	21115	28079	-0.104366	-2.35874	0.0183372	0.233176	24752	24442	0.045987	0.105355
Abcf3	1004	1222	0.0233497	0.132922	0.894255	0.985669	1120	1106	0.045915	0.741192
Abcg1	36	52	-0.219062	-0.295987	0.76724	0.985669	36	52	-0.492097	0.499226
Abcg2	1267	1387	0.176182	1.08661	0.27721	0.875903	1341	1313	0.0582076	0.646804
Abcg8	16	16	0.290357	0.255587	0.79827	0.985669	16	16	0.0262805	0.982409
Abhd10	754	784	0.250269	1.21068	0.226017	0.846317	699	839	-0.235287	0.162341
Abhd11	120	190	-0.353978	-0.829984	0.406548	0.963094	140	170	-0.250791	0.511795
Abhd12	233	258	0.159223	0.463019	0.643351	0.985669	251	240	0.0921104	0.760031
Abhd15	58	36	0.975172	1.35011	0.176982	0.77316	39	55	-0.458912	0.514362
Abhd16a	18	36	-0.669079	-0.718313	0.472564	0.968016	34	20	0.765753	0.413936
Abhd4	66	66	0.302684	0.492229	0.622558	0.985669	66	66	0.0274202	0.962847
Abhd5	10	20	-0.651016	-0.544377	0.586182	0.985669	20	10	0.963376	0.445537
Abi1	685	951	-0.1663	-0.822089	0.411026	0.965536	812	824	0.00663383	0.967496
Abi2	282	330	0.0798454	0.255889	0.798037	0.985669	266	346	-0.350464	0.195246
Abl1	206	269	-0.077808	-0.222206	0.824153	0.985669	269	206	0.411141	0.182013
Abl2	1554	2337	-0.281683	-2.04258	0.0410936	0.38493	1877	2014	-0.0737938	0.479783
Abr	493	794	-0.380145	-1.67756	0.0934324	0.599219	632	655	-0.0237301	0.897448
Abt1	1100	1154	0.237523	1.36245	0.173057	0.77316	1152	1102	0.0917468	0.506614
Abtb2	20	12	0.984995	0.856525	0.391707	0.953877	16	16	0.0262805	0.982409
Acaa1a	1040	955	0.429472	2.33235	0.0196825	0.243019	891	1104	-0.281173	0.0565923
Acaa2	2739	2807	0.271385	2.32627	0.0200042	0.244731	2647	2899	-0.103357	0.235287
Acaca	4272	5904	-0.159898	-1.78657	0.0740075	0.527121	4816	5360	-0.126568	0.0472529
Acacb	26	36	-0.157944	-0.183516	0.854393	0.985669	10	52	-2.24956	0.0238423
Acad10	41	38	0.407088	0.528464	0.597177	0.985669	48	31	0.642967	0.404521
Acad11	884	902	0.27749	1.43497	0.151296	0.746826	850	936	-0.111124	0.475496
Acad12	202	197	0.341457	0.905981	0.364946	0.943455	202	197	0.0636693	0.849385
Acad8	427	520	0.0225349	0.0876453	0.930159	0.985669	476	471	0.0429563	0.841959
Acad9	7378	8279	0.140611	1.91381	0.0556438	0.454028	7617	8040	-0.0501607	0.326391
Acadl	2061	2639	-0.0497737	-0.394951	0.692879	0.985669	2228	2472	-0.122075	0.197932
Acadm	17638	18321	0.25203	4.97464	6.53685e-07	3.30694e-05	18012	17947	0.0330199	0.322149
Acads	4560	4410	0.355037	3.77139	0.00016234	0.00470383	4418	4552	-0.015298	0.822037
Acadsb	1329	1374	0.258639	1.60887	0.107645	0.634643	1363	1340	0.0523226	0.67758
Acadvl	2102	2130	0.287639	2.18546	0.0288551	0.303197	2116	2116	0.0277938	0.781041
Acap1	26	26	0.296487	0.321108	0.748128	0.985669	32	20	0.680663	0.474426
Acap2	377	497	-0.0916353	-0.343176	0.731466	0.985669	442	432	0.0606921	0.786879
Acap3	23	29	-0.0266296	-0.0287554	0.97706	0.993687	39	13	1.54593	0.124118
Acat1	2732	3309	0.0304068	0.270232	0.786982	0.985669	2931	3110	-0.0576979	0.488644
Acat2	776	869	0.143396	0.714344	0.475014	0.968016	845	800	0.106637	0.511344
Acat3	80	126	-0.345369	-0.67587	0.499123	0.974891	126	80	0.67684	0.15481
Acbd3	1350	1751	-0.0683255	-0.450204	0.652563	0.985669	1580	1521	0.0826609	0.480975
Acbd4	20	16	0.598216	0.552262	0.580769	0.985669	26	10	1.32718	0.262195
Acbd5	186	156	0.557621	1.37935	0.167786	0.772412	176	166	0.111592	0.758395
Acbd6	511	645	-0.0290761	-0.123487	0.901721	0.985669	527	629	-0.227084	0.243974
Accn3	29	58	-0.678005	-0.895143	0.370711	0.943455	34	53	-0.599445	0.41488
Accsl	30	30	0.297828	0.343138	0.731494	0.985669	20	40	-0.94076	0.295896
Acd	98	73	0.72389	1.31341	0.189043	0.795897	100	71	0.516196	0.320908
Ace	22	20	0.425866	0.420648	0.674012	0.985669	26	16	0.696241	0.510505
Acer2	220	300	-0.14011	-0.415989	0.677418	0.985669	290	230	0.360924	0.219286
Acin1	8102	10160	-0.0196946	-0.286509	0.774488	0.985669	8963	9299	-0.0252853	0.592355
Acly	51454	72446	-0.186766	-6.36193	1.99237e-10	1.65014e-08	62175	61725	0.0382851	0.0303173
Acn9	86	86	0.303644	0.554918	0.578951	0.985669	80	92	-0.171965	0.738623
Aco1	4365	5337	0.0168033	0.184448	0.853662	0.985669	4947	4755	0.0848983	0.193783
Aco2	27764	32289	0.0890238	2.20646	0.0273518	0.294316	29896	30157	0.0152651	0.551507
Acot1	76	94	0.000190497	0.000345475	0.999724	0.999903	89	81	0.161918	0.754636
Acot11	10	20	-0.651016	-0.544377	0.586182	0.985669	10	20	-0.91136	0.470577
Acot12	491	450	0.431815	1.67764	0.0934169	0.599219	450	491	-0.0977988	0.651084
Acot13	260	206	0.64019	1.81457	0.0695894	0.512514	210	256	-0.256918	0.407939
Acot2	30	32	0.207657	0.242609	0.808308	0.985669	26	36	-0.428622	0.620708
Acot7	4915	6627	-0.124291	-1.47026	0.141492	0.723724	5804	5738	0.0442984	0.458509
Acot8	1169	1526	-0.0775735	-0.48004	0.631199	0.985669	1353	1342	0.0395559	0.753637
Acot9	1696	1408	0.575003	3.79736	0.000146244	0.00427719	1520	1584	-0.0316761	0.787016
Acox1	352	352	0.306063	1.0454	0.29584	0.894503	322	382	-0.218128	0.385265
Acox2	44	66	-0.273496	-0.406841	0.684125	0.985669	76	34	1.16638	0.0822172
Acox3	26	20	0.658915	0.674729	0.499848	0.974891	20	26	-0.336954	0.736673
Acp1	2182	3016	-0.160075	-1.32534	0.185057	0.786076	2565	2633	-0.00993917	0.91205
Acp2	82	80	0.338674	0.602769	0.546662	0.985669	56	106	-0.881964	0.105031
Acp5	127	187	-0.249883	-0.591225	0.55437	0.985669	132	182	-0.432991	0.256208
Acp6	9100	9602	0.229363	3.38141	0.000721158	0.0178082	9062	9640	-0.0613916	0.188254
Acrbp	22	56	-1.0143	-1.25185	0.210623	0.828942	36	42	-0.190045	0.804673
Acsbg1	16	10	0.917957	0.733283	0.463386	0.965536	16	10	0.657217	0.622117
Acsbg2	34	71	-0.741582	-1.05959	0.289331	0.890829	39	66	-0.717911	0.285448
Acsf2	1570	1490	0.382079	2.51171	0.0120148	0.1722	1503	1557	-0.0231039	0.844894
Acsf3	437	537	0.00954714	0.0375922	0.970013	0.993348	457	517	-0.149878	0.480753
Acsl1	670	812	0.0294989	0.140085	0.888593	0.985669	826	656	0.359797	0.036281
Acsl3	4632	6087	-0.0872274	-0.999137	0.317728	0.915168	5092	5627	-0.116307	0.0611175
Acsl4	2320	3318	-0.209267	-1.79429	0.0727671	0.520351	2862	2776	0.0717984	0.405496
Acsl5	184	253	-0.151938	-0.417427	0.676366	0.985669	198	239	-0.242667	0.449317
Acsl6	11	14	-0.0382701	-0.0302794	0.975844	0.993687	13	12	0.133365	0.920888
Acsm2	10	26	-1.01344	-0.8963	0.370093	0.943455	10	26	-1.27489	0.281581
Acsm3	480	606	-0.0293801	-0.121353	0.903411	0.985669	510	576	-0.147513	0.463082
Acss2	96	100	0.245682	0.475622	0.634344	0.985669	116	80	0.558442	0.250389
Acss3	2	4	-0.524145	-0.235726	0.813645	0.985669	3	3	0.0212333	0.993284
Acta1	351	558	-0.361198	-1.36611	0.171904	0.77316	434	475	-0.102217	0.642382
Actb	12047	15759	-0.0806429	-1.41363	0.157472	0.754907	14311	13495	0.112498	0.0031223
Actbl2	3181	4154	-0.0781475	-0.755886	0.449717	0.965536	3626	3709	-0.00484414	0.948781
Actc1	46	52	0.127607	0.181915	0.85565	0.985669	56	42	0.434493	0.527495
Actg1	2697	4521	-0.438318	-4.1643	3.12305e-05	0.00110297	3512	3706	-0.0497513	0.512967
Actl6a	10600	12979	0.0147377	0.240432	0.809996	0.985669	11242	12337	-0.106279	0.0103284
Actn1	16073	18553	0.0998353	1.93557	0.05292	0.442135	17150	17476	0.000639504	0.984996
Actn2	2	6	-1.0088	-0.48901	0.624834	0.985669	6	2	1.26389	0.590767
Actn3	1174	1791	-0.30229	-1.94048	0.0523215	0.439566	1386	1579	-0.160177	0.182457
Actn4	54184	77719	-0.213544	-7.47473	7.73604e-14	1.01974e-11	66692	65211	0.0602035	0.000436441
Actr10	493	803	-0.396385	-1.75363	0.0794937	0.547448	660	636	0.081129	0.658338
Actr1a	694	892	-0.0551906	-0.269745	0.787356	0.985669	740	846	-0.165133	0.318674
Actr1b	1436	1618	0.134618	0.883608	0.376908	0.945959	1468	1586	-0.0836839	0.479141
Actr2	13517	18702	-0.161555	-3.01881	0.00253767	0.051312	16181	16038	0.0406102	0.249775
Actr3	6205	8287	-0.110551	-1.44797	0.147626	0.740422	7149	7343	-0.0108208	0.83874
Actr3b	66	52	0.6408	0.98898	0.322673	0.916188	76	42	0.868919	0.172228
Actr5	556	602	0.191874	0.817701	0.413528	0.965536	586	572	0.0625911	0.747411
Actr6	956	784	0.592385	3.02141	0.00251604	0.0511335	885	855	0.0774763	0.623324
Actr8	502	522	0.250048	1.00907	0.312941	0.909005	507	517	-0.000371896	0.998566
Acvr1b	26	16	0.963618	0.94132	0.346541	0.935754	22	20	0.158299	0.879508
Acy1	1191	1545	-0.0685337	-0.427044	0.669347	0.985669	1385	1351	0.0636211	0.610967
Acyp1	1228	1857	-0.289635	-1.8932	0.0583309	0.468398	1527	1558	-0.00118848	0.991936
Ada	300	343	0.113287	0.371275	0.710433	0.985669	350	293	0.283437	0.281529
Adal	383	428	0.146259	0.531681	0.594947	0.985669	459	352	0.409775	0.080289
Adam10	206	206	0.305505	0.822248	0.410936	0.965536	180	232	-0.336788	0.309159
Adam12	3	8	-0.932526	-0.511622	0.608915	0.985669	6	5	0.248639	0.899161
Adam17	326	352	0.195626	0.656867	0.511266	0.977256	346	332	0.0871559	0.733183
Adam19	116	146	-0.0248167	-0.0544755	0.956556	0.989536	126	136	-0.0817967	0.844
Adam22	2	20	-2.59248	-1.6055	0.108385	0.634643	6	16	-1.26365	0.399337
Adam23	259	243	0.397407	1.16752	0.242999	0.858167	257	245	0.0964357	0.746377
Adam28	10	10	0.281287	0.203625	0.838647	0.985669	10	10	0.0254433	0.986395
Adam3	6	6	0.266492	0.157348	0.874971	0.985669	6	6	0.024079	0.98981
Adamdec1	112	107	0.369669	0.751653	0.45226	0.965536	132	87	0.623809	0.175273
Adamts13	3	2	0.649451	0.278977	0.780262	0.985669	2	3	-0.403697	0.882039
Adamts14	52	36	0.819938	1.10826	0.267751	0.862826	62	26	1.2517	0.097514
Adamts16	6	10	-0.384886	-0.251342	0.80155	0.985669	10	6	0.682235	0.684141
Adamts17	2	16	-2.28778	-1.35157	0.176512	0.77316	12	6	0.924876	0.56473
Adamts19	6	16	-1.01249	-0.728585	0.466256	0.965536	16	6	1.31401	0.38063
Adamts5	16	26	-0.376774	-0.367707	0.713092	0.985669	20	22	-0.105046	0.919873
Adamts6	6	6	0.266492	0.157348	0.874971	0.985669	4	8	-0.833518	0.665547
Adap1	42	32	0.682128	0.857627	0.391099	0.953877	42	32	0.409711	0.60466
Adap2	32	68	-0.765541	-1.06928	0.284945	0.889166	51	49	0.0839618	0.901346
Adar	1286	1612	-0.0190952	-0.12219	0.902748	0.985669	1439	1459	0.00788763	0.948208
Adat1	196	166	0.543772	1.37972	0.167674	0.772412	156	206	-0.371363	0.294254
Adat2	232	278	0.0457303	0.13508	0.892549	0.985669	232	278	-0.232304	0.433104
Adat3	130	223	-0.469167	-1.1603	0.245926	0.858167	150	203	-0.406541	0.257423
Adc	2	2	0.211031	0.0847069	0.932494	0.985669	2	2	0.0189876	0.994835
Adck1	122	120	0.328233	0.69764	0.485402	0.97424	136	106	0.384367	0.376221
Adck2	4	6	-0.234602	-0.128188	0.898	0.985669	4	6	-0.468065	0.820063
Adck3	403	438	0.1863	0.688487	0.491146	0.974891	393	448	-0.160807	0.482915
Adck4	257	222	0.516091	1.48349	0.137943	0.712477	217	262	-0.243118	0.426989
Adck5	32	12	1.6417	1.58021	0.11406	0.648875	32	12	1.37519	0.201525
Adcy10	6	12	-0.625707	-0.424112	0.671484	0.985669	12	6	0.924876	0.56473
Adcy4	6	6	0.266492	0.157348	0.874971	0.985669	10	2	1.92205	0.357939
Adcy5	92	86	0.400056	0.7421	0.458027	0.965536	92	86	0.12381	0.806696
Adcy9	20	36	-0.523346	-0.574665	0.565518	0.985669	26	30	-0.172893	0.848737
Adcyap1r1	10	2	2.1525	1.16662	0.243364	0.858167	6	6	0.024079	0.98981
Add1	619	830	-0.116171	-0.544683	0.585972	0.985669	698	751	-0.0776803	0.653994
Add3	1735	2025	0.083827	0.603385	0.546253	0.985669	2025	1735	0.250668	0.0184856
Adh5	24027	34248	-0.204503	-4.97265	6.60425e-07	3.32307e-05	29435	28840	0.0572656	0.0278254
Adh7	6	2	1.48632	0.726694	0.467414	0.965536	2	6	-1.22083	0.603808
Adi1	2059	2805	-0.139151	-1.11904	0.263125	0.862826	2464	2400	0.0657487	0.480072
Adk	3154	5695	-0.545542	-5.65085	1.59653e-08	1.03048e-06	4424	4425	0.0274741	0.688296
Adnp	4524	5544	0.013523	0.150906	0.88005	0.985669	4809	5259	-0.101227	0.114458
Adnp2	607	625	0.264304	1.15825	0.246761	0.858167	642	590	0.149439	0.427554
Adpgk	553	795	-0.216525	-0.980556	0.326812	0.919202	694	654	0.113295	0.528677
Adprh	3313	4388	-0.098548	-0.973729	0.330191	0.92094	3759	3942	-0.0407631	0.579464
Adprhl2	189	222	0.074351	0.199606	0.841789	0.985669	203	208	-0.00726503	0.982448
ADPRM	176	287	-0.397013	-1.11072	0.26669	0.862826	254	209	0.307888	0.322903
Adra1a	193	237	0.010523	0.0287975	0.977026	0.993687	192	238	-0.280828	0.385536
Adrb1	10	23	-0.843582	-0.726725	0.467394	0.965536	19	14	0.443055	0.707428
Adrbk1	208	280	-0.121532	-0.350935	0.725637	0.985669	254	234	0.145571	0.630472
Adrbk2	22	20	0.425866	0.420648	0.674012	0.985669	26	16	0.696241	0.510505
Adrm1	539	730	-0.130568	-0.576854	0.564038	0.985669	664	605	0.161817	0.38313
Adsl	11192	15158	-0.130749	-2.23514	0.0254085	0.282085	13244	13106	0.0429144	0.272665
Adss	17502	23666	-0.128437	-2.67951	0.007373	0.117553	19995	21173	-0.054778	0.0783835
Aen	431	606	-0.184448	-0.743799	0.456998	0.965536	530	507	0.0916484	0.655886
Aer61	12	36	-1.22309	-1.20526	0.228102	0.846735	26	22	0.258755	0.791508
Aes	244	230	0.3906	1.11865	0.26329	0.862826	245	229	0.124751	0.684577
AF085738	6	6	0.266492	0.157348	0.874971	0.985669	6	6	0.024079	0.98981
Afap1l2	2	10	-1.66018	-0.890067	0.37343	0.943455	6	6	0.024079	0.98981
Aff1	50	58	0.091192	0.135608	0.892131	0.985669	40	68	-0.72469	0.274243
Aff2	20	10	1.22582	1.02696	0.304438	0.900518	20	10	0.963376	0.445537
Aff4	1304	1712	-0.0858329	-0.558394	0.576575	0.985669	1433	1583	-0.115745	0.330898
Afg3l1	1071	1139	0.217865	1.23865	0.215475	0.835042	1093	1117	-0.00352684	0.979836
Afg3l2	2392	2705	0.129396	1.0673	0.285836	0.890526	2393	2704	-0.148415	0.102824
Afm	8	8	0.275548	0.182237	0.855397	0.985669	10	6	0.682235	0.684141
Aftph	120	110	0.428984	0.891127	0.372861	0.943455	100	130	-0.347866	0.435368
Aga	74	146	-0.667636	-1.32683	0.184564	0.78575	76	144	-0.886201	0.0571237
Agap1	72	50	0.820347	1.27958	0.200691	0.809686	66	56	0.260856	0.67075
Agap3	130	139	0.208869	0.465128	0.64184	0.985669	156	113	0.489589	0.235464
Agbl3	152	162	0.213694	0.509677	0.610278	0.985669	162	152	0.119024	0.75347
Agbl4	334	344	0.263587	0.885313	0.375988	0.944663	354	324	0.155136	0.544151
Ager	60	96	-0.36682	-0.634405	0.525817	0.98558	66	90	-0.41464	0.446052
Agfg1	5989	6870	0.108843	1.35642	0.174964	0.77316	6268	6591	-0.0446798	0.429416
Agfg2	56	56	0.301952	0.456816	0.647804	0.985669	66	46	0.539494	0.40276
Aggf1	30	20	0.859501	0.907863	0.36395	0.943455	20	30	-0.536694	0.57892
Agk	1174	1520	-0.0657404	-0.406845	0.684122	0.985669	1390	1304	0.119864	0.341802
Agl	6	10	-0.384886	-0.251342	0.80155	0.985669	10	6	0.682235	0.684141
Agpat1	733	910	-0.00519376	-0.0258105	0.979408	0.994734	792	851	-0.075767	0.641021
Agpat2	120	86	0.780423	1.5354	0.124686	0.680825	86	120	-0.448702	0.342733
Agpat3	126	136	0.195316	0.42986	0.667298	0.985669	150	112	0.446061	0.285636
Agpat4	40	52	-0.0702596	-0.0971419	0.922614	0.985669	36	56	-0.597186	0.403448
Agpat5	109	201	-0.572481	-1.33054	0.18334	0.784328	137	173	-0.306935	0.422514
Agpat6	142	201	-0.193411	-0.476664	0.633602	0.985669	167	176	-0.0476632	0.895317
Agps	3456	3965	0.10861	1.05909	0.289561	0.890829	3802	3619	0.0989486	0.186884
Agrn	837	826	0.325584	1.63097	0.102896	0.621326	835	828	0.0399068	0.804756
Agtr1b	10	16	-0.346313	-0.276254	0.782353	0.985669	10	16	-0.605493	0.649832
Agxt2	2	16	-2.28778	-1.35157	0.176512	0.77316	12	6	0.924876	0.56473
Agxt2l2	6	6	0.266492	0.157348	0.874971	0.985669	10	2	1.92205	0.357939
Ahctf1	8957	10471	0.0815345	1.22117	0.222022	0.841935	9597	9831	-0.00694804	0.879279
Ahcy	41587	60341	-0.230148	-7.17708	7.12152e-13	8.43675e-11	51528	50400	0.0597377	0.00223332
Ahcyl1	735	929	-0.0310464	-0.155093	0.876748	0.985669	878	786	0.187288	0.246221
Ahcyl2	206	282	-0.145648	-0.420334	0.674241	0.985669	242	246	0.00413899	0.989082
Ahdc1	1971	2350	0.0530985	0.406503	0.684373	0.985669	2199	2122	0.0791949	0.423445
Ahi1	56	66	0.0687877	0.107889	0.914084	0.985669	52	70	-0.39494	0.521403
Ahnak	12912	12500	0.353613	5.97813	2.25719e-09	1.66339e-07	12342	13070	-0.054873	0.16867
Ahnak2	166	160	0.357967	0.868246	0.38526	0.948259	140	186	-0.379878	0.309246
Ahsa1	23629	32279	-0.143179	-3.42303	0.000619273	0.0156643	28154	27754	0.0484486	0.0684719
Ahsa2	879	1076	0.0150967	0.081097	0.935365	0.985932	1001	954	0.0970945	0.51353
AI481877	26	20	0.658915	0.674729	0.499848	0.974891	16	30	-0.842854	0.409172
AI837181	10	6	0.932664	0.610453	0.541562	0.98558	6	10	-0.632713	0.706027
Aida	6	6	0.266492	0.157348	0.874971	0.985669	10	2	1.92205	0.357939
Aif1	6	16	-1.01249	-0.728585	0.466256	0.965536	12	10	0.268084	0.851195
Aifm1	12145	13077	0.20017	3.3719	0.000746508	0.0182417	12718	12504	0.0522843	0.191293
Aifm2	319	377	0.0656738	0.222831	0.823667	0.985669	312	384	-0.271026	0.283922
Aim1	16	40	-0.979268	-1.04904	0.294158	0.894491	30	26	0.226712	0.802505
Aim1l	2	6	-1.0088	-0.48901	0.624834	0.985669	2	6	-1.22083	0.603808
Aim2	390	699	-0.534031	-2.17417	0.0296922	0.309454	583	506	0.231768	0.248442
Aimp1	10443	13522	-0.0659135	-1.08159	0.279436	0.880058	11839	12126	-0.00675	0.869468
Aimp2	7788	10883	-0.17588	-2.57537	0.0100133	0.149939	9264	9407	0.00570596	0.902728
Aip	692	881	-0.041468	-0.201986	0.839928	0.985669	820	753	0.150602	0.364815
Aire	2	26	-2.95491	-1.93545	0.0529345	0.442135	12	16	-0.362852	0.776361
Ak1	1233	1284	0.248202	1.49558	0.134762	0.705787	1239	1278	-0.0168932	0.897032
Ak2	15996	18382	0.106266	2.05379	0.0399963	0.378106	16992	17386	-0.00526412	0.877428
Ak3	80	84	0.233873	0.418456	0.675614	0.985669	78	86	-0.111789	0.832213
Ak4	279	194	0.827789	2.35187	0.0186795	0.235291	239	234	0.05808	0.850116
Ak7	2	6	-1.0088	-0.48901	0.624834	0.985669	2	6	-1.22083	0.603808
Akap1	4659	5363	0.103815	1.15751	0.247063	0.858167	4839	5183	-0.0712593	0.267518
Akap10	723	838	0.0937899	0.456208	0.648241	0.985669	825	736	0.192265	0.249332
Akap11	133	142	0.210995	0.474483	0.635155	0.985669	139	136	0.0588865	0.88451
Akap12	63946	90568	-0.195291	-7.3396	2.14238e-13	2.72902e-11	77614	76900	0.0411388	0.00914368
Akap13	265	479	-0.545781	-1.87426	0.0608944	0.478113	291	453	-0.609117	0.0135893
Akap17b	72	68	0.384317	0.641284	0.521338	0.98558	73	67	0.149555	0.793609
Akap2	22	16	0.730569	0.688397	0.491203	0.974891	22	16	0.464166	0.67378
Akap6	31	31	0.298111	0.34838	0.727555	0.985669	36	26	0.482577	0.577416
Akap7	22	36	-0.390993	-0.438213	0.661232	0.985669	42	16	1.36922	0.144652
Akap8	3919	4863	-0.00450626	-0.0472977	0.962276	0.990644	4295	4487	-0.0352796	0.6079
Akap8l	686	1318	-0.634605	-3.37496	0.000738252	0.0181346	1060	944	0.19483	0.184568
Akap9	1188	1405	0.064773	0.394929	0.692895	0.985669	1283	1310	-0.00223806	0.98611
Akd1	12	4	1.6621	1.04827	0.294516	0.894491	14	2	2.37234	0.218965
Akirin2	90	121	-0.11912	-0.237126	0.812559	0.985669	131	80	0.732584	0.119883
Akna	42	30	0.772299	0.957549	0.33829	0.931714	46	26	0.82838	0.309112
Akr1a4	22	20	0.425866	0.420648	0.674012	0.985669	26	16	0.696241	0.510505
Akr1b10	613	792	-0.0626779	-0.29019	0.771671	0.985669	680	725	-0.0645549	0.713862
Akr1b7	2	3	-0.202888	-0.0868226	0.930812	0.985669	2	3	-0.403697	0.882039
Akr1b8	383	499	-0.0746866	-0.280938	0.778758	0.985669	390	492	-0.306727	0.171282
Akr1e2	92	92	0.303851	0.57209	0.567261	0.985669	82	102	-0.284177	0.568934
Akr7a2	536	799	-0.268735	-1.20991	0.226312	0.846317	701	634	0.172497	0.340036
Akt1s1	106	127	0.0457319	0.0954093	0.92399	0.985669	141	92	0.638547	0.152382
Akt2	92	102	0.156523	0.301494	0.763038	0.985669	92	102	-0.119908	0.80454
Akt3	46	36	0.645965	0.849926	0.395366	0.955557	36	46	-0.318548	0.671487
Aktip	126	186	-0.25352	-0.598069	0.549794	0.985669	162	150	0.138015	0.716641
Alad	237	253	0.211818	0.615616	0.538148	0.98558	245	245	0.027701	0.926878
Alas1	222	242	0.181695	0.51533	0.606322	0.985669	222	242	-0.0962557	0.756575
Alb	22	32	-0.225978	-0.246886	0.804996	0.985669	32	22	0.549044	0.554757
Aldh16a1	448	458	0.274454	1.04884	0.294252	0.894491	397	509	-0.330037	0.135775
Aldh18a1	6131	6495	0.223615	2.76646	0.00566677	0.095839	6305	6321	0.024146	0.672209
Aldh1a1	32	36	0.133362	0.162095	0.871231	0.985669	32	36	-0.138333	0.86645
Aldh1a7	30	56	-0.580667	-0.766376	0.443452	0.965536	50	36	0.490941	0.504444
Aldh1b1	808	883	0.178604	0.900991	0.367593	0.943455	914	777	0.261797	0.102501
Aldh1l1	9	7	0.600299	0.396111	0.692023	0.985669	9	7	0.349402	0.833337
Aldh1l2	3	3	0.235532	0.107864	0.914104	0.985669	3	3	0.0212333	0.993284
Aldh2	39230	47836	0.020714	0.605403	0.544911	0.985669	43238	43828	0.00825274	0.696865
Aldh3a1	6	2	1.48632	0.726694	0.467414	0.965536	6	2	1.26389	0.590767
Aldh3a2	1356	1598	0.0699005	0.451732	0.651462	0.985669	1398	1556	-0.126592	0.292777
Aldh4a1	2595	2834	0.179688	1.52507	0.127242	0.688358	2686	2743	-0.00248849	0.97744
Aldh5a1	191	230	0.0386254	0.104759	0.916567	0.985669	194	227	-0.197953	0.544573
Aldh6a1	1623	2247	-0.162406	-1.17876	0.238494	0.858167	1947	1923	0.0456782	0.662592
Aldh7a1	6298	8040	-0.0454421	-0.593151	0.55308	0.985669	7358	6980	0.103879	0.0520523
Aldh9a1	10146	14932	-0.250624	-4.17759	2.94616e-05	0.00104841	12433	12645	0.00341313	0.932217
Aldoa	25113	34392	-0.14678	-3.60784	0.000308759	0.00852411	29963	29542	0.048219	0.0611759
Aldoc	2512	4388	-0.497737	-4.62354	3.77241e-06	0.000159036	3647	3253	0.192693	0.0133468
Alg1	52	52	0.301581	0.441654	0.658739	0.985669	52	52	0.0273182	0.967183
Alg11	162	180	0.154032	0.381422	0.70289	0.985669	156	186	-0.224724	0.536349
Alg12	4	4	0.250055	0.126765	0.899127	0.985669	4	4	0.0225677	0.991981
Alg13	1146	1811	-0.353103	-2.26009	0.023816	0.269869	1473	1484	0.0170616	0.887105
Alg2	1143	1228	0.203213	1.19206	0.233238	0.853546	1198	1173	0.0581853	0.665527
Alg5	151	148	0.333774	0.779141	0.435896	0.965536	156	143	0.152389	0.694981
Alk	2	2	0.211031	0.0847069	0.932494	0.985669	2	2	0.0189876	0.994835
Alkbh1	22	20	0.425866	0.420648	0.674012	0.985669	6	36	-2.38851	0.0516653
Alkbh2	66	82	-0.00622723	-0.0106224	0.991525	0.997065	66	82	-0.281789	0.613018
Alkbh3	16	10	0.917957	0.733283	0.463386	0.965536	16	10	0.657217	0.622117
Alkbh5	993	1517	-0.304276	-1.81325	0.0697929	0.513516	1175	1335	-0.156257	0.232423
Alkbh6	76	82	0.194986	0.343122	0.731507	0.985669	56	102	-0.826965	0.132309
Alkbh7	213	192	0.454553	1.21341	0.224973	0.845591	176	229	-0.350342	0.294468
Alkbh8	190	202	0.217489	0.572437	0.567026	0.985669	206	186	0.17432	0.606597
Alms1	93	126	-0.130176	-0.263369	0.792266	0.985669	136	83	0.733747	0.112414
Alpk1	66	59	0.461859	0.732816	0.463671	0.965536	56	69	-0.269334	0.657117
Alpl	9650	10463	0.190141	2.89506	0.0037909	0.0684923	9680	10433	-0.0802617	0.0741947
Als2	2010	2413	0.0432036	0.334167	0.738254	0.985669	2105	2318	-0.111208	0.255549
Als2cr11	16	10	0.917957	0.733283	0.463386	0.965536	16	10	0.657217	0.622117
Als2cr4	136	146	0.203182	0.462017	0.644069	0.985669	140	142	0.00729378	0.98546
Alx1	22	20	0.425866	0.420648	0.674012	0.985669	26	16	0.696241	0.510505
Amacr	353	378	0.20762	0.72094	0.470946	0.968016	358	373	-0.0313305	0.898658
Ambn	30	30	0.297828	0.343138	0.731494	0.985669	40	20	0.994508	0.269111
Ambra1	96	66	0.837736	1.47988	0.138906	0.715975	72	90	-0.290762	0.584888
Amdhd1	26	6	2.2426	1.79751	0.0722554	0.519156	6	26	-1.93304	0.146422
Amdhd2	26	16	0.963618	0.94132	0.346541	0.935754	26	16	0.696241	0.510505
Ammecr1	369	484	-0.0843513	-0.312541	0.754629	0.985669	439	414	0.112152	0.621781
Ammecr1l	74	127	-0.467977	-0.901756	0.367186	0.943455	83	118	-0.475318	0.321302
Amot	40	36	0.448098	0.571813	0.567449	0.985669	30	46	-0.574412	0.46494
Amotl1	142	184	-0.0665871	-0.160917	0.872159	0.985669	175	151	0.239244	0.520374
Amotl2	39	39	0.299864	0.387217	0.698596	0.985669	23	55	-1.19782	0.135609
Ampd2	1423	2382	-0.436168	-3.11452	0.00184246	0.0408615	1829	1976	-0.083681	0.428276
Ampd3	116	146	-0.0248167	-0.0544755	0.956556	0.989536	156	106	0.581064	0.165948
Amph	96	90	0.396084	0.749157	0.453762	0.965536	70	116	-0.693675	0.167525
Amt	6900	6893	0.308278	3.96807	7.24562e-05	0.00228322	6885	6908	0.0229914	0.673328
Amz1	4	2	0.985232	0.445775	0.65576	0.985669	4	2	0.77175	0.763551
Amz2	62	86	-0.163185	-0.277452	0.781433	0.985669	66	82	-0.281789	0.613018
An02g01810	2	2	0.211031	0.0847069	0.932494	0.985669	2	2	0.0189876	0.994835
An04g00590	10	16	-0.346313	-0.276254	0.782353	0.985669	16	10	0.657217	0.622117
An04g02890	6	10	-0.384886	-0.251342	0.80155	0.985669	6	10	-0.632713	0.706027
An04g04880	66	130	-0.664551	-1.2551	0.209443	0.827018	96	100	-0.0307958	0.949028
An06g01450	2	2	0.211031	0.0847069	0.932494	0.985669	2	2	0.0189876	0.994835
An07g06470	2	10	-1.66018	-0.890067	0.37343	0.943455	6	6	0.024079	0.98981
An08g10330	6	2	1.48632	0.726694	0.467414	0.965536	6	2	1.26389	0.590767
An12g00890	20	6	1.87719	1.42195	0.155042	0.752299	10	16	-0.605493	0.649832
An12g03380	10	6	0.932664	0.610453	0.541562	0.98558	10	6	0.682235	0.684141
An13g02660	16	6	1.56933	1.13347	0.257017	0.858167	6	16	-1.26365	0.399337
An16g08040	6	10	-0.384886	-0.251342	0.80155	0.985669	6	10	-0.632713	0.706027
Anapc1	1126	1762	-0.338934	-2.14772	0.031736	0.324889	1364	1524	-0.132128	0.277768
Anapc10	257	377	-0.245227	-0.792989	0.427784	0.965536	297	337	-0.154027	0.560848
Anapc11	261	326	-0.013925	-0.0437465	0.965107	0.99203	317	270	0.258508	0.348356
Anapc13	427	543	-0.0397873	-0.156244	0.87584	0.985669	482	488	0.00993895	0.962749
Anapc16	139	236	-0.454561	-1.15545	0.247906	0.858167	186	189	0.00469909	0.989166
Anapc2	392	542	-0.16027	-0.61725	0.53707	0.98558	442	492	-0.126554	0.559992
Anapc4	2280	2409	0.227365	1.80807	0.070595	0.517596	2392	2297	0.0862383	0.363375
Anapc5	1079	1340	-0.00568003	-0.0335405	0.973244	0.993687	1208	1211	0.024209	0.855797
Anapc7	1000	1107	0.16006	0.89052	0.373187	0.943455	1032	1075	-0.0310603	0.828056
Angel2	259	304	0.0754904	0.233102	0.815682	0.985669	267	296	-0.120553	0.668288
Ank1	645	599	0.412992	1.81722	0.0691841	0.510786	629	615	0.0601897	0.747998
Ank2	333	376	0.131306	0.449537	0.653044	0.985669	326	383	-0.20413	0.41471
Ank3	122	167	-0.14519	-0.332036	0.739862	0.985669	147	142	0.0772347	0.845088
Ankdd1b	12	2	2.39728	1.34942	0.177201	0.77316	2	12	-2.11989	0.290347
Ankfy1	1716	2099	0.0161935	0.117209	0.906695	0.985669	1916	1899	0.0406438	0.699935
Ankhd1	2087	2335	0.144802	1.12118	0.262209	0.862826	2076	2346	-0.148528	0.129062
Ankib1	19	29	-0.291895	-0.302527	0.762251	0.985669	29	19	0.613412	0.534495
Ankk1	82	66	0.6124	1.04476	0.296133	0.894612	66	82	-0.281789	0.613018
Ankle2	617	827	-0.115616	-0.541253	0.588333	0.985669	681	763	-0.136047	0.433492
Ankmy2	503	709	-0.188087	-0.81297	0.416235	0.965536	603	609	0.0135011	0.943309
Ankrd10	70	56	0.61973	0.984809	0.324718	0.9175	70	56	0.344611	0.568647
Ankrd11	1043	1100	0.229894	1.28929	0.197297	0.807038	1070	1073	0.0237461	0.866964
Ankrd13a	167	231	-0.160449	-0.422785	0.672452	0.985669	196	202	-0.0156228	0.962882
Ankrd16	2	2	0.211031	0.0847069	0.932494	0.985669	2	2	0.0189876	0.994835
Ankrd17	2483	3221	-0.0685486	-0.592781	0.553328	0.985669	2737	2967	-0.0885747	0.302077
Ankrd24	197	117	1.05211	2.47326	0.0133886	0.186187	147	167	-0.155305	0.682184
Ankrd26	189	327	-0.482282	-1.41117	0.158196	0.754907	234	282	-0.24051	0.414304
Ankrd27	16	32	-0.66619	-0.679923	0.496553	0.974891	26	22	0.258755	0.791508
Ankrd28	832	986	0.0617878	0.321549	0.747794	0.985669	929	889	0.0912079	0.554311
Ankrd32	233	240	0.263138	0.753002	0.451449	0.965536	231	242	-0.0391544	0.89864
Ankrd34a	3	2	0.649451	0.278977	0.780262	0.985669	3	2	0.443918	0.870334
Ankrd34c	6	6	0.266492	0.157348	0.874971	0.985669	2	10	-1.87762	0.369709
Ankrd36	38	72	-0.604578	-0.887783	0.374657	0.9436	42	68	-0.655846	0.316503
Ankrd39	40	60	-0.273043	-0.389541	0.696876	0.985669	70	30	1.22463	0.0832334
Ankrd40	70	86	0.00975802	0.0170406	0.986404	0.996304	66	90	-0.41464	0.446052
Ankrd42	91	111	0.0200516	0.039257	0.968686	0.99304	70	132	-0.878685	0.0707924
Ankrd44	12	2	2.39728	1.34942	0.177201	0.77316	12	2	2.16469	0.27969
Ankrd45	20	46	-0.868404	-1.00583	0.314495	0.910975	30	36	-0.228758	0.784346
Ankrd46	12	26	-0.768664	-0.706045	0.48016	0.970587	22	16	0.464166	0.67378
Ankrd49	16	16	0.290357	0.255587	0.79827	0.985669	12	20	-0.66872	0.580408
Ankrd5	10	6	0.932664	0.610453	0.541562	0.98558	6	10	-0.632713	0.706027
Ankrd50	202	236	0.082081	0.226699	0.820658	0.985669	216	222	-0.0116729	0.970872
Ankrd54	10	26	-1.01344	-0.8963	0.370093	0.943455	26	10	1.32718	0.262195
Ankrd6	32	16	1.25492	1.28238	0.199709	0.808611	22	26	-0.205227	0.833932
Ankrd60	16	11	0.792527	0.645489	0.51861	0.984318	11	16	-0.479078	0.713336
Ankrd7	26	62	-0.92562	-1.21108	0.225866	0.846317	56	32	0.817	0.267031
Ankub1	6	2	1.48632	0.726694	0.467414	0.965536	2	6	-1.22083	0.603808
Ankzf1	166	236	-0.199833	-0.528368	0.597244	0.985669	173	229	-0.375015	0.263871
Anln	7560	10152	-0.11844	-1.6963	0.0898291	0.587955	8968	8744	0.0642921	0.180156
Ano1	10	16	-0.346313	-0.276254	0.782353	0.985669	10	16	-0.605493	0.649832
Ano4	6	2	1.48632	0.726694	0.467414	0.965536	2	6	-1.22083	0.603808
Ano6	86	42	1.32016	2.06162	0.0392435	0.373632	52	76	-0.512078	0.395958
Anp32a	13050	16470	-0.0289351	-0.521459	0.602047	0.985669	14760	14760	0.0278042	0.451221
Anp32b	12930	17859	-0.159066	-2.91287	0.00358118	0.0663689	15392	15397	0.0273357	0.449133
Anp32e	17572	24986	-0.200979	-4.2478	2.1588e-05	0.000792321	21195	21363	0.016415	0.591525
Anpep	1284	1412	0.169645	1.05359	0.29207	0.89367	1332	1364	-0.00643916	0.959247
Anxa11	5112	8619	-0.446718	-5.65277	1.57882e-08	1.02612e-06	6719	7012	-0.0337689	0.53677
Anxa13	46	62	-0.121712	-0.180332	0.856892	0.985669	32	76	-1.19693	0.0789906
Anxa2	257	362	-0.186811	-0.598658	0.549401	0.985669	342	277	0.330916	0.217934
Anxa3	132	211	-0.367846	-0.901663	0.367236	0.943455	197	146	0.457518	0.209079
Anxa4	530	665	-0.0204769	-0.0882749	0.929658	0.985669	628	567	0.174949	0.360596
Anxa5	280	279	0.311004	0.958659	0.33773	0.931609	267	292	-0.100987	0.720565
Anxa6	13794	19639	-0.202816	-3.84877	0.000118714	0.00359176	16395	17038	-0.0276926	0.423839
Anxa7	4053	5132	-0.0336705	-0.360369	0.718571	0.985669	4573	4612	0.0155512	0.81696
Anxa8	2	6	-1.0088	-0.48901	0.624834	0.985669	6	2	1.26389	0.590767
Anxa9	3	2	0.649451	0.278977	0.780262	0.985669	3	2	0.443918	0.870334
Aoah	26	6	2.2426	1.79751	0.0722554	0.519156	6	26	-1.93304	0.146422
Aox1	50	46	0.419188	0.592523	0.5535	0.985669	30	66	-1.08649	0.130033
Aox4	2	2	0.211031	0.0847069	0.932494	0.985669	2	2	0.0189876	0.994835
Ap1ar	6	8	-0.0956522	-0.0597309	0.95237	0.989465	4	10	-1.12486	0.53896
Ap1b1	8237	10495	-0.0426533	-0.627319	0.53045	0.98558	9071	9661	-0.0630987	0.175912
Ap1g1	1828	2254	0.00463031	0.0345348	0.972451	0.993687	2023	2059	0.00235739	0.981536
Ap1g2	36	42	0.082535	0.106435	0.915237	0.985669	42	36	0.244356	0.750496
Ap1m1	2315	2775	0.045362	0.373561	0.708731	0.985669	2631	2459	0.1253	0.168454
Ap1m2	249	261	0.238101	0.704507	0.481117	0.971009	242	268	-0.118986	0.687626
Ap1s1	559	655	0.0780901	0.339515	0.734222	0.985669	564	650	-0.176667	0.352307
Ap1s2	12	22	-0.537425	-0.4763	0.633861	0.985669	12	22	-0.800338	0.498241
Ap1s3	6	20	-1.31719	-0.993589	0.320423	0.915168	10	16	-0.605493	0.649832
Ap2a1	4864	5163	0.220747	2.46406	0.0137373	0.190189	4871	5156	-0.0542183	0.398706
Ap2a2	4725	5104	0.195504	2.16266	0.0305676	0.316113	4925	4904	0.0339643	0.600698
Ap2b1	8860	10002	0.131931	1.95113	0.0510416	0.433483	9539	9323	0.0608437	0.190192
Ap2m1	5868	7327	-0.0134981	-0.169874	0.865109	0.985669	6593	6602	0.0258343	0.643322
Ap2s1	3226	3938	0.0191323	0.183441	0.854452	0.985669	3578	3586	0.0245775	0.747446
Ap3b1	3230	4406	-0.141048	-1.38706	0.165424	0.768468	3766	3870	-0.0114918	0.876375
Ap3b2	217	147	0.864275	2.18346	0.0290018	0.304292	167	197	-0.209468	0.551748
Ap3d1	3145	4543	-0.223678	-2.20158	0.027695	0.295551	3689	3999	-0.0885821	0.229019
Ap3m1	2052	2437	0.0587545	0.457558	0.64727	0.985669	2150	2339	-0.0937104	0.33428
Ap3s1	202	202	0.305479	0.815045	0.415047	0.965536	232	172	0.457387	0.172181
Ap3s2	342	346	0.289314	0.978117	0.328017	0.919202	369	319	0.237228	0.350464
Ap4b1	99	131	-0.0964439	-0.199554	0.84183	0.985669	126	104	0.30219	0.497144
Ap4e1	196	277	-0.191432	-0.54422	0.58629	0.985669	297	176	0.779489	0.0126693
Ap4m1	27	7	2.10301	1.75079	0.0799825	0.549197	27	7	1.84232	0.147902
Ap4s1	30	32	0.207657	0.242609	0.808308	0.985669	36	26	0.482577	0.577416
Apaf1	170	222	-0.0778075	-0.204027	0.838333	0.985669	196	196	0.0276749	0.934802
Apba3	20	26	-0.0689149	-0.0705365	0.943767	0.989228	20	26	-0.336954	0.736673
Apbb1	40	52	-0.0702596	-0.0971419	0.922614	0.985669	36	56	-0.597186	0.403448
Apbb1ip	16	32	-0.66619	-0.679923	0.496553	0.974891	26	22	0.258755	0.791508
Apc	344	298	0.51249	1.6782	0.0933086	0.599219	319	323	0.00979985	0.970263
Apc2	8	14	-0.460818	-0.341533	0.732702	0.985669	6	16	-1.26365	0.399337
Apcdd1	26	6	2.2426	1.79751	0.0722554	0.519156	6	26	-1.93304	0.146422
Apeh	492	596	0.0301493	0.124754	0.900719	0.985669	565	523	0.139008	0.48861
Apex1	10543	15283	-0.228772	-3.86613	0.000110574	0.0033819	13011	12815	0.0497008	0.208618
Apex2	36	56	-0.324013	-0.444957	0.656351	0.985669	32	60	-0.860577	0.234202
Api5	15272	21244	-0.169304	-3.34475	0.000823558	0.0199029	18994	17522	0.144175	1.32898e-05
Apip	765	1107	-0.226047	-1.18474	0.236122	0.858167	896	976	-0.0954816	0.529897
Apitd1	169	166	0.330897	0.812393	0.416566	0.965536	153	182	-0.221368	0.546679
Aplf	9	22	-0.922166	-0.770066	0.441261	0.965536	15	16	-0.0616107	0.959415
Aplp1	32	26	0.587793	0.665944	0.505447	0.974891	22	36	-0.660697	0.46421
Aplp2	699	839	0.043424	0.209693	0.833907	0.985669	701	837	-0.227731	0.176204
Apmap	759	891	0.075445	0.376078	0.706859	0.985669	847	803	0.10465	0.51859
Apoa1bp	1259	1390	0.163935	1.01013	0.312432	0.908372	1343	1306	0.0680627	0.592473
Apoa4	10	13	-0.0663744	-0.0507033	0.959562	0.989536	7	16	-1.06891	0.460484
Apob	101	106	0.235081	0.466206	0.641068	0.985669	99	108	-0.0968549	0.83629
Apobec2	42	86	-0.716168	-1.11783	0.26364	0.862826	52	76	-0.512078	0.395958
Apobec3	776	914	0.0706402	0.355885	0.721926	0.985669	806	884	-0.105345	0.5108
Apobec4	10	10	0.281287	0.203625	0.838647	0.985669	10	10	0.0254433	0.986395
Apoc1	16	2	2.78917	1.66812	0.095291	0.600154	6	12	-0.874987	0.586028
Apod	136	197	-0.226478	-0.550376	0.582061	0.985669	177	156	0.208841	0.570434
Apoe	773	1054	-0.14034	-0.729223	0.465865	0.965536	863	964	-0.131732	0.392198
Apoh	6	16	-1.01249	-0.728585	0.466256	0.965536	6	16	-1.26365	0.399337
Apol6	293	309	0.229455	0.730878	0.464854	0.965536	283	319	-0.144502	0.595141
Apol8	137	222	-0.387507	-0.968594	0.332748	0.924339	182	177	0.067645	0.848398
Apoo	825	880	0.213517	1.08131	0.279561	0.880058	856	849	0.0396091	0.80374
Apool	2146	2830	-0.0922642	-0.750344	0.453047	0.965536	2455	2521	-0.0104632	0.909474
App	96	106	0.162434	0.318535	0.750079	0.985669	90	112	-0.285055	0.549084
Appbp2	487	632	-0.069036	-0.288761	0.772764	0.985669	483	636	-0.368578	0.0636581
Appl1	862	1035	0.0429416	0.227692	0.819886	0.985669	973	924	0.102253	0.498087
Appl2	82	116	-0.191789	-0.370533	0.710986	0.985669	106	92	0.23	0.63168
Aprt	7762	9692	-0.0135107	-0.19264	0.847241	0.985669	8470	8984	-0.0571839	0.236835
Aptx	27	41	-0.287944	-0.346983	0.728604	0.985669	40	28	0.527657	0.524054
Aqr	3559	4301	0.0336458	0.336295	0.736648	0.985669	3869	3991	-0.0169796	0.815538
Ar	2	6	-1.0088	-0.48901	0.624834	0.985669	4	4	0.0225677	0.991981
Araf	142	178	-0.0190239	-0.0456369	0.9636	0.991385	123	197	-0.647834	0.0886498
Arap1	158	190	0.0405665	0.101103	0.919469	0.985669	179	169	0.110154	0.759349
Arap2	6	15	-0.925073	-0.656742	0.511347	0.977256	16	5	1.53857	0.32395
Arap3	22	10	1.35817	1.16138	0.245488	0.858167	16	16	0.0262805	0.982409
Arcn1	7438	9963	-0.1148	-1.63135	0.102816	0.621326	8903	8498	0.094964	0.0498123
Arf1	477	411	0.520632	1.96956	0.048889	0.426026	427	461	-0.0825519	0.710919
Arf2	56	80	-0.204938	-0.335333	0.737374	0.985669	64	72	-0.140201	0.809099
Arf3	96	110	0.109489	0.216476	0.828617	0.985669	110	96	0.222193	0.636526
Arf4	1138	1344	0.0667722	0.399263	0.6897	0.985669	1204	1278	-0.0582029	0.658052
Arf5	1052	1082	0.266061	1.48949	0.136357	0.708718	1084	1050	0.0737172	0.603845
Arf6	842	1106	-0.0865241	-0.463188	0.643229	0.985669	908	1040	-0.167853	0.260061
Arfgap1	1128	1526	-0.129045	-0.792223	0.428231	0.965536	1269	1385	-0.0983191	0.439165
Arfgap2	842	1252	-0.265254	-1.45978	0.14435	0.728779	1030	1064	-0.019031	0.894462
Arfgap3	46	56	0.0226558	0.0328262	0.973813	0.993687	46	56	-0.251382	0.708403
Arfgef1	192	292	-0.296868	-0.850013	0.395318	0.955557	209	275	-0.366699	0.229565
Arfgef2	633	899	-0.199022	-0.954645	0.339757	0.933309	752	780	-0.0249053	0.882418
Arfgef3	8	2	1.85753	0.96185	0.336125	0.92784	4	6	-0.468065	0.820063
Arfip1	1077	1478	-0.149666	-0.902934	0.366561	0.943455	1261	1294	-0.0094565	0.941804
Arfip2	202	319	-0.351089	-1.03686	0.2998	0.897531	217	304	-0.456912	0.120959
Arfrp1	302	318	0.231696	0.747763	0.454603	0.965536	317	303	0.0926932	0.729098
Arg1	2	2	0.211031	0.0847069	0.932494	0.985669	2	2	0.0189876	0.994835
Arglu1	4015	4909	0.0168212	0.177885	0.858814	0.985669	4450	4474	0.0200419	0.768823
Arhgap1	3285	4430	-0.12453	-1.23073	0.218422	0.839996	3876	3839	0.041634	0.570977
Arhgap10	43	63	-0.239972	-0.351568	0.725162	0.985669	50	56	-0.133352	0.839442
Arhgap11a	152	196	-0.0596151	-0.148326	0.882086	0.985669	192	156	0.325616	0.366393
Arhgap12	1482	2058	-0.166757	-1.16304	0.244815	0.858167	1851	1689	0.159858	0.144837
Arhgap17	587	872	-0.263779	-1.23574	0.216556	0.837937	690	769	-0.128417	0.457306
Arhgap19	186	209	0.138018	0.364299	0.715635	0.985669	186	209	-0.139736	0.678653
Arhgap20	2	10	-1.66018	-0.890067	0.37343	0.943455	6	6	0.024079	0.98981
Arhgap21	206	260	-0.0289001	-0.0819118	0.934717	0.985932	256	210	0.312307	0.314447
Arhgap22	10	6	0.932664	0.610453	0.541562	0.98558	10	6	0.682235	0.684141
Arhgap23	30	22	0.728312	0.785062	0.432417	0.965536	16	36	-1.09858	0.260236
Arhgap24	16	6	1.56933	1.13347	0.257017	0.858167	12	10	0.268084	0.851195
Arhgap28	10	10	0.281287	0.203625	0.838647	0.985669	10	10	0.0254433	0.986395
Arhgap29	52	30	1.07512	1.39693	0.162433	0.766006	46	36	0.37291	0.619543
Arhgap31	32	36	0.133362	0.162095	0.871231	0.985669	46	22	1.06029	0.211586
Arhgap32	548	497	0.447003	1.81948	0.0688388	0.510105	538	507	0.113225	0.580521
Arhgap39	78	127	-0.392836	-0.765813	0.443788	0.965536	120	85	0.520494	0.272494
Arhgap4	10	6	0.932664	0.610453	0.541562	0.98558	10	6	0.682235	0.684141
Arhgap42	12	20	-0.406236	-0.3528	0.724238	0.985669	16	16	0.0262805	0.982409
Arhgap44	2	2	0.211031	0.0847069	0.932494	0.985669	2	2	0.0189876	0.994835
Arhgap5	1408	1650	0.0779887	0.511892	0.608727	0.985669	1381	1677	-0.252209	0.0331758
Arhgdia	35510	43744	0.0059939	0.167946	0.866626	0.985669	43628	35626	0.320122	9.03526e-47
Arhgdib	392	483	0.00567248	0.0212929	0.983012	0.995995	433	442	-0.00186941	0.993352
Arhgef1	2257	2354	0.246049	1.9422	0.0521127	0.438994	2302	2309	0.0234162	0.806675
Arhgef10	22	50	-0.853865	-1.02801	0.303944	0.900518	46	26	0.82838	0.309112
Arhgef10l	26	36	-0.157944	-0.183516	0.854393	0.985669	52	10	2.30232	0.020699
Arhgef11	176	219	-0.00846245	-0.0222943	0.982213	0.995941	209	186	0.195087	0.562985
Arhgef12	45	27	1.0168	1.25116	0.210878	0.829246	54	18	1.56388	0.0677833
Arhgef16	30	46	-0.302416	-0.382322	0.702223	0.985669	50	26	0.946411	0.235362
Arhgef17	22	22	0.294677	0.297033	0.766442	0.985669	22	22	0.0266801	0.979134
Arhgef18	424	706	-0.428037	-1.77933	0.0751849	0.531338	521	609	-0.197028	0.317491
Arhgef2	1210	1495	0.00171423	0.0106411	0.99151	0.997065	1427	1278	0.186775	0.137917
Arhgef26	22	16	0.730569	0.688397	0.491203	0.974891	16	22	-0.411205	0.709217
Arhgef3	50	60	0.0431053	0.0645788	0.948509	0.989465	70	40	0.820567	0.212334
Arhgef4	70	66	0.386566	0.636848	0.524224	0.98558	50	86	-0.743951	0.20767
Arhgef40	16	22	-0.145535	-0.137043	0.890997	0.985669	22	16	0.464166	0.67378
Arhgef6	339	874	-1.05769	-4.38692	1.14967e-05	0.000453999	546	667	-0.260578	0.170819
Arhgef7	672	903	-0.119272	-0.580357	0.561674	0.985669	783	792	0.0113045	0.945707
Arid1a	9283	11039	0.0569023	0.869254	0.384708	0.947745	9755	10567	-0.0875381	0.0502849
Arid1b	179	133	0.731041	1.73072	0.083502	0.564256	130	182	-0.454864	0.234784
Arid2	445	484	0.18529	0.71578	0.474127	0.968016	427	502	-0.205233	0.346327
Arid3a	76	98	-0.0593048	-0.108546	0.913562	0.985669	100	74	0.457252	0.374262
Arid3b	1168	1429	0.015877	0.0968034	0.922883	0.985669	1249	1348	-0.0821822	0.522465
Arid3c	23	29	-0.0266296	-0.0287554	0.97706	0.993687	33	19	0.79444	0.406088
Arid4a	853	971	0.119809	0.624831	0.532082	0.98558	981	843	0.246275	0.110226
Arid4b	318	422	-0.101112	-0.351546	0.725178	0.985669	364	376	-0.0189407	0.938242
Arid5b	202	170	0.55295	1.41992	0.155632	0.753914	204	168	0.306374	0.379068
Arih1	1385	2033	-0.246737	-1.69045	0.0909413	0.591913	1754	1664	0.103743	0.352541
Arih2	603	679	0.135408	0.603563	0.546135	0.985669	616	666	-0.0846631	0.646397
Arl1	2523	2731	0.192498	1.61021	0.107351	0.633882	2534	2720	-0.0743579	0.406166
Arl10	48	44	0.423982	0.58822	0.556385	0.985669	46	46	0.0272559	0.969217
Arl13a	6	13	-0.732547	-0.504803	0.613697	0.985669	7	12	-0.68025	0.661156
Arl13b	10	2	2.1525	1.16662	0.243364	0.858167	6	6	0.024079	0.98981
Arl15	156	142	0.439817	1.02469	0.30551	0.902831	162	136	0.278449	0.475105
Arl2	372	448	0.038572	0.140733	0.888081	0.985669	412	408	0.0417865	0.857019
Arl2bp	60	91	-0.290477	-0.496474	0.61956	0.985669	70	81	-0.180533	0.743009
Arl3	1839	2350	-0.046865	-0.353278	0.72388	0.985669	2024	2165	-0.069321	0.49054
Arl6	1181	1371	0.0915689	0.554535	0.579213	0.985669	1256	1296	-0.0174106	0.893147
Arl6ip1	534	616	0.100604	0.427082	0.66932	0.985669	588	562	0.0929019	0.633878
Arl6ip5	1128	1464	-0.0692458	-0.421195	0.673613	0.985669	1220	1372	-0.141492	0.27157
Arl8a	27	38	-0.181053	-0.214598	0.830081	0.985669	32	33	-0.0161271	0.984694
Arl8b	385	441	0.11069	0.405538	0.685082	0.985669	425	401	0.111416	0.629745
Armc1	779	938	0.038848	0.19702	0.843812	0.985669	863	854	0.0428841	0.787141
Armc10	4353	5378	0.00179375	0.0197114	0.984274	0.996304	4762	4969	-0.0335755	0.606768
Armc2	16	20	-0.0143463	-0.0132378	0.989438	0.996304	16	20	-0.279587	0.804382
Armc3	4	2	0.985232	0.445775	0.65576	0.985669	4	2	0.77175	0.763551
Armc4	20	10	1.22582	1.02696	0.304438	0.900518	20	10	0.963376	0.445537
Armc6	830	1060	-0.0459827	-0.243059	0.807959	0.985669	908	982	-0.085141	0.573482
Armc8	322	354	0.169709	0.568996	0.569359	0.985669	346	330	0.0958485	0.70817
Armc9	1602	2587	-0.38438	-2.87059	0.00409701	0.0728972	2091	2098	0.0229742	0.819209
Armcx1	110	136	0.000745166	0.00159137	0.99873	0.999521	110	136	-0.276197	0.520958
Armcx2	675	1022	-0.291263	-1.45834	0.144747	0.729505	891	806	0.172263	0.28126
Armcx3	36	32	0.464311	0.564429	0.572462	0.985669	26	42	-0.645774	0.438393
Armcx4	192	222	0.0969742	0.261253	0.793897	0.985669	242	172	0.518034	0.118048
Arnt	290	316	0.182435	0.582673	0.560113	0.985669	280	326	-0.191052	0.481074
Arntl	10	22	-0.782205	-0.667484	0.504463	0.974891	16	16	0.0262805	0.982409
Arntl2	6	6	0.266492	0.157348	0.874971	0.985669	2	10	-1.87762	0.369709
Arpc1a	2055	2554	-0.00676362	-0.0532437	0.957538	0.989536	2304	2305	0.027169	0.776507
Arpc1b	3498	4498	-0.0558868	-0.562034	0.574093	0.985669	3798	4198	-0.116629	0.106174
Arpc2	15394	23050	-0.275531	-5.55323	2.80439e-08	1.71544e-06	18964	19480	-0.0109239	0.73465
Arpc3	10897	14003	-0.0549471	-0.917366	0.358951	0.943455	12311	12589	-0.00440943	0.912821
Arpc4	7699	9981	-0.0676525	-0.969188	0.332451	0.92409	8747	8933	-0.00255023	0.95764
Arpc5	2478	3028	0.017659	0.150549	0.880331	0.985669	2777	2729	0.0529429	0.544513
Arpc5l	1520	1853	0.0210509	0.144234	0.885315	0.985669	1617	1756	-0.091117	0.417488
Arpp19	2134	3055	-0.210683	-1.74071	0.0817347	0.556331	2564	2625	-0.006113	0.945886
Arr3	6	22	-1.44838	-1.11494	0.264874	0.862826	16	12	0.414942	0.745279
Arrb2	1110	1344	0.0308574	0.183489	0.854414	0.985669	1207	1247	-0.0192153	0.884475
Arrdc3	16	46	-1.17626	-1.29906	0.193923	0.80271	26	36	-0.428622	0.620708
Arsa	72	32	1.44823	2.0499	0.040374	0.380141	62	42	0.579077	0.387575
Arsj	26	52	-0.676301	-0.851395	0.39455	0.955557	32	46	-0.483987	0.531521
Arsk	100	146	-0.23733	-0.50412	0.614177	0.985669	130	116	0.190749	0.656904
Arvcf	705	606	0.524427	2.35985	0.0182825	0.232798	649	662	-0.000805628	0.996475
As3mt	392	595	-0.294628	-1.15853	0.246646	0.858167	440	547	-0.28569	0.176888
Asah1	4385	4291	0.338046	3.53803	0.000403122	0.0105681	4267	4409	-0.0194192	0.778959
Asap1	50	26	1.21868	1.52223	0.127951	0.689792	36	40	-0.12123	0.876162
Asap2	117	165	-0.187876	-0.424553	0.671162	0.985669	120	162	-0.402464	0.317367
Asap3	60	112	-0.587067	-1.0505	0.293489	0.894491	86	86	0.027509	0.957379
Asb1	12	12	0.285247	0.222598	0.823848	0.985669	12	12	0.0258094	0.984956
Asb3	6	10	-0.384886	-0.251342	0.80155	0.985669	10	6	0.682235	0.684141
Asb6	42	12	2.02545	2.0688	0.0385645	0.370225	32	22	0.549044	0.554757
Asb7	3	2	0.649451	0.278977	0.780262	0.985669	2	3	-0.403697	0.882039
Ascc1	541	487	0.457748	1.84949	0.064387	0.493124	512	516	0.0165488	0.936148
Ascc2	585	574	0.333716	1.42321	0.154677	0.752299	524	635	-0.248983	0.201001
Ascc3	1331	1556	0.081471	0.521221	0.602213	0.985669	1394	1493	-0.0711318	0.558896
Asf1a	387	494	-0.0452298	-0.170147	0.864895	0.985669	478	403	0.273457	0.222113
Asf1b	56	60	0.20412	0.313517	0.753888	0.985669	50	66	-0.366787	0.561305
Ash1l	23	20	0.487752	0.486409	0.626678	0.985669	18	25	-0.427351	0.680632
Ash2l	6249	7615	0.0216323	0.278477	0.780646	0.985669	6955	6909	0.0373746	0.492002
ASHWN	186	276	-0.261463	-0.73412	0.462876	0.965536	236	226	0.0899085	0.772578
Asl	1210	1227	0.286512	1.70187	0.0887794	0.583453	1363	1074	0.371312	0.00530711
Asna1	14584	18075	-0.0027552	-0.0519671	0.958555	0.989536	17046	15613	0.154483	1.05064e-05
Asns	29517	29978	0.284487	7.03055	2.05726e-12	2.23882e-10	30146	29349	0.0664591	0.00987632
Asnsd1	64	138	-0.793907	-1.5091	0.131273	0.696572	86	116	-0.400178	0.401524
Asph	2269	3000	-0.0960187	-0.801002	0.42313	0.965536	2685	2584	0.0830927	0.35247
Aspm	488	660	-0.128525	-0.543056	0.587091	0.985669	609	539	0.203633	0.297335
Aspscr1	1853	2055	0.157505	1.15426	0.248394	0.858167	2019	1889	0.123765	0.234883
Asrgl1	1009	1355	-0.118421	-0.690605	0.489814	0.974891	1153	1211	-0.0429666	0.749952
Ass1	30489	33052	0.1904	4.84387	1.27335e-06	6.01883e-05	31842	31699	0.0342986	0.168401
Aste1	42	56	-0.106196	-0.150832	0.880108	0.985669	22	76	-1.7193	0.0214881
Asxl1	581	676	0.0882409	0.389693	0.696764	0.985669	636	621	0.0621476	0.738755
Asxl2	6	6	0.266492	0.157348	0.874971	0.985669	10	2	1.92205	0.357939
Asxl3	10	16	-0.346313	-0.276254	0.782353	0.985669	16	10	0.657217	0.622117
Atad1	1064	1610	-0.290507	-1.78154	0.0748237	0.529671	1266	1408	-0.125477	0.321751
Atad2	2509	2536	0.291307	2.39382	0.0166739	0.217645	2462	2583	-0.0413957	0.65056
Atad2b	382	319	0.565391	1.92405	0.0543487	0.448545	393	308	0.378392	0.133619
Atad5	1220	1563	-0.0505496	-0.317495	0.750868	0.985669	1321	1462	-0.118428	0.339767
Atat1	6	22	-1.44838	-1.11494	0.264874	0.862826	12	16	-0.362852	0.776361
Ate1	467	518	0.157034	0.622526	0.533596	0.98558	478	507	-0.0570615	0.787011
Atf1	483	805	-0.429484	-1.89246	0.0584298	0.468398	714	574	0.342182	0.0637765
Atf2	162	242	-0.270916	-0.716431	0.473725	0.968016	192	212	-0.114624	0.730948
Atf4	155	201	-0.0677252	-0.170186	0.864864	0.985669	174	182	-0.0368529	0.917414
Atf6	60	80	-0.106785	-0.177401	0.859194	0.985669	80	60	0.436965	0.446752
Atf6b	102	130	-0.0427517	-0.0888939	0.929166	0.985669	126	106	0.274953	0.534738
Atf7	66	82	-0.00622723	-0.0106224	0.991525	0.997065	56	92	-0.679529	0.228312
Atf7ip	2119	2786	-0.087925	-0.710551	0.477362	0.968678	2475	2430	0.0542576	0.558351
Atf7ip2	12	6	1.17745	0.800406	0.423476	0.965536	12	6	0.924876	0.56473
Atg101	312	302	0.352806	1.13382	0.256872	0.858167	297	317	-0.0660141	0.806157
Atg12	80	142	-0.516544	-1.03797	0.299283	0.896891	116	106	0.156555	0.729264
Atg13	178	202	0.123783	0.321112	0.748125	0.985669	198	182	0.148641	0.665557
Atg14	12	32	-1.05808	-1.01638	0.309449	0.905942	12	32	-1.32236	0.21949
Atg16l1	830	1423	-0.470504	-2.65581	0.00791172	0.124447	1111	1142	-0.0118881	0.931435
Atg16l2	2	2	0.211031	0.0847069	0.932494	0.985669	2	2	0.0189876	0.994835
Atg2a	349	374	0.206523	0.713625	0.475459	0.968094	354	369	-0.0319833	0.897136
Atg2b	242	317	-0.0823521	-0.252822	0.800406	0.985669	262	297	-0.152582	0.589064
Atg3	647	712	0.168517	0.771134	0.440628	0.965536	696	663	0.0977508	0.585137
Atg4a	6	20	-1.31719	-0.993589	0.320423	0.915168	10	16	-0.605493	0.649832
Atg4b	358	381	0.21649	0.755427	0.449993	0.965536	368	371	0.0160522	0.947678
Atg5	424	541	-0.0446259	-0.174827	0.861216	0.985669	501	464	0.138225	0.517259
Atg7	190	371	-0.656303	-1.97738	0.0479989	0.424194	290	271	0.125151	0.656894
Atg9a	76	76	0.303226	0.524735	0.599767	0.985669	66	86	-0.349744	0.525186
Athl1	106	59	1.13872	2.00618	0.0448371	0.406225	59	106	-0.807861	0.132466
Atic	53959	73843	-0.145742	-5.03885	4.68328e-07	2.39513e-05	63322	64480	0.00166103	0.923937
Atl1	2	2	0.211031	0.0847069	0.932494	0.985669	2	2	0.0189876	0.994835
Atl2	1464	1897	-0.0669139	-0.457037	0.647644	0.985669	1632	1729	-0.0554602	0.622218
Atl3	850	1356	-0.366658	-2.0584	0.0395515	0.375038	1142	1064	0.129761	0.352994
Atm	1847	2251	0.0214621	0.160395	0.87257	0.985669	1983	2115	-0.0651375	0.521783
Atoh8	50	56	0.140937	0.207976	0.835248	0.985669	30	76	-1.28736	0.0630083
Atox1	11547	17288	-0.275381	-4.88167	1.0519e-06	5.03859e-05	14700	14135	0.0843448	0.0239576
Atp10b	60	72	0.0432225	0.0701585	0.944068	0.989228	56	76	-0.406955	0.491872
Atp10d	47	64	-0.136301	-0.204322	0.838102	0.985669	68	43	0.677267	0.298081
Atp11a	28	18	0.907013	0.922976	0.35602	0.943455	22	24	-0.0939286	0.925048
Atp11b	122	86	0.80411	1.58781	0.11233	0.64458	102	106	-0.0274441	0.953176
Atp11c	180	142	0.645266	1.55189	0.120689	0.666389	175	147	0.277734	0.45864
Atp13a1	2060	2477	0.0408879	0.319855	0.749078	0.985669	2422	2115	0.223255	0.0208222
Atp13a2	36	36	0.299295	0.373238	0.708971	0.985669	46	26	0.82838	0.309112
Atp13a3	96	70	0.75409	1.34946	0.177189	0.77316	90	76	0.26871	0.608791
Atp13a4	4	4	0.250055	0.126765	0.899127	0.985669	4	4	0.0225677	0.991981
Atp13a5	10	26	-1.01344	-0.8963	0.370093	0.943455	16	20	-0.279587	0.804382
Atp1a1	20736	23542	0.123749	2.67813	0.00740338	0.117837	21171	23107	-0.0984304	0.00102955
Atp1a3	2460	2586	0.234705	1.92861	0.0537791	0.446542	2510	2536	0.0129338	0.887423
Atp1a4	300	246	0.591169	1.79939	0.0719569	0.519156	266	280	-0.0460379	0.871956
Atp1b1	5006	5286	0.228295	2.57823	0.00993072	0.149664	5159	5133	0.0350888	0.579819
Atp1b2	136	116	0.532467	1.15065	0.249874	0.858167	132	120	0.164098	0.698797
Atp1b3	2827	3729	-0.0926372	-0.851999	0.394214	0.955557	3115	3441	-0.115757	0.147552
Atp2a2	18547	22731	0.0133779	0.280201	0.779324	0.985669	20316	20962	-0.0173532	0.57654
Atp2a3	76	46	1.01531	1.57376	0.115542	0.652205	56	66	-0.206083	0.736983
Atp2b1	392	576	-0.247887	-0.96772	0.333184	0.924815	486	482	0.0396531	0.852338
Atp2b2	2	6	-1.0088	-0.48901	0.624834	0.985669	6	2	1.26389	0.590767
Atp2b3	10	6	0.932664	0.610453	0.541562	0.98558	6	10	-0.632713	0.706027
Atp2c1	330	370	0.141427	0.481485	0.630172	0.985669	320	380	-0.219536	0.383602
Atp2c2	79	81	0.267743	0.473914	0.635561	0.985669	59	101	-0.738778	0.174148
Atp5a1	226019	272388	0.0376346	2.39686	0.0165361	0.217056	270427	227980	0.274137	1e-198
Atp5b	191379	214315	0.143553	8.35043	6.80173e-17	1.17884e-14	207925	197769	0.100052	2.40755e-25
Atp5c1	31055	34512	0.154577	3.98697	6.69236e-05	0.00212318	32553	33014	0.00751832	0.758981
Atp5d	23099	23984	0.252602	5.62324	1.87411e-08	1.18512e-06	23818	23265	0.0616946	0.0336565
Atp5e	3073	2682	0.503033	4.3793	1.19062e-05	0.000466235	2917	2838	0.067395	0.430048
Atp5f1	38631	45070	0.0844436	2.42708	0.0152208	0.205262	42134	41567	0.0473512	0.0284975
Atp5h	33126	40651	0.0115267	0.312842	0.754401	0.985669	37332	36445	0.0624963	0.00673704
Atp5j	13988	16808	0.041893	0.770248	0.441153	0.965536	16014	14782	0.14329	7.30351e-05
Atp5j2	5926	4342	0.755416	8.47809	2.28928e-17	4.20106e-15	4993	5275	-0.0514489	0.417561
Atp5l	5636	5937	0.231755	2.75799	0.00581575	0.0973697	5778	5795	0.0235637	0.692939
Atp5o	6278	7056	0.138289	1.75201	0.0797715	0.548319	6805	6529	0.0875269	0.114764
Atp5s	156	180	0.099862	0.245221	0.806286	0.985669	196	140	0.510357	0.166218
Atp5sl	2	2	0.211031	0.0847069	0.932494	0.985669	2	2	0.0189876	0.994835
Atp6ap1	1089	1237	0.122916	0.714457	0.474945	0.968016	1227	1099	0.186601	0.170129
Atp6ap2	528	548	0.252789	1.0429	0.296993	0.895188	568	508	0.188542	0.350519
Atp6v0a1	703	998	-0.198446	-0.997353	0.318593	0.915168	848	853	0.0193034	0.903719
Atp6v0a2	162	136	0.555822	1.29342	0.195864	0.804033	136	162	-0.223184	0.56702
Atp6v0c	5393	5725	0.22063	2.5789	0.00991143	0.149615	5608	5510	0.0532311	0.38221
Atp6v0d1	3041	3744	0.00681737	0.0637866	0.94914	0.989465	3356	3429	-0.00323833	0.967089
Atp6v1a	7274	9583	-0.0908647	-1.27372	0.202762	0.814792	8628	8229	0.0961044	0.0508166
Atp6v1b1	82	62	0.701197	1.17993	0.238027	0.858167	92	52	0.839498	0.144068
Atp6v1b2	4605	5570	0.0323719	0.363056	0.716563	0.985669	4994	5181	-0.0252242	0.692372
Atp6v1c1	1783	2304	-0.062952	-0.469209	0.63892	0.985669	2005	2082	-0.0265498	0.794253
Atp6v1d	1817	2358	-0.0691212	-0.520046	0.603031	0.985669	2108	2067	0.0561175	0.577307
Atp6v1e1	3208	4502	-0.181995	-1.79562	0.0725557	0.519945	3881	3829	0.0472554	0.520289
Atp6v1f	796	1026	-0.059277	-0.308176	0.757948	0.985669	830	992	-0.229188	0.137625
Atp6v1g1	993	1308	-0.090571	-0.522184	0.601542	0.985669	1121	1180	-0.0461573	0.735623
Atp6v1h	3035	3752	0.000890275	0.00833014	0.993354	0.997768	3327	3460	-0.0287363	0.714245
Atp7a	250	337	-0.12358	-0.387384	0.698472	0.985669	282	305	-0.0850388	0.757415
Atp8a1	126	102	0.606815	1.25315	0.21015	0.828125	102	126	-0.274795	0.538959
Atp8b1	16	26	-0.376774	-0.367707	0.713092	0.985669	22	20	0.158299	0.879508
Atp8b3	2	2	0.211031	0.0847069	0.932494	0.985669	2	2	0.0189876	0.994835
Atp8b4	4	2	0.985232	0.445775	0.65576	0.985669	4	2	0.77175	0.763551
Atp8b5	6	6	0.266492	0.157348	0.874971	0.985669	10	2	1.92205	0.357939
Atp9a	11	2	2.28007	1.26039	0.207528	0.822409	9	4	1.0343	0.581322
Atpaf1	1107	1301	0.0738322	0.435597	0.663129	0.985669	1214	1194	0.0517317	0.698448
Atpaf2	532	692	-0.0723837	-0.315087	0.752696	0.985669	557	667	-0.23185	0.220641
Atpbd4	287	476	-0.422017	-1.47313	0.140717	0.722022	324	439	-0.40941	0.0907673
Atpif1	2712	3277	0.033825	0.299468	0.764583	0.985669	3032	2957	0.0639217	0.444921
Atr	838	1045	-0.0116157	-0.0613355	0.951092	0.989465	906	977	-0.0809616	0.593137
Atrip	56	50	0.462389	0.682391	0.494992	0.974891	70	36	0.968904	0.151492
Atrn	6	6	0.266492	0.157348	0.874971	0.985669	6	6	0.024079	0.98981
Atrx	5016	6473	-0.0610336	-0.721466	0.470623	0.968016	5743	5746	0.0270482	0.65158
Atxn10	36854	50329	-0.142712	-4.16016	3.18028e-05	0.00111476	42814	44369	-0.0236629	0.263713
Atxn1l	2	3	-0.202888	-0.0868226	0.930812	0.985669	2	3	-0.403697	0.882039
Atxn2	1522	2099	-0.1568	-1.10496	0.269177	0.862826	1762	1859	-0.0494815	0.647861
Atxn2l	11029	13901	-0.0270309	-0.451769	0.651435	0.985669	12563	12367	0.0504877	0.209717
Atxn3	530	837	-0.351901	-1.59682	0.110305	0.640809	747	620	0.296241	0.0977345
Atxn7l1	167	97	1.08274	2.35396	0.0185748	0.234604	77	187	-1.24239	0.00423231
Atxn7l2	26	42	-0.374704	-0.450216	0.652555	0.985669	46	22	1.06029	0.211586
Atxn7l3	102	96	0.390722	0.759746	0.447406	0.965536	76	122	-0.648696	0.181903
AU018091	494	464	0.396486	1.55304	0.120415	0.666052	454	504	-0.122687	0.567013
AU019823	76	147	-0.639356	-1.28007	0.200522	0.809686	101	122	-0.242687	0.591395
AU022751	238	339	-0.202821	-0.629691	0.528897	0.98558	258	319	-0.27748	0.318973
AU041133	7	11	-0.312809	-0.214736	0.829973	0.985669	8	10	-0.266425	0.865384
Auh	184	239	-0.0701474	-0.190296	0.849077	0.985669	199	224	-0.142298	0.662176
Aup1	116	126	0.186157	0.395515	0.692463	0.985669	116	126	-0.0907955	0.833859
Aurka	325	353	0.187124	0.628285	0.529817	0.98558	282	396	-0.460714	0.0736076
Aurkaip1	6	6	0.266492	0.157348	0.874971	0.985669	2	10	-1.87762	0.369709
Aurkb	1710	1671	0.339955	2.33677	0.0194512	0.241438	1642	1739	-0.0549676	0.624259
Aurkc	305	247	0.609123	1.86255	0.0625257	0.485791	268	284	-0.0556646	0.844642
Aven	320	436	-0.139064	-0.487706	0.625758	0.985669	366	390	-0.063668	0.792349
Avl9	500	725	-0.228854	-0.992782	0.320816	0.915497	605	620	-0.00751571	0.968251
Axin1	52	56	0.196629	0.292669	0.769775	0.985669	46	62	-0.395923	0.545586
AY074887	4	2	0.985232	0.445775	0.65576	0.985669	2	4	-0.730194	0.776071
Azi1	426	596	-0.177286	-0.710421	0.477443	0.968678	462	560	-0.249272	0.230032
B130016D09Rik	5	11	-0.739215	-0.475065	0.63474	0.985669	10	6	0.682235	0.684141
B230354K17Rik	56	91	-0.38863	-0.654228	0.512965	0.978765	87	60	0.55666	0.32212
B3galnt1	26	12	1.3504	1.24255	0.214035	0.833363	12	26	-1.03225	0.362669
B3galt4	56	82	-0.240124	-0.395049	0.692806	0.985669	62	76	-0.262371	0.649339
B3galt6	20	22	0.162324	0.160306	0.87264	0.985669	16	26	-0.643113	0.543335
B3galtl	116	150	-0.0635466	-0.14033	0.888399	0.985669	150	116	0.395848	0.339047
B3gnt2	30	26	0.497073	0.555315	0.578679	0.985669	26	30	-0.172893	0.848737
B3gnt7	236	396	-0.438553	-1.40683	0.159479	0.757647	322	310	0.0823563	0.755991
B3gntl1	26	10	1.59122	1.4106	0.158362	0.754907	16	20	-0.279587	0.804382
B3KRC4	12	2	2.39728	1.34942	0.177201	0.77316	12	2	2.16469	0.27969
B3KV54	20	16	0.598216	0.552262	0.580769	0.985669	20	16	0.33244	0.768363
B3KY61	46	72	-0.334227	-0.511749	0.608827	0.985669	66	52	0.365945	0.55832
B4DIU9	304	334	0.170591	0.557419	0.577241	0.985669	324	314	0.0728232	0.782457
B4DS92	2	10	-1.66018	-0.890067	0.37343	0.943455	6	6	0.024079	0.98981
B4DYE4	2	2	0.211031	0.0847069	0.932494	0.985669	2	2	0.0189876	0.994835
B4E223	10	2	2.1525	1.16662	0.243364	0.858167	6	6	0.024079	0.98981
B4galnt1	16	16	0.290357	0.255587	0.79827	0.985669	16	16	0.0262805	0.982409
B4galnt2	76	162	-0.778623	-1.59284	0.111196	0.642332	122	116	0.0997833	0.819154
B4galnt3	52	86	-0.413343	-0.676103	0.498975	0.974891	52	86	-0.68837	0.239017
B4galnt4	6	6	0.266492	0.157348	0.874971	0.985669	10	2	1.92205	0.357939
B4galt1	316	382	0.0331192	0.112467	0.910453	0.985669	346	352	0.0029946	0.990514
B4galt3	59	40	0.851432	1.21064	0.226033	0.846317	53	46	0.227875	0.738111
B4galt7	26	6	2.2426	1.79751	0.0722554	0.519156	16	16	0.0262805	0.982409
B7Z7T1	6	6	0.266492	0.157348	0.874971	0.985669	2	10	-1.87762	0.369709
B930041F14Rik	2	2	0.211031	0.0847069	0.932494	0.985669	2	2	0.0189876	0.994835
B9d1	186	230	0.000520324	0.00140292	0.998881	0.999521	226	190	0.276887	0.399747
B9d2	18	8	1.36932	1.07254	0.283476	0.886419	8	18	-1.05839	0.438153
Babam1	926	1122	0.0298387	0.163681	0.869982	0.985669	980	1068	-0.0961647	0.507661
Bach1	48	23	1.33061	1.60451	0.108602	0.63495	23	48	-1.00494	0.226349
Bag1	352	380	0.195943	0.680765	0.49602	0.974891	386	346	0.185164	0.451621
Bag2	24	36	-0.269768	-0.30807	0.758029	0.985669	45	15	1.55449	0.0971337
Bag3	836	1419	-0.456064	-2.57683	0.00997118	0.149792	1151	1104	0.0878812	0.524586
Bag4	735	1236	-0.442586	-2.35625	0.0184606	0.233792	1025	946	0.143383	0.33274
Bag5	162	193	0.0539698	0.135727	0.892037	0.985669	175	180	-0.0127692	0.971378
Bag6	2940	3717	-0.0314601	-0.291675	0.770535	0.985669	3151	3506	-0.126175	0.111643
Bahcc1	10	32	-1.30286	-1.20501	0.228198	0.846735	16	26	-0.643113	0.543335
Bahd1	26	42	-0.374704	-0.450216	0.652555	0.985669	34	34	0.0270667	0.973728
Baiap2	734	779	0.220745	1.05997	0.289158	0.890829	828	685	0.300961	0.0763944
Baiap2l1	191	283	-0.259362	-0.736615	0.461357	0.965536	249	225	0.173346	0.572577
Bak1	393	464	0.0671157	0.249835	0.802715	0.985669	403	454	-0.143794	0.526345
Banf1	13039	14166	0.187242	3.26222	0.00110544	0.0258645	13706	13499	0.0497576	0.196055
Bank1	36	26	0.753726	0.87614	0.380954	0.947512	32	30	0.117396	0.891529
Banp	123	141	0.109065	0.240674	0.809808	0.985669	114	150	-0.36552	0.379459
Bap1	149	256	-0.471776	-1.24005	0.214956	0.835042	214	191	0.190966	0.566307
Bard1	866	928	0.206886	1.07173	0.283841	0.886968	894	900	0.018137	0.907018
Basp1	6120	9157	-0.274456	-3.66444	0.000247883	0.00696679	7533	7744	-0.012047	0.815931
Bax	2978	4343	-0.237434	-2.28564	0.0222756	0.261454	3584	3737	-0.0324957	0.666857
Baz1a	260	210	0.612579	1.74374	0.0812039	0.55312	230	240	-0.0334623	0.91359
Baz1b	14144	16196	0.1114	2.03636	0.0417145	0.38885	15122	15218	0.018675	0.607824
Baz2a	2291	2364	0.261499	2.07301	0.038171	0.368737	2358	2297	0.0655927	0.490941
Baz2b	452	674	-0.269129	-1.12314	0.261379	0.862826	559	567	0.0072935	0.97049
Bbc3	414	611	-0.254228	-1.01791	0.308723	0.905942	495	530	-0.0706298	0.732873
Bbs1	85	88	0.254143	0.46561	0.641495	0.985669	82	91	-0.121134	0.813535
Bbs10	20	36	-0.523346	-0.574665	0.565518	0.985669	30	26	0.226712	0.802505
Bbs2	12	26	-0.768664	-0.706045	0.48016	0.970587	12	26	-1.03225	0.362669
Bbs4	59	96	-0.39074	-0.673278	0.500771	0.974891	81	74	0.156327	0.773395
Bbs5	23	26	0.125324	0.132185	0.894838	0.985669	26	23	0.19719	0.838608
Bbs9	92	92	0.303851	0.57209	0.567261	0.985669	102	82	0.339227	0.496521
Bbx	222	305	-0.150869	-0.450489	0.652358	0.985669	268	259	0.0768161	0.791685
BC003266	237	299	-0.0283081	-0.0853863	0.931954	0.985669	258	278	-0.0796317	0.782465
BC005561	6	2	1.48632	0.726694	0.467414	0.965536	6	2	1.26389	0.590767
BC006779	16	26	-0.376774	-0.367707	0.713092	0.985669	22	20	0.158299	0.879508
BC018507	498	602	0.0331811	0.137978	0.890258	0.985669	593	507	0.253423	0.204752
BC024139	6	8	-0.0956522	-0.0597309	0.95237	0.989465	8	6	0.390367	0.825092
BC024978	16	6	1.56933	1.13347	0.257017	0.858167	16	6	1.31401	0.38063
BC027231	634	821	-0.0659626	-0.310174	0.756428	0.985669	685	770	-0.140768	0.415913
BC067074	32	10	1.88252	1.74575	0.0808539	0.551942	26	16	0.696241	0.510505
BC100451	46	36	0.645965	0.849926	0.395366	0.955557	30	52	-0.747962	0.326422
Bcam	1607	1582	0.329286	2.2052	0.0274397	0.294448	1636	1553	0.102861	0.373702
Bcap29	16	16	0.290357	0.255587	0.79827	0.985669	22	10	1.0951	0.374677
Bcap31	3393	4370	-0.0582043	-0.577642	0.563506	0.985669	3833	3930	-0.00824737	0.910351
Bcar1	851	1283	-0.285188	-1.58182	0.113692	0.648875	1008	1126	-0.13179	0.353939
Bcar3	30	52	-0.475716	-0.617749	0.536741	0.98558	46	36	0.37291	0.619543
Bcas1	5	4	0.522249	0.276136	0.782443	0.985669	7	2	1.45863	0.520581
Bcas2	5543	6450	0.0882083	1.06535	0.286718	0.890829	6138	5855	0.0958906	0.101773
Bcas3	513	580	0.129544	0.537781	0.590728	0.985669	500	593	-0.217926	0.277202
Bcat1	9213	11604	-0.0260232	-0.401311	0.688191	0.985669	10908	9909	0.166366	0.000165988
Bcat2	3819	4617	0.0330859	0.341297	0.73288	0.985669	4286	4150	0.0743101	0.28974
Bccip	3364	4894	-0.23393	-2.37646	0.0174796	0.225644	4141	4117	0.0361836	0.610101
Bche	66	103	-0.331595	-0.594828	0.551958	0.985669	69	100	-0.501887	0.338011
Bckdha	4772	5304	0.154339	1.72581	0.0843822	0.568562	5092	4984	0.0587235	0.359398
Bckdhb	3321	3913	0.0701788	0.676284	0.49886	0.974891	3464	3770	-0.0942954	0.214589
Bckdk	431	567	-0.0886443	-0.352206	0.724684	0.985669	466	532	-0.162986	0.437592
Bcl10	113	118	0.242482	0.504821	0.613684	0.985669	106	125	-0.208376	0.638702
Bcl2l1	130	132	0.282865	0.622739	0.533456	0.98558	130	132	0.00573893	0.988981
Bcl2l13	1901	2040	0.204949	1.50807	0.131537	0.696691	2137	1804	0.272065	0.00883329
Bcl2l14	106	82	0.670635	1.27023	0.204004	0.814882	102	86	0.271273	0.582063
Bcl7b	430	592	-0.154129	-0.617988	0.536583	0.98558	506	516	-0.00042695	0.998356
Bcl7c	276	310	0.138823	0.436662	0.662357	0.985669	300	286	0.0964475	0.726266
Bcl9	66	120	-0.55	-1.02051	0.307486	0.905811	96	90	0.119719	0.808816
Bclaf1	18641	24052	-0.0608212	-1.29151	0.196525	0.805995	20936	21757	-0.0276866	0.364669
Bcor	637	836	-0.0852497	-0.402912	0.687013	0.985669	687	786	-0.166203	0.333883
Bcorl1	136	156	0.10824	0.249768	0.802767	0.985669	134	158	-0.208554	0.596448
Bcr	227	222	0.337619	0.944055	0.345142	0.935754	227	222	0.0596917	0.850005
Bcs1l	594	702	0.0657533	0.294282	0.768543	0.985669	629	667	-0.0567394	0.757148
Bdh1	2121	2530	0.0524405	0.414862	0.678243	0.985669	2471	2180	0.208489	0.0287894
Bdh2	435	468	0.200956	0.766621	0.443307	0.965536	430	473	-0.109472	0.620166
Bdp1	2	6	-1.0088	-0.48901	0.624834	0.985669	2	6	-1.22083	0.603808
Becn1	271	277	0.274351	0.83821	0.401913	0.958118	246	302	-0.267173	0.349917
Bend3	1070	1848	-0.481188	-3.04686	0.00231245	0.047881	1427	1491	-0.0354664	0.769464
Bend6	6	2	1.48632	0.726694	0.467414	0.965536	6	2	1.26389	0.590767
Bet1	450	497	0.16322	0.635836	0.524883	0.98558	502	445	0.201292	0.350576
Bet1l	200	302	-0.286635	-0.834415	0.404047	0.960253	226	276	-0.259573	0.385144
Bex4	66	96	-0.231077	-0.408121	0.683185	0.985669	70	92	-0.36227	0.496793
Bfar	22	16	0.730569	0.688397	0.491203	0.974891	16	22	-0.411205	0.709217
Bhlhb9	72	63	0.492826	0.808659	0.418711	0.965536	54	81	-0.549396	0.350092
Bicd1	116	160	-0.156053	-0.349579	0.726655	0.985669	130	146	-0.138716	0.731961
Bicd2	136	106	0.661354	1.40097	0.161223	0.763046	152	90	0.777632	0.0772755
Bid	433	460	0.219141	0.831935	0.405445	0.962216	452	441	0.0632186	0.775845
Bin1	187	332	-0.519389	-1.52128	0.128189	0.689792	217	302	-0.447418	0.129525
Bin2	497	532	0.208305	0.842299	0.399621	0.957122	476	553	-0.188171	0.362778
Bin3	2	2	0.211031	0.0847069	0.932494	0.985669	2	2	0.0189876	0.994835
Birc2	26	36	-0.157944	-0.183516	0.854393	0.985669	36	26	0.482577	0.577416
Birc3	10	16	-0.346313	-0.276254	0.782353	0.985669	16	10	0.657217	0.622117
Birc5	997	1332	-0.110987	-0.643071	0.520178	0.98558	1202	1127	0.120659	0.374507
Birc6	5386	7088	-0.0892974	-1.0944	0.273779	0.86946	6075	6399	-0.0471491	0.411676
Blm	1378	1602	0.0895009	0.580803	0.561373	0.985669	1615	1365	0.27027	0.0242098
Blmh	15407	23301	-0.289938	-5.85883	4.66129e-09	3.35577e-07	18904	19804	-0.0392925	0.221199
Blnk	6	46	-2.47911	-2.23822	0.0252064	0.281512	30	22	0.458619	0.627323
Bloc1s1	126	256	-0.712231	-1.80374	0.0712729	0.519156	152	230	-0.566923	0.10184
Bloc1s2	343	408	0.0563565	0.197778	0.843218	0.985669	408	343	0.277477	0.253639
Bloc1s3	56	76	-0.131884	-0.213371	0.831037	0.985669	62	70	-0.145233	0.8053
Blvra	81	50	0.988475	1.58245	0.113546	0.648767	81	50	0.713286	0.234094
Blvrb	1613	2304	-0.207443	-1.51199	0.130536	0.694768	1926	1991	-0.02007	0.84704
Bmp1	16	6	1.56933	1.13347	0.257017	0.858167	10	12	-0.216831	0.879408
Bmp15	16	16	0.290357	0.255587	0.79827	0.985669	16	16	0.0262805	0.982409
Bmper	2	10	-1.66018	-0.890067	0.37343	0.943455	6	6	0.024079	0.98981
Bmpr1a	31	76	-0.968429	-1.37664	0.168624	0.77316	37	70	-0.875798	0.191791
Bmpr2	10	6	0.932664	0.610453	0.541562	0.98558	10	6	0.682235	0.684141
Bms1	11155	12877	0.0997403	1.64291	0.100402	0.614632	12063	11969	0.0390891	0.340564
Bmx	16	16	0.290357	0.255587	0.79827	0.985669	16	16	0.0262805	0.982409
Bnc2	90	105	0.0836801	0.161433	0.871752	0.985669	113	82	0.485725	0.317635
Bnip1	920	980	0.2155	1.14534	0.252068	0.858167	946	954	0.0156416	0.917377
Bnip2	2	4	-0.524145	-0.235726	0.813645	0.985669	2	4	-0.730194	0.776071
Bnip3	6	22	-1.44838	-1.11494	0.264874	0.862826	12	16	-0.362852	0.776361
Bnip3l	12	22	-0.537425	-0.4763	0.633861	0.985669	22	12	0.852828	0.470424
Bod1	180	239	-0.101715	-0.274589	0.783632	0.985669	206	213	-0.0203131	0.950469
Bod1l	981	1263	-0.0576288	-0.328781	0.742321	0.985669	1076	1168	-0.0904813	0.513584
Bola1	452	584	-0.062681	-0.253362	0.799988	0.985669	504	532	-0.0501067	0.807628
Bola2	1132	1336	0.0677578	0.40414	0.68611	0.985669	1200	1268	-0.0516755	0.695175
Bop1	10589	12089	0.115716	1.85768	0.0632147	0.488543	11290	11388	0.0153358	0.716645
Bora	251	316	-0.0253018	-0.0782554	0.937625	0.987423	281	286	0.00235326	0.993298
Bpgm	519	116	2.45823	7.15542	8.3416e-13	9.52062e-11	323	312	0.0775672	0.769221
Bphl	1355	1503	0.157202	1.00196	0.316363	0.913558	1349	1509	-0.133809	0.274276
Bpi	86	56	0.913616	1.51934	0.128677	0.691208	66	76	-0.173452	0.760078
Bpifb1	6	6	0.266492	0.157348	0.874971	0.985669	10	2	1.92205	0.357939
Bpifb6	9	19	-0.72062	-0.583293	0.559696	0.985669	16	12	0.414942	0.745279
Bpnt1	4600	6724	-0.240793	-2.81571	0.00486698	0.0846656	5492	5832	-0.0588435	0.32961
Bptf	4586	5840	-0.0418708	-0.474136	0.635403	0.985669	5301	5125	0.0765049	0.224333
Braf	264	276	0.241909	0.734213	0.462819	0.965536	274	266	0.0703138	0.806609
Brap	265	370	-0.174174	-0.56472	0.572264	0.985669	287	348	-0.249497	0.346423
Brca1	1428	1881	-0.0905999	-0.61423	0.539063	0.98558	1565	1744	-0.128359	0.258201
Brca2	815	928	0.119404	0.610236	0.541706	0.98558	844	899	-0.0632048	0.688453
Brcc3	196	326	-0.425631	-1.25465	0.209604	0.827018	260	262	0.0166914	0.954452
Brd1	350	361	0.261541	0.897219	0.369602	0.943455	331	380	-0.170915	0.493847
Brd2	4356	5436	-0.0126853	-0.139753	0.888855	0.985669	4924	4868	0.0442992	0.49566
Brd3	1646	2349	-0.206133	-1.51577	0.129576	0.692589	1862	2133	-0.168147	0.102953
Brd4	2347	2810	0.0470849	0.390028	0.696516	0.985669	2480	2677	-0.0824413	0.361689
Brd7	351	417	0.0581396	0.206084	0.836725	0.985669	412	356	0.237995	0.321703
Brd8	839	946	0.133548	0.689898	0.490258	0.974891	842	943	-0.13549	0.384529
Brd9	417	584	-0.178738	-0.709622	0.477939	0.969447	485	516	-0.0614662	0.769173
Bre	466	686	-0.250622	-1.05718	0.290427	0.891476	616	536	0.228134	0.242278
Brf1	20	26	-0.0689149	-0.0705365	0.943767	0.989228	10	36	-1.73036	0.113013
Bri3bp	10	10	0.281287	0.203625	0.838647	0.985669	10	10	0.0254433	0.986395
Brip1	283	320	0.129194	0.411542	0.680675	0.985669	326	277	0.261981	0.335296
Brix1	6813	7933	0.0872667	1.15578	0.247773	0.858167	7233	7513	-0.0269856	0.608626
Brk1	252	272	0.195991	0.586816	0.557327	0.985669	228	296	-0.347512	0.235489
Brms1	250	271	0.189827	0.566889	0.57079	0.985669	260	261	0.0221887	0.939536
Brms1l	346	426	0.00675645	0.0239866	0.980863	0.995625	396	376	0.102327	0.66886
Brox	1209	1807	-0.272761	-1.76593	0.0774072	0.539429	1490	1526	-0.00663257	0.955541
Brp44	36	16	1.42086	1.48969	0.136305	0.708718	26	26	0.0268474	0.977197
Brpf1	988	1147	0.0914934	0.511702	0.60886	0.985669	1110	1025	0.142618	0.315498
Brpf3	27	25	0.403737	0.437156	0.661999	0.985669	31	21	0.568849	0.548358
Brs3	121	122	0.292789	0.623448	0.53299	0.98558	147	96	0.637492	0.144354
Brsk2	32	40	-0.0147016	-0.018283	0.985413	0.996304	26	46	-0.774277	0.341812
Brwd1	282	443	-0.343873	-1.17669	0.239319	0.858167	358	367	-0.00799403	0.974184
Brwd3	649	650	0.304207	1.36502	0.172248	0.77316	725	574	0.364211	0.047611
Bsdc1	492	592	0.039848	0.164638	0.869229	0.985669	562	522	0.134096	0.504892
Bsg	7855	10000	-0.0414587	-0.596855	0.550604	0.985669	9133	8722	0.094226	0.0485834
Bspry	2	6	-1.0088	-0.48901	0.624834	0.985669	2	6	-1.22083	0.603808
Bst2	633	1152	-0.556415	-2.82063	0.00479294	0.0836887	945	840	0.197525	0.204927
Btaf1	2597	3362	-0.0655997	-0.578492	0.562932	0.985669	2963	2996	0.0118233	0.887919
Btbd10	90	66	0.745437	1.29816	0.194231	0.803273	80	76	0.100608	0.852461
Btbd11	38	60	-0.345527	-0.487455	0.625936	0.985669	40	58	-0.498587	0.469945
Btbd17	20	16	0.598216	0.552262	0.580769	0.985669	30	6	2.18383	0.0889581
Btbd2	10	6	0.932664	0.610453	0.541562	0.98558	6	10	-0.632713	0.706027
Btbd8	40	30	0.703284	0.862721	0.388291	0.952243	30	40	-0.377095	0.64324
Btbd9	46	42	0.429204	0.583978	0.559235	0.985669	46	42	0.155759	0.829342
Btd	117	110	0.392708	0.811206	0.417247	0.965536	105	122	-0.187149	0.675891
Btf3	55246	80451	-0.235383	-8.339	7.49225e-17	1.27491e-14	67924	67773	0.0310163	0.0659806
Btf3l4	5153	6675	-0.0664911	-0.796158	0.42594	0.965536	5895	5933	0.0185331	0.753475
Btg3	10	16	-0.346313	-0.276254	0.782353	0.985669	10	16	-0.605493	0.649832
Btla	40	46	0.10304	0.138696	0.88969	0.985669	50	36	0.490941	0.504444
Bub1	838	1331	-0.360324	-2.00809	0.0446333	0.40477	1059	1110	-0.0400168	0.776405
Bub1b	2848	3835	-0.12239	-1.13457	0.256554	0.858167	3266	3417	-0.0373891	0.63647
Bub3	9676	12965	-0.115276	-1.84229	0.065432	0.497114	11265	11376	0.0136588	0.746706
Bud13	906	1212	-0.112855	-0.626754	0.530821	0.98558	1046	1072	-0.00760941	0.957448
Bud31	2566	3104	0.0322361	0.278509	0.780622	0.985669	2735	2935	-0.0739894	0.390065
Bysl	6606	8174	-0.000411398	-0.00544749	0.995654	0.998534	7217	7563	-0.0397484	0.450214
Bzw1	23646	32560	-0.154646	-3.70493	0.000211453	0.00599694	28703	27503	0.0894156	0.000748219
Bzw2	4943	6934	-0.181419	-2.17058	0.0299632	0.311584	6000	5877	0.0576796	0.32734
C030005K15Rik	20	10	1.22582	1.02696	0.304438	0.900518	10	20	-0.91136	0.470577
C030046E11Rik	2	2	0.211031	0.0847069	0.932494	0.985669	2	2	0.0189876	0.994835
C030048H21Rik	6	6	0.266492	0.157348	0.874971	0.985669	6	6	0.024079	0.98981
C130021I20Rik	137	167	0.0210553	0.0494058	0.960596	0.989969	147	157	-0.0667345	0.86249
C130021O09Rik	6	12	-0.625707	-0.424112	0.671484	0.985669	6	12	-0.874987	0.586028
C130039O16Rik	740	828	0.144581	0.705025	0.480795	0.971009	726	842	-0.185824	0.264722
C130046B21Rik	36	46	-0.0457625	-0.0601968	0.951999	0.989465	40	42	-0.0416399	0.955632
C130079G13Rik	66	46	0.814099	1.22321	0.22125	0.841835	36	76	-1.03149	0.118999
C1d	692	840	0.0272041	0.131108	0.89569	0.985669	830	702	0.269118	0.110603
C1galt1c1	2	12	-1.901	-1.05786	0.290121	0.890829	2	12	-2.11989	0.290347
C1qbp	46243	53412	0.0989231	3.07399	0.00211219	0.0445224	48706	50949	-0.0371477	0.0602292
C1qtnf9	2	2	0.211031	0.0847069	0.932494	0.985669	2	2	0.0189876	0.994835
C1rl	52	147	-1.17979	-2.17266	0.0298061	0.310295	72	127	-0.783254	0.108223
C2cd2l	30	32	0.207657	0.242609	0.808308	0.985669	16	46	-1.44424	0.115507
C2cd3	113	145	-0.052504	-0.114411	0.908912	0.985669	126	132	-0.0390273	0.925763
C2cd4cC2CD4	6	6	0.266492	0.157348	0.874971	0.985669	2	10	-1.87762	0.369709
C3	32	30	0.388548	0.453986	0.649839	0.985669	26	36	-0.428622	0.620708
C330019G07Rik	687	759	0.162859	0.766111	0.44361	0.965536	720	726	0.015813	0.927353
C330046G03Rik	59	74	-0.0196861	-0.0320288	0.974449	0.993687	49	84	-0.738989	0.215781
C4b	26	20	0.658915	0.674729	0.499848	0.974891	30	16	0.896105	0.380158
C6	36	32	0.464311	0.564429	0.572462	0.985669	32	36	-0.138333	0.86645
C80913	36	56	-0.324013	-0.444957	0.656351	0.985669	32	60	-0.860577	0.234202
C86695	52	6	3.22048	3.0028	0.00267504	0.05357	22	36	-0.660697	0.46421
C87499	16	6	1.56933	1.13347	0.257017	0.858167	10	12	-0.216831	0.879408
CA052	390	426	0.179076	0.652923	0.513806	0.979709	426	390	0.154832	0.505673
CA055	3545	5099	-0.217528	-2.25639	0.0240463	0.271471	4381	4263	0.0671827	0.332443
CA106	6	6	0.266492	0.157348	0.874971	0.985669	10	2	1.92205	0.357939
Ca13	40	46	0.10304	0.138696	0.88969	0.985669	36	50	-0.436535	0.552834
CA131	312	482	-0.319883	-1.14074	0.25398	0.858167	421	373	0.201977	0.3921
CA198	26	46	-0.503002	-0.616481	0.537577	0.98558	40	32	0.340867	0.670489
Ca2	554	1227	-0.839387	-4.18905	2.80119e-05	0.00100446	856	925	-0.083949	0.590298
Ca3	6	16	-1.01249	-0.728585	0.466256	0.965536	12	10	0.268084	0.851195
Cab39	2354	2861	0.0254398	0.211718	0.832327	0.985669	2700	2515	0.130161	0.14748
Cabin1	299	359	0.0428966	0.141913	0.887149	0.985669	343	315	0.150238	0.562935
Cables1	20	30	-0.268159	-0.283059	0.777131	0.985669	19	31	-0.653255	0.501251
Cabs1	6	10	-0.384886	-0.251342	0.80155	0.985669	10	6	0.682235	0.684141
Cacna1b	21	33	-0.333694	-0.363353	0.716341	0.985669	28	26	0.130238	0.887686
Cacna1c	76	106	-0.171405	-0.319212	0.749566	0.985669	76	106	-0.447538	0.37422
Cacna2d2	6	6	0.266492	0.157348	0.874971	0.985669	10	2	1.92205	0.357939
Cacnb3	41	91	-0.830873	-1.30623	0.191474	0.801275	61	71	-0.188542	0.749095
Cacng7	10	22	-0.782205	-0.667484	0.504463	0.974891	16	16	0.0262805	0.982409
Cacybp	53655	78380	-0.239916	-8.39533	4.64581e-17	8.2038e-15	66584	65451	0.0525655	0.00212326
Cad	23897	31065	-0.0716043	-1.70157	0.0888364	0.583453	27917	27045	0.0735855	0.00609024
Cadm1	391	470	0.0412743	0.153907	0.877683	0.985669	416	445	-0.0692663	0.759511
Calb2	232	126	1.18111	2.92691	0.00342352	0.0645983	182	176	0.0757758	0.830679
Calcoco1	105	165	-0.342853	-0.756414	0.449401	0.965536	107	163	-0.575383	0.164363
Calcoco2	2	22	-2.72367	-1.72132	0.0851936	0.570742	12	12	0.0258094	0.984956
Cald1	424	602	-0.198489	-0.796328	0.425842	0.965536	496	530	-0.0677236	0.743341
Calm1	42088	56953	-0.129507	-3.99754	6.40029e-05	0.00207267	49180	49861	0.00796574	0.687892
Calr	95816	116552	0.0242183	1.05382	0.291964	0.89367	107451	104917	0.0622359	3.44366e-06
Calu	14860	17172	0.0982243	1.83927	0.0658761	0.497532	15958	16074	0.0173558	0.623851
Camk1d	20	32	-0.358331	-0.383553	0.70131	0.985669	26	26	0.0268474	0.977197
Camk2b	352	550	-0.336307	-1.26869	0.204551	0.815721	484	418	0.238817	0.280261
Camk2d	967	809	0.563648	2.90241	0.00370304	0.0675571	886	890	0.0212851	0.891531
Camk2g	206	216	0.237444	0.645829	0.51839	0.9843	212	210	0.0412992	0.899128
Camk4	6	6	0.266492	0.157348	0.874971	0.985669	6	6	0.024079	0.98981
Camkk1	16	26	-0.376774	-0.367707	0.713092	0.985669	22	20	0.158299	0.879508
Camkk2	2	2	0.211031	0.0847069	0.932494	0.985669	2	2	0.0189876	0.994835
Camkv	16	16	0.290357	0.255587	0.79827	0.985669	16	16	0.0262805	0.982409
Camlg	12	16	-0.101533	-0.0841179	0.932963	0.985669	22	6	1.75189	0.206378
Camsap1	565	877	-0.32705	-1.5211	0.128235	0.689792	738	704	0.095728	0.581567
Cand1	27003	35855	-0.102198	-2.57685	0.00997039	0.149792	31189	31669	0.00577179	0.817705
Cand2	1400	1823	-0.0739919	-0.495948	0.619931	0.985669	1597	1626	0.00184196	0.987219
Cant1	156	196	-0.0223379	-0.0558993	0.955422	0.989536	156	196	-0.299906	0.402974
Canx	121563	157035	-0.0625277	-3.06657	0.00216532	0.0454378	140053	138545	0.0434239	0.000196499
Cap1	13312	21124	-0.359282	-6.87501	6.19859e-12	6.37501e-10	17611	16825	0.0936712	0.00602299
Cap2	42	56	-0.106196	-0.150832	0.880108	0.985669	52	46	0.200867	0.769281
Capg	734	962	-0.083313	-0.419314	0.674987	0.985669	862	834	0.0753639	0.637266
Capn1	855	868	0.284783	1.4493	0.147253	0.738949	839	884	-0.0475183	0.764413
Capn11	4	3	0.571312	0.275585	0.782867	0.985669	3	4	-0.305264	0.897951
Capn2	6	2	1.48632	0.726694	0.467414	0.965536	6	2	1.26389	0.590767
Capn3	10	30	-1.21269	-1.10608	0.268692	0.862826	20	20	0.0265722	0.980169
Capn5	89	91	0.272045	0.507239	0.611987	0.985669	110	70	0.6727	0.186659
Capn7	316	406	-0.0545631	-0.187816	0.851021	0.985669	368	354	0.0835474	0.73576
Capn9	126	122	0.350822	0.753755	0.450996	0.965536	152	96	0.685452	0.113413
Capns1	6	2	1.48632	0.726694	0.467414	0.965536	6	2	1.26389	0.590767
Caprin1	45669	65566	-0.214875	-6.97026	3.16363e-12	3.32678e-10	55643	55592	0.0291284	0.118953
Caprin2	89	59	0.888638	1.50618	0.13202	0.69767	72	76	-0.0495742	0.928903
Capza1	5059	6165	0.0216017	0.253068	0.800216	0.985669	5682	5542	0.0637875	0.292701
Capza2	6500	8322	-0.0496306	-0.65744	0.510898	0.977256	7753	7069	0.161034	0.0021971
Capzb	9115	11958	-0.0848004	-1.31339	0.189051	0.795897	10605	10468	0.0465607	0.288605
Card10	39	74	-0.60687	-0.901643	0.367247	0.943455	69	44	0.665583	0.301914
Card11	12	26	-0.768664	-0.706045	0.48016	0.970587	12	26	-1.03225	0.362669
Card14	10	20	-0.651016	-0.544377	0.586182	0.985669	20	10	0.963376	0.445537
Carhsp1	470	896	-0.623106	-2.79491	0.00519138	0.0889856	731	635	0.230606	0.197123
Carkd	391	632	-0.385197	-1.53429	0.124958	0.681517	474	549	-0.183778	0.375493
Carm1	3162	4326	-0.145307	-1.41637	0.156666	0.754907	3831	3657	0.0948428	0.203744
Cars	9678	12628	-0.0769852	-1.22319	0.221258	0.841835	11454	10852	0.105688	0.0131503
Cars2	177	192	0.188568	0.483086	0.629035	0.985669	165	204	-0.276894	0.428756
Casc1	6	10	-0.384886	-0.251342	0.80155	0.985669	6	10	-0.632713	0.706027
Casc3	94	152	-0.383564	-0.810867	0.417442	0.965536	124	122	0.0508808	0.905609
Casc4	36	16	1.42086	1.48969	0.136305	0.708718	26	26	0.0268474	0.977197
Casc5	467	537	0.105164	0.420255	0.674299	0.985669	444	560	-0.306489	0.144059
Cask	70	70	0.302919	0.505543	0.613178	0.985669	60	80	-0.382095	0.505865
Caskin2	30	32	0.207657	0.242609	0.808308	0.985669	16	46	-1.44424	0.115507
Casp2	30	52	-0.475716	-0.617749	0.536741	0.98558	36	46	-0.318548	0.671487
Casp3	2344	3500	-0.271442	-2.3607	0.0182406	0.232798	2935	2909	0.0406303	0.631576
Casp7	206	246	0.0506357	0.141762	0.887268	0.985669	202	250	-0.278614	0.377142
Casp8	6	12	-0.625707	-0.424112	0.671484	0.985669	2	16	-2.50856	0.179993
Casp8ap2	192	153	0.63106	1.56531	0.11751	0.657761	151	194	-0.331898	0.359944
CASP8AP2	16	6	1.56933	1.13347	0.257017	0.858167	10	12	-0.216831	0.879408
Casp9	22	26	0.0634382	0.0662738	0.94716	0.989228	26	22	0.258755	0.791508
Casr	4	6	-0.234602	-0.128188	0.898	0.985669	4	6	-0.468065	0.820063
Cast	217	264	0.0239202	0.0688189	0.945134	0.989228	202	279	-0.43639	0.154829
Casz1	32	26	0.587793	0.665944	0.505447	0.974891	42	16	1.36922	0.144652
Cat	10855	12832	0.0654625	1.07091	0.284209	0.887229	11430	12257	-0.0729688	0.0774981
Catsper1	10	30	-1.21269	-1.10608	0.268692	0.862826	20	20	0.0265722	0.980169
CB042	2	4	-0.524145	-0.235726	0.813645	0.985669	4	2	0.77175	0.763551
CB043	291	207	0.795264	2.31381	0.020678	0.251332	188	310	-0.691046	0.023065
CB047	356	436	0.0143698	0.0516061	0.958843	0.989536	360	432	-0.234675	0.321245
CB054	30	26	0.497073	0.555315	0.578679	0.985669	26	30	-0.172893	0.848737
CB057	2	6	-1.0088	-0.48901	0.624834	0.985669	6	2	1.26389	0.590767
CB068	6	2	1.48632	0.726694	0.467414	0.965536	6	2	1.26389	0.590767
CB084	6	22	-1.44838	-1.11494	0.264874	0.862826	12	16	-0.362852	0.776361
Cbfa2t2	98	116	0.063046	0.1267	0.899178	0.985669	88	126	-0.485739	0.29555
Cbfb	575	837	-0.234505	-1.08361	0.278536	0.878308	705	707	0.0236879	0.89267
Cbl	621	737	0.0597024	0.272802	0.785005	0.985669	672	686	-0.0019387	0.991364
Cblb	56	56	0.301952	0.456816	0.647804	0.985669	60	52	0.230422	0.719005
Cbll1	396	473	0.0504084	0.188766	0.850276	0.985669	446	423	0.10397	0.644276
Cbr1	7006	10086	-0.218814	-3.07662	0.00209364	0.0444059	8617	8475	0.0517727	0.289256
Cbr3	3913	6307	-0.381755	-4.24476	2.18827e-05	0.000800002	5096	5124	0.0198972	0.754419
Cbr4	487	554	0.120679	0.490173	0.624011	0.985669	559	482	0.241189	0.240598
Cbs	337	472	-0.178777	-0.64555	0.518571	0.984318	364	445	-0.261457	0.264133
Cbwd1	1330	1931	-0.230937	-1.55007	0.121124	0.667588	1736	1525	0.214641	0.0606631
Cbx1	7008	10188	-0.232917	-3.28249	0.00102895	0.0241959	8439	8757	-0.0255559	0.599786
Cbx2	186	202	0.186925	0.489672	0.624366	0.985669	214	174	0.324763	0.340909
Cbx3	11855	16714	-0.188695	-3.33944	0.000839462	0.0200934	14502	14067	0.0717385	0.055964
Cbx5	3419	4518	-0.095234	-0.953811	0.340179	0.933921	3879	4058	-0.0372694	0.606841
Cbx8	4	4	0.250055	0.126765	0.899127	0.985669	4	4	0.0225677	0.991981
Cby1	50	60	0.0431053	0.0645788	0.948509	0.989465	30	80	-1.36048	0.0465412
CC020	28	41	-0.236989	-0.28784	0.77347	0.985669	33	36	-0.0951606	0.907195
CC021	192	233	0.0275122	0.0749199	0.940278	0.988907	252	173	0.567916	0.0829325
CC026	610	827	-0.132055	-0.616644	0.53747	0.98558	773	664	0.246771	0.156711
CC037	66	90	-0.138968	-0.241969	0.808804	0.985669	80	76	0.100608	0.852461
CC078	176	237	-0.121916	-0.326874	0.743764	0.985669	176	237	-0.399683	0.227601
Cc2d1a	150	247	-0.410752	-1.07269	0.283411	0.886419	191	206	-0.080887	0.809895
Cc2d1b	1768	2155	0.0212743	0.155926	0.876091	0.985669	2048	1875	0.155058	0.136009
Cc2d2a	17	12	0.760475	0.638718	0.523006	0.98558	17	12	0.497785	0.692462
Ccar1	5851	7047	0.0385224	0.4803	0.631014	0.985669	6073	6825	-0.140593	0.0128252
Ccbe1	10	2	2.1525	1.16662	0.243364	0.858167	6	6	0.024079	0.98981
Ccbl1	116	252	-0.8081	-2.00234	0.0452487	0.408767	187	181	0.0744786	0.831211
Ccbl2	2138	2585	0.0329387	0.262301	0.793089	0.985669	2417	2306	0.0955933	0.311892
Ccdc101	252	266	0.228051	0.67943	0.496866	0.974891	266	252	0.10543	0.719378
Ccdc102a	104	198	-0.618124	-1.41702	0.156476	0.754907	162	140	0.236911	0.54043
Ccdc104	767	1269	-0.419153	-2.26607	0.0234472	0.268058	1059	977	0.143947	0.322796
Ccdc109b	4	4	0.250055	0.126765	0.899127	0.985669	4	4	0.0225677	0.991981
Ccdc110	20	10	1.22582	1.02696	0.304438	0.900518	10	20	-0.91136	0.470577
Ccdc112	46	90	-0.652161	-1.04888	0.294233	0.894491	80	56	0.534916	0.360031
Ccdc113	26	26	0.296487	0.321108	0.748128	0.985669	26	26	0.0268474	0.977197
Ccdc114	6	22	-1.44838	-1.11494	0.264874	0.862826	16	12	0.414942	0.745279
Ccdc115	311	479	-0.315514	-1.12279	0.261527	0.862826	347	443	-0.323797	0.172402
Ccdc116	16	6	1.56933	1.13347	0.257017	0.858167	6	16	-1.26365	0.399337
Ccdc117	132	138	0.2411	0.537863	0.590672	0.985669	100	170	-0.732456	0.0786256
Ccdc12	1209	1471	0.0238546	0.147516	0.882725	0.985669	1394	1286	0.144046	0.254635
Ccdc120	32	20	0.950221	1.01787	0.308739	0.905942	26	26	0.0268474	0.977197
Ccdc121	10	22	-0.782205	-0.667484	0.504463	0.974891	16	16	0.0262805	0.982409
Ccdc122	26	16	0.963618	0.94132	0.346541	0.935754	26	16	0.696241	0.510505
Ccdc124	1393	1830	-0.0867453	-0.581277	0.561054	0.985669	1542	1681	-0.0966552	0.400798
Ccdc125	10	6	0.932664	0.610453	0.541562	0.98558	6	10	-0.632713	0.706027
Ccdc127	168	180	0.206241	0.514846	0.606661	0.985669	200	148	0.459717	0.203577
Ccdc129	16	16	0.290357	0.255587	0.79827	0.985669	13	19	-0.490559	0.683136
Ccdc130	6	10	-0.384886	-0.251342	0.80155	0.985669	6	10	-0.632713	0.706027
Ccdc132	531	571	0.201742	0.841024	0.400334	0.957122	526	576	-0.103026	0.605463
Ccdc134	192	277	-0.221055	-0.625561	0.531603	0.98558	267	202	0.428571	0.167103
Ccdc136	207	174	0.554728	1.43965	0.149965	0.743492	159	222	-0.451486	0.191532
Ccdc137	202	242	0.0460132	0.127794	0.898312	0.985669	192	252	-0.362975	0.255087
Ccdc138	10	6	0.932664	0.610453	0.541562	0.98558	10	6	0.682235	0.684141
Ccdc14	215	269	-0.0163539	-0.0471501	0.962394	0.990656	235	249	-0.0554661	0.855139
Ccdc141	3	3	0.235532	0.107864	0.914104	0.985669	4	2	0.77175	0.763551
Ccdc146	22	6	2.00955	1.55368	0.12026	0.665698	12	16	-0.362852	0.776361
Ccdc147	20	10	1.22582	1.02696	0.304438	0.900518	20	10	0.963376	0.445537
Ccdc150	16	6	1.56933	1.13347	0.257017	0.858167	12	10	0.268084	0.851195
Ccdc154	2	6	-1.0088	-0.48901	0.624834	0.985669	6	2	1.26389	0.590767
Ccdc158	10	26	-1.01344	-0.8963	0.370093	0.943455	16	20	-0.279587	0.804382
Ccdc159	72	30	1.53841	2.14738	0.0317634	0.324889	76	26	1.54154	0.0316586
Ccdc160	102	162	-0.358037	-0.781671	0.434408	0.965536	132	132	0.0276117	0.946814
Ccdc18	20	36	-0.523346	-0.574665	0.565518	0.985669	26	30	-0.172893	0.848737
Ccdc22	132	166	-0.0236466	-0.0549573	0.956172	0.989536	136	162	-0.223184	0.56702
Ccdc23	62	102	-0.406718	-0.718057	0.472722	0.968016	72	92	-0.322148	0.542782
Ccdc24	30	6	2.44318	2.01999	0.0433846	0.398857	20	16	0.33244	0.768363
Ccdc25	1992	2624	-0.0906603	-0.713032	0.475826	0.968094	2242	2374	-0.0547057	0.567379
Ccdc27	46	52	0.127607	0.181915	0.85565	0.985669	52	46	0.200867	0.769281
Ccdc28a	292	324	0.156367	0.502969	0.614986	0.985669	349	267	0.412933	0.125787
Ccdc28b	86	106	0.00514913	0.00985484	0.992137	0.997373	106	86	0.326282	0.503823
Ccdc30	10	10	0.281287	0.203625	0.838647	0.985669	10	10	0.0254433	0.986395
Ccdc32	236	270	0.112278	0.330758	0.740827	0.985669	236	270	-0.165756	0.577116
Ccdc38	686	687	0.304349	1.3998	0.161574	0.76411	732	641	0.219028	0.219289
Ccdc39	6	5	0.488562	0.278728	0.780454	0.985669	4	7	-0.662332	0.738992
Ccdc40	4	3	0.571312	0.275585	0.782867	0.985669	3	4	-0.305264	0.897951
Ccdc41	445	611	-0.150252	-0.611346	0.54097	0.98558	515	541	-0.0431742	0.832207
Ccdc42	16	16	0.290357	0.255587	0.79827	0.985669	16	16	0.0262805	0.982409
Ccdc43	1077	1324	0.00896214	0.0527579	0.957925	0.989536	1160	1241	-0.0695185	0.603271
Ccdc47	3328	4102	0.0051805	0.0504742	0.959745	0.989536	3698	3732	0.0145986	0.845489
Ccdc50	232	277	0.0509104	0.15026	0.880559	0.985669	272	237	0.225699	0.446354
Ccdc51	102	94	0.420777	0.814391	0.415421	0.965536	64	132	-1.00622	0.0431107
Ccdc53	767	1134	-0.257018	-1.3551	0.175384	0.77316	943	958	0.00503317	0.973364
Ccdc54	46	56	0.0226558	0.0328262	0.973813	0.993687	40	62	-0.593321	0.381861
Ccdc56	2374	2766	0.086342	0.714522	0.474905	0.968016	2584	2556	0.0435085	0.630694
Ccdc57	58	44	0.692837	1.00203	0.316327	0.913558	48	54	-0.139572	0.835251
Ccdc58	5739	7423	-0.0643402	-0.808064	0.419053	0.965536	6313	6849	-0.089749	0.108289
Ccdc59	84	108	-0.0551903	-0.105515	0.915967	0.985669	96	96	0.0275397	0.954881
Ccdc6	1525	2256	-0.257978	-1.84825	0.0645669	0.494098	1878	1903	0.00872319	0.934377
Ccdc60	22	12	1.11735	0.991711	0.321339	0.915497	12	22	-0.800338	0.498241
Ccdc61	2	2	0.211031	0.0847069	0.932494	0.985669	2	2	0.0189876	0.994835
Ccdc63	46	50	0.183093	0.258783	0.795803	0.985669	40	56	-0.448781	0.519153
Ccdc65	2	6	-1.0088	-0.48901	0.624834	0.985669	2	6	-1.22083	0.603808
Ccdc66	67	112	-0.429892	-0.78818	0.430592	0.965536	66	113	-0.739935	0.149632
Ccdc70	22	22	0.294677	0.297033	0.766442	0.985669	22	22	0.0266801	0.979134
Ccdc72	1060	1314	-0.00304484	-0.0178306	0.985774	0.996304	1192	1182	0.0399289	0.766576
Ccdc73	136	324	-0.941391	-2.55521	0.0106124	0.156426	207	253	-0.260642	0.404326
Ccdc75	286	262	0.431865	1.31894	0.187189	0.791639	212	336	-0.634366	0.0281082
Ccdc76	150	134	0.466584	1.06387	0.287385	0.890829	132	152	-0.174582	0.661945
Ccdc77	257	363	-0.19078	-0.611752	0.540702	0.98558	256	364	-0.478526	0.0760419
Ccdc79	3	4	-0.0857248	-0.0412585	0.96709	0.992978	4	3	0.349065	0.883379
Ccdc80	6	26	-1.67962	-1.34003	0.180235	0.777697	12	20	-0.66872	0.580408
Ccdc81	42	32	0.682128	0.857627	0.391099	0.953877	42	32	0.409711	0.60466
Ccdc82	2	2	0.211031	0.0847069	0.932494	0.985669	2	2	0.0189876	0.994835
Ccdc83	10	6	0.932664	0.610453	0.541562	0.98558	6	10	-0.632713	0.706027
Ccdc85c	180	186	0.258266	0.659453	0.509605	0.977256	170	196	-0.176614	0.614664
Ccdc86	703	1114	-0.356932	-1.83839	0.0660051	0.497532	960	857	0.191349	0.215226
Ccdc87	6	10	-0.384886	-0.251342	0.80155	0.985669	10	6	0.682235	0.684141
Ccdc88a	264	400	-0.291792	-0.961819	0.336141	0.92784	316	348	-0.111046	0.66755
Ccdc88c	526	690	-0.0845524	-0.366892	0.7137	0.985669	635	581	0.155786	0.411349
Ccdc9	542	823	-0.295344	-1.34183	0.17965	0.777697	743	622	0.283865	0.112765
Ccdc90a	99	101	0.275495	0.538164	0.590464	0.985669	114	86	0.43038	0.369056
Ccdc90b	410	355	0.513431	1.8177	0.0691106	0.510786	390	375	0.0841851	0.726136
Ccdc91	116	192	-0.41758	-0.974044	0.330035	0.92094	162	146	0.176763	0.644326
Ccdc92	113	90	0.62947	1.23435	0.217073	0.838458	93	110	-0.212443	0.654016
Ccdc93	172	211	0.0119624	0.0310963	0.975193	0.993687	198	185	0.125174	0.714714
Ccdc94	846	1216	-0.216366	-1.18427	0.236308	0.858167	991	1071	-0.0841197	0.560847
Ccdc97	342	551	-0.380405	-1.42644	0.15374	0.752299	487	406	0.289642	0.192966
Ccdc99	506	637	-0.0252618	-0.106756	0.914983	0.985669	609	534	0.217055	0.267772
Cchcr1	26	22	0.527726	0.551469	0.581312	0.985669	32	16	0.98653	0.326184
Cck	2	10	-1.66018	-0.890067	0.37343	0.943455	6	6	0.024079	0.98981
Ccm2	242	352	-0.232989	-0.732142	0.464082	0.965536	292	302	-0.0207094	0.939656
Ccna1	26	6	2.2426	1.79751	0.0722554	0.519156	16	16	0.0262805	0.982409
Ccna2	600	594	0.320865	1.38668	0.165539	0.768468	660	534	0.33291	0.0827195
Ccnb1	4558	5655	-0.00427151	-0.0479579	0.96175	0.990429	4932	5281	-0.0708195	0.265844
Ccnb2	266	353	-0.101089	-0.324616	0.745471	0.985669	347	272	0.377989	0.159732
Ccnc	32	44	-0.148973	-0.189153	0.849973	0.985669	44	32	0.47542	0.543319
Ccnd1	16	10	0.917957	0.733283	0.463386	0.965536	20	6	1.62017	0.253656
Ccne1	231	252	0.180643	0.521567	0.601972	0.985669	241	242	0.0217485	0.942981
Ccnf	46	26	1.1004	1.34957	0.177154	0.77316	30	42	-0.44591	0.579276
Ccnh	250	278	0.15317	0.460018	0.645503	0.985669	249	279	-0.135835	0.64039
Ccnjl	8	8	0.275548	0.182237	0.855397	0.985669	10	6	0.682235	0.684141
Ccnk	1052	1246	0.0626348	0.361857	0.717459	0.985669	1194	1104	0.140755	0.3036
Ccnl1	82	52	0.950516	1.53897	0.123813	0.676947	62	72	-0.185345	0.751375
Ccnl2	159	176	0.15944	0.391223	0.695633	0.985669	176	159	0.173392	0.636422
Ccnt1	918	1124	0.0147647	0.0808675	0.935547	0.985932	1052	990	0.115335	0.427461
Ccnt2	1943	2452	-0.0288073	-0.221929	0.824369	0.985669	2221	2174	0.0586386	0.549904
Ccny	22	16	0.730569	0.688397	0.491203	0.974891	16	22	-0.411205	0.709217
Ccnyl1	142	250	-0.50673	-1.31085	0.189907	0.798446	186	206	-0.118971	0.725261
Ccp110	80	60	0.712464	1.18382	0.236485	0.858167	60	80	-0.382095	0.505865
Ccpg1	30	16	1.1642	1.1731	0.240755	0.858167	20	26	-0.336954	0.736673
Ccrl1	4	4	0.250055	0.126765	0.899127	0.985669	2	6	-1.22083	0.603808
Ccrn4l	222	237	0.211688	0.59762	0.550093	0.985669	232	227	0.0589997	0.850064
Ccs	1039	1301	-0.0175578	-0.102134	0.91865	0.985669	1131	1209	-0.0683551	0.614045
Ccsmst1	222	228	0.2673	0.748156	0.454366	0.965536	223	227	0.00214853	0.994563
Cct2	88733	127676	-0.218089	-9.52026	1.72753e-21	4.14564e-19	107903	108506	0.019766	0.136539
Cct3	57581	73070	-0.036832	-1.28899	0.197401	0.807038	63457	67194	-0.0547463	0.00146248
Cct4	68538	95260	-0.168111	-6.48934	8.62129e-11	7.68445e-09	82520	81278	0.0496843	0.0011796
Cct5	62644	88819	-0.196836	-7.3318	2.27087e-13	2.80544e-11	75201	76262	0.00759336	0.633912
Cct6a	50347	72128	-0.211797	-7.17258	7.35971e-13	8.60994e-11	61846	60629	0.0564774	0.00149249
Cct7	43528	63505	-0.238069	-7.58606	3.29791e-14	4.82268e-12	53404	53629	0.02174	0.253901
Cct8	119433	174985	-0.244174	-12.2196	2.44408e-34	9.49811e-32	148529	145889	0.0536792	2.18937e-06
Ccz1	931	1213	-0.0748088	-0.418064	0.6759	0.985669	1165	979	0.278513	0.0498296
CD022	50	92	-0.56524	-0.930373	0.352178	0.941749	66	76	-0.173452	0.760078
CD027	2045	2460	0.0402801	0.314104	0.753442	0.985669	2133	2372	-0.125362	0.195782
CD043	3980	5182	-0.073872	-0.789145	0.430027	0.965536	4703	4459	0.104646	0.119894
CD047	10	26	-1.01344	-0.8963	0.370093	0.943455	16	20	-0.279587	0.804382
CD051	10	30	-1.21269	-1.10608	0.268692	0.862826	10	30	-1.47463	0.19687
Cd177	32	17	1.17251	1.21353	0.224926	0.845591	22	27	-0.257815	0.790347
Cd226	16	52	-1.34956	-1.53094	0.125784	0.683705	34	34	0.0270667	0.973728
Cd2ap	1988	2650	-0.107778	-0.849148	0.395799	0.955675	2327	2311	0.0377448	0.692367
Cd2bp2	2050	3134	-0.305418	-2.5152	0.0118963	0.171143	2570	2614	0.003314	0.970662
Cd3eap	916	910	0.31602	1.65047	0.0988474	0.608949	905	921	0.00252004	0.986934
Cd44	20	16	0.598216	0.552262	0.580769	0.985669	26	10	1.32718	0.262195
Cd63	885	772	0.503375	2.51496	0.0119045	0.171143	848	809	0.0956233	0.554423
Cd68	128	83	0.923543	1.82878	0.0674322	0.50367	117	94	0.340559	0.464265
Cd81	853	902	0.226038	1.15963	0.246199	0.858167	865	890	-0.0132852	0.932586
Cd9	3066	2977	0.349247	3.1105	0.00186773	0.0412267	2945	3098	-0.0452496	0.586996
Cd97	86	86	0.303644	0.554918	0.578951	0.985669	76	96	-0.305897	0.55368
Cdadc1	30	26	0.497073	0.555315	0.578679	0.985669	30	26	0.226712	0.802505
Cdan1	49	46	0.390514	0.54955	0.582628	0.985669	53	42	0.356377	0.609289
Cdc123	872	1169	-0.115917	-0.633171	0.526622	0.98558	1018	1023	0.0207185	0.886647
Cdc16	2358	3397	-0.219773	-1.90117	0.0572802	0.46294	2899	2856	0.0493494	0.563373
Cdc20	472	496	0.23486	0.92428	0.35534	0.943455	482	486	0.0158524	0.940682
Cdc23	2467	3060	-0.00391882	-0.0334547	0.973312	0.993687	2885	2642	0.154695	0.0761782
Cdc25a	66	106	-0.372618	-0.672673	0.501155	0.974891	72	100	-0.441277	0.394476
Cdc25b	2	20	-2.59248	-1.6055	0.108385	0.634643	6	16	-1.26365	0.399337
Cdc26	653	961	-0.250313	-1.22713	0.219774	0.840639	850	764	0.181487	0.268603
Cdc27	3326	3691	0.15659	1.48996	0.136236	0.708718	3413	3604	-0.0507392	0.510786
Cdc34	652	1065	-0.400618	-2.0088	0.0445579	0.404478	938	779	0.295449	0.0634181
Cdc37	13121	18566	-0.19392	-3.59378	0.000325913	0.00886693	15683	16004	-0.00142492	0.968063
Cdc37l1	256	375	-0.24318	-0.784759	0.432595	0.965536	274	357	-0.352892	0.185279
Cdc40	1943	2330	0.0447907	0.341158	0.732984	0.985669	2066	2207	-0.0674111	0.498199
Cdc42	4522	6119	-0.129459	-1.47667	0.139765	0.718318	5444	5197	0.0947774	0.128248
Cdc42bpa	404	283	0.818182	2.74515	0.0060483	0.100365	339	348	-0.00996913	0.968684
Cdc42bpb	741	749	0.291007	1.38811	0.165105	0.767618	638	852	-0.389	0.0234793
Cdc42bpg	36	12	1.80764	1.78516	0.0742358	0.527142	16	32	-0.933228	0.353066
Cdc42ep4	811	914	0.13422	0.682883	0.494681	0.974891	859	866	0.0160798	0.919161
Cdc42ep5	6	2	1.48632	0.726694	0.467414	0.965536	6	2	1.26389	0.590767
Cdc42se1	10	6	0.932664	0.610453	0.541562	0.98558	6	10	-0.632713	0.706027
Cdc42se2	207	388	-0.597645	-1.85366	0.0637883	0.490144	312	283	0.168025	0.538945
Cdc45	960	1377	-0.2134	-1.23519	0.216759	0.837937	1087	1250	-0.173632	0.200919
Cdc5l	3743	4237	0.127977	1.28929	0.197296	0.807038	4090	3890	0.100113	0.165721
Cdc6	536	778	-0.230359	-1.031	0.302543	0.900518	717	597	0.291634	0.110133
Cdc7	56	20	1.74212	2.10931	0.0349178	0.34545	26	50	-0.892264	0.263278
Cdc73	8998	11382	-0.0322211	-0.492154	0.622611	0.985669	10486	9894	0.111634	0.0124013
Cdca2	889	914	0.266574	1.38433	0.166259	0.769924	982	821	0.285851	0.0655045
Cdca3	82	96	0.0786389	0.145705	0.884154	0.985669	86	92	-0.0687731	0.891886
Cdca4	32	16	1.25492	1.28238	0.199709	0.808611	12	36	-1.48772	0.154834
Cdca5	30	48	-0.362526	-0.462594	0.643655	0.985669	53	25	1.08358	0.172118
Cdca7	551	544	0.32476	1.35041	0.176884	0.77316	584	511	0.220077	0.271695
Cdca7l	312	398	-0.0442546	-0.15123	0.879795	0.985669	393	317	0.336964	0.17842
Cdca8	2425	2400	0.321683	2.59138	0.00955924	0.145624	2488	2337	0.118089	0.206636
Cdcp1	12	22	-0.537425	-0.4763	0.633861	0.985669	22	12	0.852828	0.470424
Cdh1	17038	23263	-0.142421	-2.9422	0.00325889	0.0623326	19715	20586	-0.0345623	0.271943
Cdh12	2	2	0.211031	0.0847069	0.932494	0.985669	2	2	0.0189876	0.994835
Cdh15	60	70	0.0832947	0.134368	0.893112	0.985669	80	50	0.695567	0.247408
Cdh2	20	16	0.598216	0.552262	0.580769	0.985669	16	20	-0.279587	0.804382
Cdh3	337	342	0.284843	0.957372	0.33838	0.931714	315	364	-0.180286	0.48092
Cdh5	157	117	0.726196	1.62319	0.104549	0.624026	112	162	-0.501217	0.221125
Cdh6	12	16	-0.101533	-0.0841179	0.932963	0.985669	22	6	1.75189	0.206378
Cdhr1	6	4	0.751149	0.411479	0.680721	0.985669	4	6	-0.468065	0.820063
Cdhr2	30	26	0.497073	0.555315	0.578679	0.985669	36	20	0.846103	0.35982
Cdipt	182	159	0.49909	1.23382	0.217271	0.838531	182	159	0.221507	0.542476
Cdk1	17692	25588	-0.225507	-4.79888	1.59558e-06	7.42935e-05	21199	22081	-0.031002	0.306696
Cdk12	1637	2077	-0.0365751	-0.261348	0.793824	0.985669	1724	1990	-0.179113	0.0943201
Cdk13	546	679	-0.00764541	-0.0333326	0.973409	0.993687	643	582	0.171345	0.364473
Cdk14	16	20	-0.0143463	-0.0132378	0.989438	0.996304	10	26	-1.27489	0.281581
Cdk17	92	176	-0.624527	-1.35743	0.174645	0.77316	166	102	0.725191	0.0819486
Cdk18	80	46	1.08855	1.7065	0.0879149	0.581782	96	30	1.67524	0.0102482
Cdk2	1591	1713	0.200152	1.36136	0.173401	0.77316	1653	1651	0.029536	0.794739
Cdk2ap1	688	903	-0.0853653	-0.417557	0.676271	0.985669	789	802	0.0042241	0.979594
Cdk4	1868	2595	-0.167317	-1.29399	0.195669	0.804033	2169	2294	-0.0530073	0.585984
Cdk5	202	280	-0.163593	-0.469326	0.638837	0.985669	186	296	-0.639935	0.0380899
Cdk5rap1	296	252	0.537232	1.63909	0.101194	0.616571	252	296	-0.203674	0.475646
Cdk5rap2	662	805	0.0246656	0.116594	0.907182	0.985669	719	748	-0.0292036	0.865311
Cdk5rap3	1087	1322	0.0244651	0.144268	0.885289	0.985669	1196	1213	0.00743808	0.955568
Cdk6	843	1279	-0.2943	-1.62779	0.10357	0.62246	1082	1040	0.0848487	0.551519
Cdk7	904	1364	-0.286361	-1.63198	0.102683	0.621326	1166	1102	0.10916	0.428001
Cdk8	129	176	-0.140504	-0.32913	0.742057	0.985669	147	158	-0.0758403	0.843704
Cdk9	2093	2329	0.152653	1.18205	0.237187	0.858167	2169	2253	-0.0269999	0.782432
Cdkal1	497	506	0.280454	1.12145	0.262095	0.862826	411	592	-0.497711	0.0183159
Cdkl2	131	137	0.240613	0.535008	0.592644	0.985669	106	162	-0.579986	0.162675
Cdkn1c	16	16	0.290357	0.255587	0.79827	0.985669	20	12	0.721101	0.551062
Cdkn2aip	595	762	-0.0499801	-0.227899	0.819725	0.985669	611	746	-0.259839	0.148029
Cdkn2aipnl	479	545	0.120409	0.485503	0.627319	0.985669	494	530	-0.0735419	0.722444
Cdon	10	2	2.1525	1.16662	0.243364	0.858167	6	6	0.024079	0.98981
Cdr2	40	46	0.10304	0.138696	0.88969	0.985669	46	40	0.224574	0.758847
Cdr2l	10	2	2.1525	1.16662	0.243364	0.858167	6	6	0.024079	0.98981
Cdrt4	22	26	0.0634382	0.0662738	0.94716	0.989228	26	22	0.258755	0.791508
Cds1	16	16	0.290357	0.255587	0.79827	0.985669	22	10	1.0951	0.374677
Cds2	701	616	0.492654	2.22215	0.0262732	0.288266	661	656	0.0387059	0.831532
Cdt1	34	64	-0.594045	-0.829635	0.406745	0.963241	54	44	0.317207	0.643769
Cdv3	9602	14767	-0.314092	-5.15873	2.48626e-07	1.34502e-05	12256	12113	0.0447345	0.271981
Cdyl	77	113	-0.24416	-0.462514	0.643713	0.985669	92	98	-0.0627284	0.898027
Cdyl2	299	234	0.658213	1.97984	0.047721	0.422936	257	276	-0.074833	0.795841
CE022	812	1170	-0.219898	-1.18243	0.237034	0.858167	1035	947	0.155854	0.291073
CE034	32	42	-0.0833989	-0.104824	0.916516	0.985669	42	32	0.409711	0.60466
CE044	161	113	0.812056	1.81128	0.0700978	0.515354	158	116	0.470365	0.249659
CE051	86	112	-0.0735561	-0.142502	0.886683	0.985669	86	112	-0.349965	0.467154
Ceacam1	17	18	0.213315	0.194984	0.845405	0.985669	4	31	-2.67082	0.0547953
Ceacam11	16	16	0.290357	0.255587	0.79827	0.985669	26	6	1.98397	0.135888
Ceacam18	576	631	0.175019	0.759688	0.447441	0.965536	601	606	0.0158288	0.933696
Ceacam3	9	18	-0.646655	-0.517469	0.604829	0.985669	13	14	-0.0740143	0.954395
Cebpe	16	10	0.917957	0.733283	0.463386	0.965536	10	16	-0.605493	0.649832
Cebpz	9263	9788	0.227298	3.37869	0.000728329	0.017938	9752	9299	0.0964191	0.0369431
Cecr2	1050	1532	-0.238003	-1.43923	0.150086	0.743492	1289	1293	0.0233192	0.856367
Cecr5	532	606	0.118772	0.501955	0.615699	0.985669	558	580	-0.0279362	0.88672
Celf1	6246	7550	0.0333053	0.427882	0.668737	0.985669	6789	7007	-0.0177894	0.744263
Celf2	26	36	-0.157944	-0.183516	0.854393	0.985669	30	32	-0.063403	0.941289
Celf5	2	2	0.211031	0.0847069	0.932494	0.985669	2	2	0.0189876	0.994835
Celsr1	157	157	0.305087	0.727824	0.466721	0.965536	172	142	0.302523	0.425673
Cenpa	40	66	-0.408375	-0.594939	0.551884	0.985669	46	60	-0.349333	0.596898
Cenpc1	1039	1229	0.0645128	0.370538	0.710982	0.985669	1134	1134	0.0277832	0.840091
Cenpe	915	1170	-0.0477692	-0.263794	0.791939	0.985669	1050	1035	0.0485213	0.735737
Cenpf	4209	5425	-0.0592805	-0.647813	0.517106	0.983058	4685	4949	-0.0512721	0.434284
Cenph	276	386	-0.176587	-0.583218	0.559747	0.985669	331	331	0.0277282	0.914672
Cenpi	152	132	0.507121	1.15585	0.247741	0.858167	137	147	-0.0733543	0.854104
Cenpj	22	36	-0.390993	-0.438213	0.661232	0.985669	26	32	-0.263267	0.767891
Cenpk	62	126	-0.708878	-1.3114	0.189724	0.798036	92	96	-0.0332657	0.946099
Cenpl	90	86	0.368629	0.680487	0.496196	0.974891	90	86	0.0924187	0.855871
Cenpm	421	407	0.354865	1.30279	0.192645	0.80271	331	497	-0.557325	0.0168568
Cenpn	122	162	-0.101603	-0.230796	0.817473	0.985669	132	152	-0.174582	0.661945
Cenpo	96	52	1.17585	1.97133	0.0486864	0.425847	76	72	0.104496	0.850818
Cenpp	210	332	-0.352725	-1.0601	0.289098	0.890829	282	260	0.144494	0.614378
Cenpq	210	337	-0.374225	-1.12847	0.259122	0.862007	256	291	-0.156537	0.583656
Cenpt	234	326	-0.170948	-0.524157	0.600169	0.985669	308	252	0.316256	0.263167
Cenpv	3871	4524	0.0819434	0.844001	0.398669	0.957122	4219	4176	0.0425759	0.545113
Cep110	2	3	-0.202888	-0.0868226	0.930812	0.985669	2	3	-0.403697	0.882039
Cep112	22	20	0.425866	0.420648	0.674012	0.985669	26	16	0.696241	0.510505
Cep120	426	617	-0.227161	-0.917331	0.358969	0.943455	488	555	-0.157519	0.442831
Cep135	345	362	0.236852	0.810421	0.417698	0.965536	366	341	0.129537	0.604785
Cep152	6	20	-1.31719	-0.993589	0.320423	0.915168	20	6	1.62017	0.253656
Cep164	160	158	0.323153	0.775259	0.438186	0.965536	172	146	0.262705	0.486001
Cep170	615	870	-0.193335	-0.914714	0.360342	0.943455	700	785	-0.13736	0.422433
Cep19	77	141	-0.560994	-1.11607	0.264393	0.862826	137	81	0.779037	0.0933176
Cep192	738	1006	-0.139936	-0.712218	0.47633	0.968282	921	823	0.189912	0.228419
Cep250	89	157	-0.508112	-1.0689	0.285114	0.889166	134	112	0.284381	0.508337
Cep290	455	485	0.214321	0.832421	0.405171	0.962192	473	467	0.0461325	0.831078
Cep350	86	150	-0.491752	-1.01634	0.309466	0.905942	120	116	0.0761164	0.862123
Cep55	3114	3456	0.156476	1.44579	0.148237	0.741747	3296	3274	0.0374573	0.638757
Cep57	160	126	0.64733	1.47703	0.139668	0.718217	156	130	0.288953	0.468054
Cep57l1	74	92	-0.00717597	-0.0128763	0.989726	0.996304	82	84	-0.00688237	0.989523
Cep63	106	96	0.445785	0.874228	0.381994	0.947512	92	110	-0.227886	0.631617
Cep68	92	126	-0.145636	-0.293945	0.7688	0.985669	106	112	-0.0511923	0.910691
Cep70	18	16	0.452483	0.408413	0.68297	0.985669	10	24	-1.16359	0.335294
Cep72	906	1506	-0.425953	-2.48295	0.0130298	0.182009	1098	1314	-0.231102	0.0838719
Cep76	93	72	0.668606	1.1955	0.231892	0.852093	98	67	0.569854	0.282701
Cep78	146	192	-0.0878081	-0.215539	0.829347	0.985669	156	182	-0.193519	0.596435
Cep97	202	330	-0.399847	-1.1898	0.234126	0.85493	226	306	-0.407958	0.16109
Cept1	150	176	0.0758174	0.183645	0.854292	0.985669	206	120	0.802614	0.0339889
Cercam	30	26	0.497073	0.555315	0.578679	0.985669	26	30	-0.172893	0.848737
Cers5	204	329	-0.381325	-1.1364	0.255788	0.858167	302	231	0.413005	0.155049
Ces1a	6	10	-0.384886	-0.251342	0.80155	0.985669	10	6	0.682235	0.684141
Ces1h	2	6	-1.0088	-0.48901	0.624834	0.985669	2	6	-1.22083	0.603808
Ces2h	6	6	0.266492	0.157348	0.874971	0.985669	10	2	1.92205	0.357939
Ces5a	2	6	-1.0088	-0.48901	0.624834	0.985669	2	6	-1.22083	0.603808
Cetn2	1157	1483	-0.0512404	-0.314347	0.753257	0.985669	1260	1380	-0.103366	0.417321
Cetn3	2304	2669	0.0946606	0.771977	0.440128	0.965536	2502	2471	0.0457757	0.618977
Cetn4	12	6	1.17745	0.800406	0.423476	0.965536	12	6	0.924876	0.56473
CF035	76	56	0.737062	1.19271	0.232983	0.853419	76	56	0.461778	0.435423
CF057	1242	1436	0.0973971	0.602684	0.546719	0.985669	1429	1249	0.221884	0.0796438
CF165	50	46	0.419188	0.592523	0.5535	0.985669	40	56	-0.448781	0.519153
CF174	16	46	-1.17626	-1.29906	0.193923	0.80271	36	26	0.482577	0.577416
CF203	126	96	0.693395	1.4129	0.157684	0.754907	116	106	0.156555	0.729264
CF211	775	1028	-0.100616	-0.52021	0.602917	0.985669	853	950	-0.127444	0.410948
Cfdp1	5883	8122	-0.158408	-2.04109	0.0412415	0.38493	6979	7026	0.0181203	0.737719
Cfl1	20829	31177	-0.275025	-6.3433	2.24898e-10	1.84633e-08	25626	26380	-0.0140298	0.611219
Cfl2	907	1245	-0.149989	-0.838192	0.401923	0.958118	1120	1032	0.145736	0.303078
Cflar	56	72	-0.0549311	-0.0878202	0.93002	0.985669	66	62	0.116315	0.845787
Cftr	6	6	0.266492	0.157348	0.874971	0.985669	6	6	0.024079	0.98981
CG025	128	201	-0.342257	-0.824299	0.40977	0.965536	151	178	-0.208342	0.573996
CG046	106	146	-0.153927	-0.331206	0.740489	0.985669	112	140	-0.291954	0.492297
CG050	981	1313	-0.113597	-0.653724	0.513289	0.978984	1163	1131	0.0680031	0.619368
CG060	22	62	-1.15867	-1.46232	0.143653	0.728378	52	32	0.711877	0.342521
CG062	47	18	1.63764	1.86583	0.0620647	0.483248	13	52	-1.89936	0.0423042
CG064	10	4	1.41732	0.860675	0.389417	0.953323	6	8	-0.341374	0.846775
Cggbp1	1092	1334	0.0180544	0.106789	0.914956	0.985669	1201	1225	-0.000739061	0.995567
Cgn	2116	2730	-0.0606846	-0.488042	0.62552	0.985669	2334	2512	-0.0781959	0.402015
Cgnl1	1105	1683	-0.299935	-1.87337	0.0610175	0.478678	1383	1405	0.00503365	0.967584
CH033	377	501	-0.103177	-0.387089	0.698691	0.985669	436	442	0.00807066	0.971253
CH038	358	439	0.0125637	0.0452451	0.963912	0.991385	384	413	-0.0770498	0.743441
CH059	362	338	0.404767	1.37867	0.167996	0.772995	322	378	-0.202979	0.42038
CH076	22	26	0.0634382	0.0662738	0.94716	0.989228	32	16	0.98653	0.326184
Chac2	36	26	0.753726	0.87614	0.380954	0.947512	16	46	-1.44424	0.115507
Chaf1a	2674	4024	-0.282699	-2.61194	0.00900293	0.137903	3389	3309	0.0622531	0.430738
Chaf1b	2817	3477	0.0031694	0.0286754	0.977124	0.993687	3217	3077	0.0919703	0.25958
Chchd1	102	162	-0.358037	-0.781671	0.434408	0.965536	132	132	0.0276117	0.946814
Chchd10	421	540	-0.052186	-0.204037	0.838325	0.985669	416	545	-0.361161	0.0927214
Chchd2	548	675	0.00613306	0.0267256	0.978679	0.994728	609	614	0.0159853	0.93259
Chchd3	4350	5106	0.0756611	0.821734	0.411229	0.965536	4801	4655	0.0723455	0.274447
Chchd4	1342	1762	-0.0859247	-0.566208	0.571253	0.985669	1522	1582	-0.0279585	0.811508
Chchd5	321	400	-0.0105462	-0.0363083	0.971037	0.993552	357	364	-0.000207866	0.99933
Chchd7	46	30	0.901151	1.1398	0.25437	0.858167	40	36	0.175512	0.8215
Chd1	1860	2858	-0.312726	-2.46882	0.0135558	0.188232	2353	2365	0.0204591	0.828719
Chd1l	1318	1868	-0.196177	-1.30441	0.192092	0.802228	1478	1708	-0.18075	0.118622
Chd2	370	357	0.35756	1.23881	0.215417	0.835042	363	364	0.0237763	0.923212
Chd3	102	86	0.547676	1.03939	0.298621	0.896684	92	96	-0.0332657	0.946099
Chd4	24966	31041	-0.00735628	-0.176496	0.859905	0.985669	27677	28330	-0.00583686	0.826115
Chd6	412	568	-0.1561	-0.614267	0.539039	0.98558	445	535	-0.237475	0.262981
Chd7	1424	1917	-0.12198	-0.829961	0.406561	0.963094	1602	1739	-0.0905274	0.422776
Chd8	2083	3134	-0.282388	-2.33385	0.0196038	0.242542	2628	2589	0.0493587	0.582618
Chd9	517	633	0.0147891	0.0627108	0.949997	0.989465	589	561	0.0979146	0.615693
Chek1	3472	4627	-0.107432	-1.08544	0.277729	0.876058	3968	4131	-0.0302661	0.672837
Chek2	853	1143	-0.115248	-0.623299	0.533088	0.98558	1003	993	0.0422227	0.773961
Cherp	5046	6060	0.0426692	0.497681	0.618709	0.985669	5364	5742	-0.0704263	0.248032
Chgb	6	2	1.48632	0.726694	0.467414	0.965536	6	2	1.26389	0.590767
Chic1	2	20	-2.59248	-1.6055	0.108385	0.634643	16	6	1.31401	0.38063
Chid1	206	226	0.17245	0.473788	0.635651	0.985669	230	202	0.214161	0.506337
Chka	872	1070	0.0116321	0.0622968	0.950326	0.989465	979	963	0.0515297	0.729639
Chkb	57	69	0.030774	0.0489312	0.960974	0.989969	61	65	-0.0628969	0.916902
Chl1	36	26	0.753726	0.87614	0.380954	0.947512	20	42	-1.00958	0.256145
Chm	237	447	-0.606829	-2.00173	0.0453137	0.40896	335	349	-0.0311753	0.902513
Chml	23	18	0.632074	0.616419	0.537618	0.98558	20	21	-0.0407375	0.969235
Chmp1a	848	959	0.129257	0.67136	0.501991	0.974891	961	846	0.211467	0.17211
Chmp2a	1707	1991	0.0847819	0.605756	0.544677	0.985669	1822	1876	-0.0143237	0.893667
Chmp4b	4046	5870	-0.229967	-2.53522	0.0112376	0.163441	5086	4830	0.102295	0.113361
Chmp4c	239	340	-0.20103	-0.62512	0.531892	0.98558	297	282	0.102246	0.712232
Chmp5	2108	2575	0.0181492	0.143948	0.885541	0.985669	2308	2375	-0.013473	0.887144
Chmp6	407	542	-0.106205	-0.412464	0.679999	0.985669	392	557	-0.478063	0.02752
Chmp7	697	832	0.0513677	0.247432	0.804574	0.985669	766	763	0.0334267	0.842788
Chn1	59	36	0.999495	1.389	0.164834	0.767618	69	26	1.40389	0.0561986
Chordc1	4451	6031	-0.131391	-1.48861	0.136591	0.708718	5275	5207	0.0465164	0.458769
Chrac1	160	186	0.089154	0.221768	0.824495	0.985669	140	206	-0.526517	0.148022
Chrd	227	116	1.2681	3.07058	0.00213642	0.0449321	177	166	0.119723	0.741037
Chrm4	147	187	-0.0401486	-0.098124	0.921834	0.985669	152	182	-0.230771	0.530464
Chrna4	16	6	1.56933	1.13347	0.257017	0.858167	6	16	-1.26365	0.399337
Chrna5	12	6	1.17745	0.800406	0.423476	0.965536	2	16	-2.50856	0.179993
Chrnd	40	52	-0.0702596	-0.0971419	0.922614	0.985669	56	36	0.651645	0.361922
Chst10	22	26	0.0634382	0.0662738	0.94716	0.989228	16	32	-0.933228	0.353066
Chst11	2	2	0.211031	0.0847069	0.932494	0.985669	2	2	0.0189876	0.994835
Chsy1	36	46	-0.0457625	-0.0601968	0.951999	0.989465	32	50	-0.601974	0.426776
Chtf18	380	404	0.217993	0.780961	0.434826	0.965536	415	369	0.196829	0.407301
Chtf8	132	226	-0.466469	-1.16098	0.245648	0.858167	202	156	0.398524	0.262745
Chuk	326	333	0.275444	0.913529	0.360964	0.943455	339	320	0.110707	0.669589
Churc1	252	356	-0.19102	-0.607215	0.543708	0.985669	290	318	-0.104847	0.698254
CI030	36	22	0.984965	1.10471	0.269286	0.862826	36	22	0.714484	0.428607
CI041	644	832	-0.0625914	-0.296228	0.767056	0.985669	710	766	-0.0816166	0.634503
CI046	32	16	1.25492	1.28238	0.199709	0.808611	26	22	0.258755	0.791508
CI123	132	102	0.673507	1.4053	0.159932	0.758642	97	137	-0.466539	0.29278
CI140	33	66	-0.679804	-0.949652	0.342289	0.935754	40	59	-0.52286	0.446642
CI142	6	6	0.266492	0.157348	0.874971	0.985669	6	6	0.024079	0.98981
Ciao1	428	588	-0.151078	-0.604212	0.545702	0.985669	530	486	0.152563	0.463085
Ciapin1	21805	28911	-0.100102	-2.29357	0.0218154	0.259429	25139	25577	0.00288607	0.917777
Cib1	36	20	1.11615	1.2267	0.219935	0.840639	20	36	-0.792423	0.391152
Cic	50	90	-0.533879	-0.874501	0.381846	0.947512	70	70	0.027442	0.961694
Ciita	16	16	0.290357	0.255587	0.79827	0.985669	16	16	0.0262805	0.982409
Cilp2	561	853	-0.2973	-1.37204	0.170052	0.77316	672	742	-0.115001	0.512397
Cinp	70	146	-0.746908	-1.46628	0.142571	0.725964	116	100	0.23986	0.601341
Cir1	249	328	-0.0904091	-0.281451	0.778365	0.985669	334	243	0.485109	0.0825467
Cirbp	775	989	-0.0448739	-0.230018	0.818078	0.985669	869	895	-0.01471	0.92518
Cirh1a	4264	4361	0.274344	2.86377	0.00418626	0.0743439	4378	4247	0.0716184	0.302063
Cisd1	2799	3134	0.143716	1.26869	0.204553	0.815721	3037	2896	0.0963611	0.251826
Cisd2	407	545	-0.114154	-0.44388	0.65713	0.985669	444	508	-0.166138	0.439907
Cisd3	535	571	0.212553	0.887574	0.37477	0.94363	531	575	-0.0868981	0.662431
Cit	2346	2925	-0.0113758	-0.0950697	0.924259	0.985669	2686	2585	0.0830717	0.352498
Cited1	117	272	-0.905562	-2.28659	0.0222196	0.261454	192	197	-0.00923921	0.978298
Cited2	6	10	-0.384886	-0.251342	0.80155	0.985669	6	10	-0.632713	0.706027
Ciz1	26	61	-0.90254	-1.17667	0.239327	0.858167	43	44	-0.0052489	0.994235
CJ032	82	72	0.488681	0.849803	0.395434	0.955557	82	72	0.212858	0.69612
CJ076	275	352	-0.0491466	-0.158892	0.873754	0.985669	336	291	0.234551	0.378671
CJ088	202	287	-0.199091	-0.574308	0.56576	0.985669	242	247	-0.0016916	0.995533
CK054	562	811	-0.221979	-1.01337	0.310884	0.907536	619	754	-0.25647	0.150872
CK061	690	775	0.139081	0.657943	0.510575	0.977256	685	780	-0.159362	0.355467
CK066	6	4	0.751149	0.411479	0.680721	0.985669	2	8	-1.58628	0.471795
CK084	585	647	0.161287	0.706435	0.479918	0.970587	660	572	0.233903	0.214696
Ckap2	670	673	0.300002	1.36628	0.17185	0.77316	709	634	0.188847	0.294838
Ckap2l	130	227	-0.494701	-1.22829	0.219338	0.840639	216	141	0.639711	0.0747156
Ckap4	8752	9905	0.128297	1.88809	0.0590139	0.470052	9411	9246	0.0533193	0.25362
Ckap5	6275	8938	-0.203458	-2.71698	0.00658798	0.107981	7538	7675	0.00182079	0.971993
Ckb	45223	46040	0.281017	8.40586	4.24732e-17	7.64437e-15	45433	45830	0.0152539	0.460727
Ckmt1	56	79	-0.187018	-0.305164	0.760241	0.985669	66	69	-0.0358313	0.950914
Cks1b	463	442	0.373069	1.42487	0.154194	0.752299	427	478	-0.134692	0.541635
Cks2	904	1093	0.032925	0.1786	0.858252	0.985669	1061	936	0.208456	0.156524
CL012	2	20	-2.59248	-1.6055	0.108385	0.634643	6	16	-1.26365	0.399337
CL023	484	557	0.104002	0.422361	0.672761	0.985669	528	513	0.0692615	0.735783
CL026	66	92	-0.170329	-0.298017	0.76569	0.985669	72	86	-0.225866	0.674875
CL029	76	106	-0.171405	-0.319212	0.749566	0.985669	86	96	-0.129567	0.795751
CL043	120	252	-0.759526	-1.89617	0.0579375	0.466641	186	186	0.0276679	0.936535
CL049	8	10	-0.0136855	-0.00946519	0.992448	0.997373	8	10	-0.266425	0.865384
CL062	177	237	-0.11378	-0.305443	0.760029	0.985669	227	187	0.306078	0.353344
CL065	56	66	0.0687877	0.107889	0.914084	0.985669	56	66	-0.206083	0.736983
Clasp1	1361	1762	-0.0656546	-0.433994	0.664293	0.985669	1485	1638	-0.113599	0.331294
Clasp2	1285	1482	0.10101	0.634248	0.525919	0.98558	1249	1518	-0.253421	0.0420383
Clasrp	56	60	0.20412	0.313517	0.753888	0.985669	36	80	-1.10461	0.0907683
Clca2	6	6	0.266492	0.157348	0.874971	0.985669	6	6	0.024079	0.98981
Clcc1	82	42	1.25211	1.93488	0.0530051	0.442135	42	82	-0.922581	0.139537
Clcn2	32	20	0.950221	1.01787	0.308739	0.905942	36	16	1.15197	0.237714
Clcn3	126	92	0.754143	1.52231	0.12793	0.689792	112	106	0.106334	0.815771
Clcn5	120	126	0.23473	0.502477	0.615332	0.985669	116	130	-0.135555	0.752259
Clcn6	12	26	-0.768664	-0.706045	0.48016	0.970587	26	12	1.0849	0.338616
Clcn7	16	6	1.56933	1.13347	0.257017	0.858167	12	10	0.268084	0.851195
Clcnka	2	6	-1.0088	-0.48901	0.624834	0.985669	6	2	1.26389	0.590767
Cldn10	121	80	0.895397	1.73693	0.0824001	0.559713	80	121	-0.563774	0.240838
Cldn11	12	12	0.285247	0.222598	0.823848	0.985669	12	12	0.0258094	0.984956
Cldnd1	2	22	-2.72367	-1.72132	0.0851936	0.570742	12	12	0.0258094	0.984956
Clec12a	16	26	-0.376774	-0.367707	0.713092	0.985669	16	26	-0.643113	0.543335
Clec16a	36	26	0.753726	0.87614	0.380954	0.947512	30	32	-0.063403	0.941289
Clec1b	20	10	1.22582	1.02696	0.304438	0.900518	20	10	0.963376	0.445537
Clec4f	6	2	1.48632	0.726694	0.467414	0.965536	2	6	-1.22083	0.603808
Clec4g	262	277	0.225773	0.684631	0.493577	0.974891	282	257	0.161177	0.575248
Clec9a	16	6	1.56933	1.13347	0.257017	0.858167	16	6	1.31401	0.38063
Clgn	2764	3303	0.0498195	0.443728	0.657239	0.985669	3109	2958	0.099604	0.230868
Clic1	2386	3099	-0.0703314	-0.597645	0.550077	0.985669	2753	2732	0.0388399	0.657251
Clic4	4128	5943	-0.218854	-2.43022	0.0150895	0.204374	4953	5118	-0.019468	0.761316
Clint1	4313	6110	-0.195592	-2.20686	0.0273236	0.294316	5255	5168	0.0518814	0.40998
Clip1	10	7	0.740259	0.499155	0.61767	0.985669	10	7	0.487968	0.763257
Clip2	122	140	0.107561	0.236552	0.813004	0.985669	136	126	0.137017	0.741684
Clip3	12	10	0.526067	0.395518	0.692461	0.985669	16	6	1.31401	0.38063
Clip4	60	42	0.806654	1.16352	0.244618	0.858167	26	76	-1.48722	0.0381952
Clk1	297	352	0.0615685	0.202491	0.839533	0.985669	382	267	0.542951	0.0393927
Clk3	120	132	0.168137	0.363651	0.716119	0.985669	96	156	-0.667523	0.120698
Clk4	3	12	-1.46258	-0.870991	0.383759	0.947512	7	8	-0.146636	0.931523
Clmn	60	60	0.302274	0.471377	0.637371	0.985669	70	50	0.505262	0.416652
Cln5	102	92	0.45147	0.869659	0.384487	0.947644	82	112	-0.417933	0.390948
Cln6	6	5	0.488562	0.278728	0.780454	0.985669	9	2	1.78348	0.405264
Clns1a	7977	11320	-0.198083	-2.94176	0.00326349	0.0623326	9581	9716	0.00761899	0.868175
Clp1	532	642	0.0356514	0.152619	0.878699	0.985669	577	597	-0.0213199	0.912038
Clpb	2607	2951	0.127999	1.09734	0.272494	0.867025	2869	2689	0.121244	0.16327
Clpp	4069	4750	0.0835833	0.880046	0.378835	0.947512	4372	4447	0.00326628	0.962028
Clptm1	2862	3170	0.159347	1.41728	0.156402	0.754907	3021	3011	0.0325794	0.695949
Clptm1l	96	116	0.0335468	0.0671103	0.946494	0.989228	126	86	0.57367	0.219368
Clpx	3981	4426	0.153948	1.5878	0.112331	0.64458	4127	4280	-0.0247059	0.725321
Clspn	246	256	0.248469	0.730057	0.465355	0.965536	236	266	-0.144298	0.628692
Clstn1	102	72	0.800765	1.46137	0.143913	0.728779	82	92	-0.136741	0.789471
Clstn2	157	142	0.448987	1.04754	0.29485	0.894491	177	122	0.561106	0.15217
Clta	10820	16148	-0.270783	-4.65954	3.16922e-06	0.000136059	13453	13515	0.0211709	0.583942
Cltb	1493	1758	0.0710931	0.479504	0.63158	0.985669	1601	1650	-0.0156778	0.891074
Cltc	97474	120677	-0.00120755	-0.053157	0.957607	0.989536	108477	109674	0.0119735	0.36516
Clu	36	42	0.082535	0.106435	0.915237	0.985669	42	36	0.244356	0.750496
Cluap1	86	180	-0.753178	-1.62089	0.105042	0.625374	156	110	0.528084	0.203746
Clvs2	10	16	-0.346313	-0.276254	0.782353	0.985669	16	10	0.657217	0.622117
Clybl	854	1081	-0.0331734	-0.177242	0.859318	0.985669	985	950	0.0799255	0.592632
CM027	158	204	-0.0614799	-0.155662	0.876299	0.985669	186	176	0.106984	0.76145
Cma2	97	175	-0.540656	-1.18747	0.235042	0.85794	110	162	-0.526998	0.200337
Cmas	1771	2476	-0.176517	-1.33494	0.181895	0.781967	1970	2277	-0.181053	0.0700552
Cmc1	6	16	-1.01249	-0.728585	0.466256	0.965536	12	10	0.268084	0.851195
Cmpk1	2664	3130	0.0742619	0.648189	0.516863	0.982795	2952	2842	0.0825657	0.332021
Cmpk2	112	122	0.182057	0.381079	0.703145	0.985669	122	112	0.149996	0.733383
Cmtm1	1091	1168	0.208297	1.19583	0.231762	0.852093	1102	1157	-0.0424238	0.758516
Cmtm2a	10	10	0.281287	0.203625	0.838647	0.985669	10	10	0.0254433	0.986395
Cmtm7	62	56	0.446787	0.691246	0.489411	0.974891	52	66	-0.311206	0.618644
Cmya5	2	6	-1.0088	-0.48901	0.624834	0.985669	2	6	-1.22083	0.603808
CN101	262	282	0.200057	0.609067	0.54248	0.985669	277	267	0.0805771	0.77826
CN102	724	889	0.0106481	0.0524964	0.958133	0.989536	786	827	-0.0454996	0.781459
CN148	12	10	0.526067	0.395518	0.692461	0.985669	6	16	-1.26365	0.399337
CN176	6	16	-1.01249	-0.728585	0.466256	0.965536	16	6	1.31401	0.38063
CN725425	26	46	-0.503002	-0.616481	0.537577	0.98558	22	50	-1.12434	0.176172
Cnbp	2742	3523	-0.0547061	-0.493431	0.621708	0.985669	3273	2992	0.157263	0.0545509
Cndp2	7825	10293	-0.0886381	-1.28322	0.199415	0.808611	9072	9046	0.0319433	0.500484
Cnga2	16	16	0.290357	0.255587	0.79827	0.985669	10	22	-1.04298	0.39794
Cnga3	16	36	-0.831205	-0.870271	0.384152	0.947512	16	36	-1.09858	0.260236
Cnksr3	30	76	-1.0145	-1.43189	0.152175	0.749036	40	66	-0.682216	0.30701
Cnn2	659	1340	-0.71633	-3.78961	0.000150882	0.00438542	967	1032	-0.0659879	0.653378
Cnn3	21366	27068	-0.0344163	-0.773533	0.439207	0.965536	23455	24979	-0.0630118	0.0277529
Cnnm1	3	4	-0.0857248	-0.0412585	0.96709	0.992978	3	4	-0.305264	0.897951
Cnnm2	249	318	-0.0458792	-0.141845	0.887202	0.985669	283	284	0.022643	0.935577
Cnnm3	424	483	0.118657	0.453258	0.650363	0.985669	464	443	0.0944307	0.668158
Cnnm4	196	181	0.419688	1.08551	0.277695	0.876058	174	203	-0.193629	0.575334
Cno	22	26	0.0634382	0.0662738	0.94716	0.989228	16	32	-0.933228	0.353066
Cnot1	9908	12720	-0.0535747	-0.85709	0.391395	0.953877	11268	11360	0.0160733	0.703968
Cnot10	1216	1710	-0.184883	-1.18387	0.236465	0.858167	1343	1583	-0.209263	0.0838289
Cnot2	1288	1415	0.171069	1.06368	0.287474	0.890829	1401	1302	0.133442	0.289139
Cnot3	2336	3293	-0.188447	-1.61553	0.106197	0.629448	2736	2893	-0.0526747	0.542063
Cnot4	473	516	0.18099	0.718917	0.472192	0.968016	529	460	0.229008	0.277688
Cnot7	50	86	-0.469035	-0.760618	0.446885	0.965536	70	66	0.111176	0.847977
Cnot8	1709	2380	-0.170878	-1.27081	0.203795	0.814882	2013	2076	-0.0166457	0.870083
Cnp	716	815	0.119871	0.578209	0.563123	0.985669	766	765	0.0296546	0.860242
Cnpy2	1722	1923	0.147507	1.04782	0.294721	0.894491	1793	1852	-0.018893	0.861077
Cnpy3	506	692	-0.144559	-0.622281	0.533757	0.98558	562	636	-0.150417	0.431401
Cnpy4	186	146	0.652564	1.59067	0.111683	0.642435	164	168	-0.00692074	0.985006
Cnrip1	16	16	0.290357	0.255587	0.79827	0.985669	24	8	1.50714	0.235923
Cnst	10	12	0.0404661	0.0304053	0.975744	0.993687	6	16	-1.26365	0.399337
Cntfr	82	110	-0.115847	-0.2212	0.824937	0.985669	116	76	0.631564	0.199454
Cntln	22	26	0.0634382	0.0662738	0.94716	0.989228	22	26	-0.205227	0.833932
Cntn3	6	7	0.0740863	0.0450651	0.964055	0.991385	4	9	-0.98653	0.599071
Cntn4	66	26	1.61359	2.14246	0.0321567	0.32748	60	32	0.914981	0.205911
Cntnap2	16	16	0.290357	0.255587	0.79827	0.985669	6	26	-1.93304	0.146422
Cntrob	60	66	0.166941	0.265842	0.790361	0.985669	60	66	-0.108102	0.857726
CO044	457	555	0.0265125	0.106217	0.915411	0.985669	484	528	-0.0975457	0.639632
Coasy	422	550	-0.0751931	-0.295351	0.767726	0.985669	453	519	-0.168095	0.429645
Cobl	3954	4295	0.187467	1.91768	0.0551511	0.451188	3968	4281	-0.0817114	0.249947
Cobll1	102	147	-0.21877	-0.467444	0.640182	0.985669	112	137	-0.260913	0.54168
Cobra1	855	1210	-0.193984	-1.06309	0.28774	0.890829	1077	988	0.152104	0.292661
Cog1	733	958	-0.0792728	-0.398488	0.69027	0.985669	827	864	-0.0352992	0.825475
Cog2	955	1085	0.122622	0.672243	0.501429	0.974891	985	1055	-0.0711766	0.62453
Cog3	739	998	-0.126478	-0.642769	0.520374	0.98558	806	931	-0.180002	0.254849
Cog4	1082	1209	0.146624	0.8467	0.397162	0.957122	1184	1107	0.124719	0.362712
Cog5	1070	1294	0.0326019	0.190663	0.848789	0.985669	1142	1222	-0.0698208	0.604584
Cog6	5163	5674	0.170669	1.97167	0.0486474	0.425847	5316	5521	-0.0267779	0.664424
Cog7	1817	2350	-0.0642203	-0.482807	0.629232	0.985669	2113	2054	0.068632	0.495923
Coil	4047	4838	0.0492858	0.520428	0.602765	0.985669	4333	4552	-0.0433193	0.526241
Col10a1	6	6	0.266492	0.157348	0.874971	0.985669	6	6	0.024079	0.98981
Col13a1	6	20	-1.31719	-0.993589	0.320423	0.915168	16	10	0.657217	0.622117
Col17a1	20	16	0.598216	0.552262	0.580769	0.985669	20	16	0.33244	0.768363
Col18a1	3308	5322	-0.379073	-3.90899	9.26833e-05	0.00289141	4373	4257	0.0665779	0.337215
Col20a1	10	2	2.1525	1.16662	0.243364	0.858167	6	6	0.024079	0.98981
Col22a1	237	252	0.217509	0.6316	0.527648	0.98558	252	237	0.115902	0.701356
Col27a1	384	646	-0.442764	-1.7651	0.0775462	0.539996	515	515	0.0277559	0.893007
Col4a3	31	38	0.0127846	0.0156145	0.987542	0.996304	41	28	0.56249	0.494362
Col4a3bp	392	487	-0.0062014	-0.0233212	0.981394	0.995625	472	407	0.241053	0.282156
Col4a4	6	16	-1.01249	-0.728585	0.466256	0.965536	6	16	-1.26365	0.399337
Col5a1	22	22	0.294677	0.297033	0.766442	0.985669	22	22	0.0266801	0.979134
Col6a1	2	6	-1.0088	-0.48901	0.624834	0.985669	2	6	-1.22083	0.603808
Col6a2	2	6	-1.0088	-0.48901	0.624834	0.985669	2	6	-1.22083	0.603808
Col6a4	10	16	-0.346313	-0.276254	0.782353	0.985669	10	16	-0.605493	0.649832
Col6a6	10	2	2.1525	1.16662	0.243364	0.858167	6	6	0.024079	0.98981
Col7a1	4	3	0.571312	0.275585	0.782867	0.985669	4	3	0.349065	0.883379
Col9a1	42	10	2.26627	2.23014	0.025738	0.284058	16	36	-1.09858	0.260236
Col9a3	2	2	0.211031	0.0847069	0.932494	0.985669	2	2	0.0189876	0.994835
Colec10	88	175	-0.679907	-1.46149	0.14388	0.728779	144	119	0.300776	0.469314
Colec12	2	2	0.211031	0.0847069	0.932494	0.985669	2	2	0.0189876	0.994835
Colq	6	2	1.48632	0.726694	0.467414	0.965536	6	2	1.26389	0.590767
Commd1	487	497	0.277018	1.09831	0.272069	0.867025	423	561	-0.378813	0.0744053
Commd10	555	746	-0.119665	-0.534718	0.592845	0.985669	668	633	0.105298	0.565273
Commd2	124	216	-0.491101	-1.1934	0.232711	0.853419	168	172	-0.00610799	0.986605
Commd4	218	266	0.0196815	0.0567773	0.954723	0.989536	248	236	0.0989793	0.74457
Commd6	758	1104	-0.235383	-1.2304	0.218548	0.839996	956	906	0.105201	0.489943
Commd7	16	32	-0.66619	-0.679923	0.496553	0.974891	12	36	-1.48772	0.154834
Commd8	106	100	0.387492	0.766792	0.443205	0.965536	70	136	-0.921455	0.0562335
Commd9	102	118	0.0958432	0.19506	0.845346	0.985669	122	98	0.340931	0.454234
Comt	26	46	-0.503002	-0.616481	0.537577	0.98558	36	36	0.027107	0.972927
Comtd1	185	187	0.289924	0.745696	0.455851	0.965536	153	219	-0.487111	0.164374
Copa	13114	18532	-0.192046	-3.55716	0.00037488	0.00991101	15576	16070	-0.0172382	0.628368
Copb1	6221	8528	-0.148189	-1.95452	0.0506401	0.431721	7342	7407	0.0150879	0.774619
Copb2	9746	13704	-0.184847	-2.99572	0.00273802	0.0545215	11786	11664	0.0428141	0.302626
Cope	3577	4906	-0.148911	-1.53446	0.124915	0.681517	4379	4104	0.12135	0.0830151
Copg	4766	6809	-0.207777	-2.45581	0.0140569	0.193468	5636	5939	-0.0477348	0.4238
Copg2	1356	1668	0.00808683	0.0527632	0.957921	0.989536	1459	1565	-0.0733317	0.537202
Copr5	352	567	-0.380145	-1.44382	0.148789	0.742372	427	492	-0.176259	0.421035
Cops2	6977	9028	-0.0649383	-0.889938	0.373499	0.943455	8229	7776	0.109482	0.030287
Cops3	6776	7666	0.128797	1.69078	0.0908789	0.591913	7532	6910	0.152134	0.00430563
Cops4	10432	13310	-0.0446375	-0.729716	0.465564	0.965536	12130	11612	0.0907619	0.0278844
Cops5	6253	8526	-0.140449	-1.85446	0.0636728	0.490061	7164	7615	-0.0602651	0.252358
Cops6	6457	7972	0.00277579	0.0363652	0.970991	0.993552	7464	6965	0.127615	0.0166633
Cops7a	948	1021	0.199646	1.078	0.281034	0.882583	1042	927	0.196334	0.185166
Cops7b	880	1023	0.0895375	0.475714	0.634278	0.985669	982	921	0.12021	0.425043
Cops8	2637	3648	-0.161307	-1.45358	0.146062	0.734274	3170	3115	0.053041	0.515837
Copz1	3024	3797	-0.0215423	-0.20194	0.839964	0.985669	3259	3562	-0.100425	0.199708
Coq3	300	291	0.34972	1.10498	0.269169	0.862826	298	293	0.0520541	0.849466
Coq4	10	20	-0.651016	-0.544377	0.586182	0.985669	20	10	0.963376	0.445537
Coq5	60	46	0.678356	0.998076	0.318243	0.915168	46	60	-0.349333	0.596898
Coq6	377	448	0.057792	0.211487	0.832507	0.985669	448	377	0.276115	0.233271
Coq7	705	946	-0.117233	-0.582572	0.560181	0.985669	838	813	0.0714205	0.659402
Coq9	222	207	0.406058	1.1124	0.265967	0.862826	207	222	-0.0728076	0.821752
Corin	16	16	0.290357	0.255587	0.79827	0.985669	10	22	-1.04298	0.39794
Coro1a	6	10	-0.384886	-0.251342	0.80155	0.985669	6	10	-0.632713	0.706027
Coro1b	2909	4268	-0.24612	-2.34774	0.0188876	0.236322	3435	3742	-0.0956687	0.20984
Coro1c	8241	9992	0.0288969	0.420411	0.674185	0.985669	8882	9351	-0.0464254	0.326005
Coro2b	96	112	0.0837285	0.166204	0.867997	0.985669	56	152	-1.39814	0.00485207
Coro7	428	426	0.312945	1.16489	0.244062	0.858167	346	508	-0.525081	0.0220188
Cotl1	2923	3452	0.0668521	0.608872	0.542609	0.985669	3087	3288	-0.0631804	0.435702
Cox10	46	70	-0.294155	-0.44761	0.654435	0.985669	46	70	-0.568551	0.370801
Cox11	132	116	0.489659	1.05116	0.293183	0.894491	106	142	-0.391052	0.362704
Cox15	700	780	0.15055	0.715508	0.474295	0.968016	726	754	-0.0267554	0.875951
Cox16	56	66	0.0687877	0.107889	0.914084	0.985669	56	66	-0.206083	0.736983
Cox17	1629	2387	-0.244246	-1.7983	0.0721296	0.519156	2085	1931	0.138441	0.177879
Cox18	12	16	-0.101533	-0.0841179	0.932963	0.985669	16	12	0.414942	0.745279
Cox19	10	2	2.1525	1.16662	0.243364	0.858167	6	6	0.024079	0.98981
Cox4i1	30058	33220	0.162546	4.12681	3.67831e-05	0.0012703	31839	31439	0.0460443	0.0650239
Cox4nb	5719	7948	-0.167953	-2.1401	0.0323469	0.328313	6854	6813	0.036457	0.505824
Cox5a	34908	36041	0.260766	6.97081	3.15123e-12	3.32678e-10	35419	35530	0.0232912	0.322279
Cox5b	12102	15097	-0.0121618	-0.211372	0.832597	0.985669	14094	13105	0.132761	0.000564623
Cox6a1	1611	1619	0.299539	2.01747	0.0436461	0.400082	1692	1538	0.165385	0.150125
Cox6b1	5587	7365	-0.0917449	-1.14336	0.252888	0.858167	6390	6562	-0.0105122	0.851954
Cox6c	4274	4893	0.111699	1.19694	0.23133	0.851222	4614	4553	0.046997	0.484695
Cox7a1	231	212	0.428917	1.19175	0.23336	0.853546	231	212	0.151001	0.634853
Cox7a2	2008	2457	0.0157088	0.121967	0.902926	0.985669	2068	2397	-0.18511	0.0574033
Cox7c	1067	1102	0.260072	1.46654	0.142501	0.725964	1147	1022	0.19411	0.168619
CP055	6	2	1.48632	0.726694	0.467414	0.965536	2	6	-1.22083	0.603808
CP057	46	66	-0.210508	-0.316209	0.751844	0.985669	56	56	0.0273525	0.96589
CP070	6	2	1.48632	0.726694	0.467414	0.965536	2	6	-1.22083	0.603808
CP072	36	16	1.42086	1.48969	0.136305	0.708718	16	36	-1.09858	0.260236
Cpa6	36	22	0.984965	1.10471	0.269286	0.862826	26	32	-0.263267	0.767891
Cpb2	6	6	0.266492	0.157348	0.874971	0.985669	6	6	0.024079	0.98981
Cpd	213	259	0.0246599	0.0703545	0.943911	0.989228	229	243	-0.0575761	0.851589
Cpeb1	10	2	2.1525	1.16662	0.243364	0.858167	6	6	0.024079	0.98981
Cpeb2	6	6	0.266492	0.157348	0.874971	0.985669	2	10	-1.87762	0.369709
Cpeb4	36	56	-0.324013	-0.444957	0.656351	0.985669	42	50	-0.219285	0.756644
Cpne1	753	911	0.0320175	0.160109	0.872795	0.985669	826	838	0.00698971	0.965455
Cpne4	262	232	0.480519	1.40082	0.161268	0.763046	262	232	0.202485	0.500953
Cpne5	29	34	0.0751982	0.0883633	0.929588	0.985669	24	39	-0.652656	0.45105
Cpox	404	468	0.0945033	0.35463	0.722867	0.985669	468	404	0.239447	0.287337
Cpped1	215	289	-0.119444	-0.349905	0.72641	0.985669	219	285	-0.350918	0.240289
Cpsf1	3947	4985	-0.029977	-0.316886	0.75133	0.985669	4338	4594	-0.0549034	0.420611
Cpsf2	5645	6822	0.0336277	0.412933	0.679656	0.985669	6139	6328	-0.0159376	0.781432
Cpsf3	6738	8820	-0.0815948	-1.10379	0.269686	0.862826	7732	7826	0.0103713	0.839687
Cpsf3l	1949	2273	0.0849536	0.643946	0.51961	0.985417	1987	2235	-0.141814	0.156981
Cpsf4	2806	3385	0.0362023	0.325305	0.74495	0.985669	3179	3012	0.105626	0.199219
Cpsf6	3047	4655	-0.304464	-2.99186	0.00277287	0.0550495	3726	3976	-0.0658682	0.370565
Cpsf7	554	690	-0.00984212	-0.0432036	0.965539	0.992311	603	641	-0.0602704	0.747722
Cpt1a	1135	1214	0.209615	1.22456	0.220742	0.841835	1106	1243	-0.140558	0.299068
Cpt1c	16	20	-0.0143463	-0.0132378	0.989438	0.996304	10	26	-1.27489	0.281581
Cpt2	1130	1367	0.0321399	0.192605	0.847269	0.985669	1251	1246	0.0335587	0.797916
CPXV_FIN2000_MAN_196	96	72	0.714018	1.2857	0.198549	0.808611	92	76	0.300102	0.565433
CPXV_FRA2001_NANCY_150	6	22	-1.44838	-1.11494	0.264874	0.862826	12	16	-0.362852	0.776361
CPXV_GER1980_EP4_057	96	187	-0.650634	-1.44688	0.147929	0.741151	162	121	0.445824	0.267016
CPXV_GER2002_MKY_071	35	29	0.562045	0.664767	0.5062	0.974891	34	30	0.202486	0.811261
CPXV_GER91_3_017	12	2	2.39728	1.34942	0.177201	0.77316	2	12	-2.11989	0.290347
CPXV_NOR1994_MAN_031	10	52	-1.98623	-2.04187	0.0411641	0.38493	16	46	-1.44424	0.115507
CPXV016	6	6	0.266492	0.157348	0.874971	0.985669	10	2	1.92205	0.357939
CPXV087	2	2	0.211031	0.0847069	0.932494	0.985669	2	2	0.0189876	0.994835
CPXV219	16	6	1.56933	1.13347	0.257017	0.858167	16	6	1.31401	0.38063
CQ039	333	385	0.097271	0.334772	0.737797	0.985669	305	413	-0.408454	0.101891
CQ059	6	12	-0.625707	-0.424112	0.671484	0.985669	2	16	-2.50856	0.179993
CQ061	559	615	0.168854	0.723899	0.469128	0.967085	609	565	0.135782	0.481835
CQ062	202	276	-0.14291	-0.408678	0.682776	0.985669	262	216	0.305148	0.319319
CQ089	26	16	0.963618	0.94132	0.346541	0.935754	22	20	0.158299	0.879508
CQ096	116	136	0.0768169	0.165992	0.868164	0.985669	110	142	-0.338064	0.426998
CR019	267	382	-0.209284	-0.684537	0.493636	0.974891	282	367	-0.351263	0.180986
Cr2	41	71	-0.477277	-0.7104	0.477456	0.968678	48	64	-0.380833	0.553617
Crabp1	1250	1523	0.0218516	0.137197	0.890875	0.985669	1367	1406	-0.0127688	0.918122
Crabp2	66	92	-0.170329	-0.298017	0.76569	0.985669	66	92	-0.446026	0.40978
Cradd	172	192	0.14742	0.375273	0.707457	0.985669	162	202	-0.289069	0.412106
Cramp1l	22	26	0.0634382	0.0662738	0.94716	0.989228	22	26	-0.205227	0.833932
Crb1	120	130	0.189995	0.409539	0.682144	0.985669	130	120	0.142225	0.738329
Crbn	311	467	-0.278989	-0.987217	0.323536	0.916735	361	417	-0.179812	0.451029
Crcp	300	389	-0.0677738	-0.228422	0.819318	0.985669	311	378	-0.25298	0.319562
Creb1	140	212	-0.290252	-0.721569	0.470559	0.968016	146	206	-0.466362	0.195297
Creb3l1	12	22	-0.537425	-0.4763	0.633861	0.985669	22	12	0.852828	0.470424
CREB3L4	2	4	-0.524145	-0.235726	0.813645	0.985669	4	2	0.77175	0.763551
Crebbp	982	1243	-0.0331503	-0.188499	0.850486	0.985669	1083	1142	-0.0486828	0.726306
Creg1	96	56	1.0709	1.82476	0.0680376	0.505368	66	86	-0.349744	0.525186
Creld1	30	56	-0.580667	-0.766376	0.443452	0.965536	40	46	-0.170143	0.816085
Creld2	825	813	0.327629	1.63017	0.103065	0.621326	890	748	0.278256	0.0878249
Crem	2	10	-1.66018	-0.890067	0.37343	0.943455	6	6	0.024079	0.98981
Crim1	6	2	1.48632	0.726694	0.467414	0.965536	6	2	1.26389	0.590767
Crip1	384	546	-0.200543	-0.770078	0.441254	0.965536	465	465	0.0277506	0.89845
Crip2	1384	2342	-0.451815	-3.19422	0.00140208	0.0320832	1810	1916	-0.0542748	0.611195
Cript	52	82	-0.345446	-0.559142	0.576065	0.985669	72	62	0.240193	0.681376
Crk	1557	1765	0.125886	0.85781	0.390997	0.953877	1635	1687	-0.0173537	0.878183
Crkl	3189	4139	-0.069307	-0.670211	0.502723	0.974891	3731	3597	0.0805538	0.285686
Crlf3	1563	2333	-0.270886	-1.96607	0.0492906	0.427692	1932	1964	0.00410418	0.96862
Crmp1	3278	6200	-0.612474	-6.52142	6.96448e-11	6.26736e-09	4874	4604	0.110003	0.0962157
Crnkl1	3905	4992	-0.0474318	-0.500362	0.616821	0.985669	4267	4630	-0.0899653	0.187929
Crocc	235	248	0.228315	0.659383	0.50965	0.977256	218	265	-0.25288	0.406746
Crot	457	509	0.151098	0.593789	0.552653	0.985669	512	454	0.20087	0.346681
Crtap	499	478	0.368197	1.45507	0.145651	0.73327	505	472	0.125065	0.555399
Crtc2	76	110	-0.224349	-0.421247	0.673575	0.985669	106	80	0.429452	0.387663
Crtc3	2	2	0.211031	0.0847069	0.932494	0.985669	2	2	0.0189876	0.994835
Cry1	92	120	-0.0758199	-0.151388	0.87967	0.985669	86	126	-0.518559	0.266913
Cry2	160	244	-0.300572	-0.794119	0.427126	0.965536	195	209	-0.0718922	0.82919
Cryl1	6	16	-1.01249	-0.728585	0.466256	0.965536	10	12	-0.216831	0.879408
Crym	36	72	-0.680896	-0.988119	0.323095	0.916188	56	52	0.132441	0.838959
Cryz	1496	1641	0.173288	1.15148	0.249533	0.858167	1546	1591	-0.0135795	0.907283
Cryzl1	431	457	0.221893	0.840291	0.400745	0.957122	409	479	-0.1997	0.370534
Cs	11053	11300	0.274947	4.38977	1.13473e-05	0.000451592	10899	11454	-0.0438461	0.303071
CS021	40	30	0.703284	0.862721	0.388291	0.952243	40	30	0.431241	0.59632
CS025	16	2	2.78917	1.66812	0.095291	0.600154	2	16	-2.50856	0.179993
CS043	1480	2110	-0.204687	-1.43511	0.151256	0.746826	1917	1673	0.224103	0.0396482
CS047	473	535	0.128922	0.516238	0.605688	0.985669	519	489	0.113497	0.58657
CS052	122	186	-0.299758	-0.702109	0.482611	0.971764	172	136	0.36439	0.342607
CS055	13	58	-1.78775	-1.98803	0.0468089	0.418819	23	48	-1.00494	0.226349
CS060	578	630	0.182297	0.791611	0.428587	0.965536	558	650	-0.192072	0.313234
Csad	108	112	0.252302	0.514058	0.607212	0.985669	116	104	0.183792	0.685951
Csda	1899	2598	-0.145248	-1.12774	0.259432	0.862223	2045	2452	-0.233955	0.0160081
Csde1	20706	27703	-0.113135	-2.53816	0.0111438	0.162707	23986	24423	0.00175807	0.95104
Cse1l	35756	50236	-0.183678	-5.31615	1.05983e-07	6.01148e-06	43410	42582	0.0555885	0.00912691
Csgalnact2	46	10	2.39513	2.40438	0.0161997	0.214749	36	20	0.846103	0.35982
Csk	309	358	0.0942439	0.313878	0.753614	0.985669	283	384	-0.411336	0.112693
Csmd1	6	6	0.266492	0.157348	0.874971	0.985669	10	2	1.92205	0.357939
Csnk1a1	2286	2684	0.075267	0.613512	0.539538	0.98558	2469	2501	0.00922431	0.920201
Csnk1d	10	16	-0.346313	-0.276254	0.782353	0.985669	10	16	-0.605493	0.649832
Csnk1e	16	10	0.917957	0.733283	0.463386	0.965536	10	16	-0.605493	0.649832
Csnk1g1	6	6	0.266492	0.157348	0.874971	0.985669	10	2	1.92205	0.357939
Csnk2a1	15740	21259	-0.126778	-2.52194	0.0116711	0.168304	18686	18313	0.0568927	0.0834628
Csnk2a2	2704	3127	0.0971394	0.850515	0.395039	0.955557	2824	3007	-0.0627588	0.45952
Csnk2b	4294	5509	-0.0526046	-0.579412	0.562311	0.985669	4882	4921	0.0163237	0.801653
Cspg4	42	86	-0.716168	-1.11783	0.26364	0.862826	62	66	-0.061499	0.918094
Cspp1	180	206	0.11168	0.291702	0.770515	0.985669	196	190	0.0723123	0.832061
Csrp1	691	888	-0.0549565	-0.268073	0.788643	0.985669	814	765	0.117237	0.479572
Csrp2	2402	3256	-0.131968	-1.13553	0.256154	0.858167	2872	2786	0.0716429	0.405661
Csrp2bp	126	186	-0.25352	-0.598069	0.549794	0.985669	182	130	0.510137	0.182691
Cst3	54	82	-0.291824	-0.476282	0.633873	0.985669	68	68	0.0274315	0.962266
Cstb	1768	2702	-0.304929	-2.35057	0.0187448	0.235796	2227	2243	0.0174707	0.857391
Cstf1	1200	1331	0.157265	0.949489	0.342372	0.935754	1211	1320	-0.0964622	0.458841
Cstf2	1459	1918	-0.0877214	-0.600172	0.548391	0.985669	1599	1778	-0.12521	0.265056
Cstf2t	272	523	-0.634811	-2.23601	0.0253509	0.282021	408	387	0.103799	0.659624
Cstf3	5441	6696	0.00742501	0.0900547	0.928244	0.985669	6092	6045	0.0389736	0.503341
CT004	267	317	0.0590266	0.185219	0.853057	0.985669	257	327	-0.318693	0.249846
CT007	77	111	-0.218627	-0.412514	0.679962	0.985669	91	97	-0.0636828	0.897037
CT094	60	77	-0.0523434	-0.0862285	0.931285	0.985669	61	76	-0.285485	0.62222
Ctage5	1565	1794	0.109777	0.751626	0.452276	0.965536	1696	1663	0.0561229	0.618104
Ctbp1	644	1047	-0.393838	-1.96191	0.0497725	0.430518	885	806	0.162525	0.31019
Ctbp2	8648	10623	0.0101	0.150575	0.880311	0.985669	9382	9889	-0.0481185	0.29494
Ctbs	184	231	-0.0212397	-0.0571851	0.954398	0.989536	211	204	0.076139	0.816774
Ctc1	96	192	-0.6885	-1.54009	0.123539	0.676539	162	126	0.387848	0.329249
Ctcf	5836	6831	0.0797255	0.986577	0.32385	0.917068	6265	6402	-0.0034017	0.952389
Ctdnep1	72	116	-0.377443	-0.70857	0.478591	0.970066	82	106	-0.339177	0.492367
Ctdp1	1247	1552	-0.00880752	-0.0555021	0.955738	0.989536	1445	1354	0.121567	0.32551
Ctdspl2	447	633	-0.194744	-0.799446	0.424032	0.965536	528	552	-0.036262	0.85714
Cth	3967	4545	0.110598	1.14657	0.25156	0.858167	4229	4283	0.00949878	0.891852
Ctif	28	41	-0.236989	-0.28784	0.77347	0.985669	36	33	0.149313	0.854862
Ctnna1	31541	39343	-0.0120244	-0.320452	0.748626	0.985669	36585	34299	0.120889	2.8437e-07
Ctnna2	292	379	-0.0691869	-0.230447	0.817744	0.985669	328	343	-0.0366055	0.886753
Ctnna3	6	16	-1.01249	-0.728585	0.466256	0.965536	6	16	-1.26365	0.399337
Ctnnal1	1029	1074	0.244891	1.36198	0.173204	0.77316	1023	1080	-0.0503747	0.724927
Ctnnb1	9686	11730	0.0306211	0.478674	0.632171	0.985669	10515	10901	-0.0242036	0.578084
Ctnnbip1	72	136	-0.605094	-1.17665	0.239337	0.858167	106	102	0.0825637	0.859782
Ctnnbl1	6054	7003	0.0967559	1.21388	0.224794	0.845591	6431	6626	-0.015287	0.785224
Ctnnd1	4894	5936	0.0283721	0.32716	0.743547	0.985669	5306	5524	-0.0302775	0.623894
Ctps	7865	12182	-0.324348	-4.88105	1.0552e-06	5.03859e-05	10146	9901	0.063065	0.161226
Ctps2	1334	1955	-0.244419	-1.64619	0.0997245	0.611963	1628	1661	-0.00114476	0.991974
Ctr9	7750	10020	-0.0637539	-0.91548	0.359939	0.943455	8767	9003	-0.0105155	0.826198
Cts3	2	6	-1.0088	-0.48901	0.624834	0.985669	2	6	-1.22083	0.603808
Ctsa	758	824	0.186193	0.911835	0.361855	0.943455	743	839	-0.147329	0.374161
Ctsb	2688	2474	0.426391	3.53857	0.000402301	0.0105681	2519	2643	-0.0415044	0.645841
Ctsc	6	6	0.266492	0.157348	0.874971	0.985669	6	6	0.024079	0.98981
Ctsd	10995	11877	0.195515	3.15275	0.00161739	0.0364751	11659	11213	0.0840709	0.0456949
Ctsf	80	112	-0.176876	-0.337234	0.73594	0.985669	76	116	-0.576508	0.241506
Ctsll3	2	3	-0.202888	-0.0868226	0.930812	0.985669	3	2	0.443918	0.870334
Ctsq	16	53	-1.37652	-1.56805	0.116869	0.655641	22	47	-1.03677	0.219446
Ctsz	513	518	0.292345	1.18344	0.236633	0.858167	524	507	0.0752515	0.715252
Cttn	11294	12624	0.14623	2.40467	0.0161869	0.214749	11784	12134	-0.0144188	0.725831
Cttnbp2	10	2	2.1525	1.16662	0.243364	0.858167	6	6	0.024079	0.98981
Cttnbp2nl	954	1288	-0.126114	-0.71817	0.472652	0.968016	1145	1097	0.0895159	0.518147
Ctu2	460	535	0.0887863	0.353322	0.723847	0.985669	562	433	0.403248	0.0559445
CU210855.5-001	206	276	-0.114733	-0.329536	0.741751	0.985669	220	262	-0.223392	0.463882
Cubn	6	16	-1.01249	-0.728585	0.466256	0.965536	16	6	1.31401	0.38063
Cuedc2	46	42	0.429204	0.583978	0.559235	0.985669	26	62	-1.19746	0.112952
Cul1	5473	7491	-0.145952	-1.81743	0.0691508	0.510786	6512	6452	0.0411543	0.464779
Cul2	6675	8542	-0.0489464	-0.656038	0.5118	0.977256	7610	7607	0.0283714	0.584285
Cul3	4838	6290	-0.0717836	-0.836358	0.402953	0.958666	5352	5776	-0.0821729	0.177311
Cul4a	228	304	-0.107812	-0.323599	0.746241	0.985669	282	250	0.20087	0.488044
Cul4b	8760	12013	-0.148727	-2.2855	0.0222838	0.261454	10504	10269	0.0604437	0.171477
Cul5	4059	5468	-0.123011	-1.33577	0.181625	0.781528	4509	5018	-0.126474	0.0552851
Cul7	964	1187	0.00663331	0.0371788	0.970342	0.99345	1040	1111	-0.0674111	0.633843
Cuta	409	1009	-0.994467	-4.44066	8.9683e-06	0.000361786	854	564	0.625503	0.000412734
Cutc	32	46	-0.211696	-0.271413	0.786073	0.985669	32	46	-0.483987	0.531521
Cux1	216	250	0.0955837	0.271407	0.786078	0.985669	266	200	0.437464	0.159928
Cux2	39	23	1.0366	1.19441	0.232317	0.852982	29	33	-0.153983	0.858148
Cuzd1	20	29	-0.220868	-0.231441	0.816972	0.985669	23	26	-0.143616	0.882078
Cwc15	4439	5208	0.0763447	0.836596	0.40282	0.958666	4861	4786	0.050229	0.443295
Cwc25	741	826	0.150011	0.731334	0.464575	0.965536	736	831	-0.147162	0.377035
Cwc27	1935	2401	-0.00444614	-0.0340612	0.972828	0.993687	2044	2292	-0.137347	0.164638
Cwf19l1	848	1250	-0.252715	-1.39248	0.163776	0.766006	1105	993	0.181825	0.204845
Cwf19l2	1026	1181	0.10379	0.589204	0.555724	0.985669	991	1216	-0.267154	0.0563701
CX023	885	841	0.380025	1.93525	0.0529594	0.442135	875	851	0.0678568	0.668361
Cxadr	547	833	-0.299518	-1.36726	0.171543	0.77316	677	703	-0.0265272	0.881301
Cxcr7	4	4	0.250055	0.126765	0.899127	0.985669	4	4	0.0225677	0.991981
Cxxc1	62	86	-0.163185	-0.277452	0.781433	0.985669	66	82	-0.281789	0.613018
Cxxc5	72	66	0.426746	0.707425	0.479302	0.970587	46	92	-0.958263	0.105942
Cyb5b	6127	7060	0.102352	1.28986	0.1971	0.807038	6468	6719	-0.0271171	0.627069
Cyb5r1	2083	2495	0.0464583	0.364922	0.71517	0.985669	2187	2391	-0.100814	0.294097
Cyb5r3	17137	18915	0.164429	3.2478	0.00116303	0.0270765	17950	18102	0.0156399	0.638671
Cyb5r4	140	116	0.574041	1.2485	0.211848	0.83062	110	146	-0.377882	0.37121
Cyc1	10093	10504	0.249248	3.83656	0.000124771	0.00374273	10097	10500	-0.0286541	0.518668
Cycs	10546	13563	-0.0561223	-0.923565	0.355713	0.943455	12265	11844	0.0781908	0.0562106
Cyct	6	6	0.266492	0.157348	0.874971	0.985669	6	6	0.024079	0.98981
Cyfip1	1904	2284	0.0443054	0.334448	0.738041	0.985669	2082	2106	0.0112656	0.910773
Cyhr1	222	26	3.35118	5.82152	5.8315e-09	4.07291e-07	141	107	0.422683	0.3249
[truncated: 7,360 more rows]

## Sheet: Run 3
Gene symbol	Undif	Dif	Log2-ratio (Undif vs. Dif)	Z-statistic	P-value (by MAP, Undif vs Dif)	Adjusted P-value	Technical replicate 1	Technical replicate 2	Log2-ratio (across technical replicates)	P-value (by MAP, across technical replicates)
108456.0	21	21	0.226988	0.190775	0.848702	0.988251	21	21	0.0519257	0.96417
1110001A16Rik	2	2	0.152029	0.0497617	0.960312	0.988251	2	2	0.0345305	0.991585
1110004E09Rik	613	725	-0.00266517	-0.0116307	0.99072	0.996869	515	823	-0.620358	0.00102294
1110028C15Rik	21	14	0.77202	0.592209	0.553711	0.967422	21	14	0.598462	0.639941
1190005I06Rik	23	21	0.352204	0.302293	0.762429	0.988251	36	8	2.06889	0.104464
1300017J02Rik	2	47	-3.74048	-2.35089	0.0187284	0.24471	5	44	-2.82191	0.0361118
1600012F09Rik	90	114	-0.100472	-0.177087	0.85944	0.988251	82	122	-0.512298	0.317506
1600014K23Rik	23	8	1.61859	1.12355	0.261206	0.889536	23	8	1.44762	0.311403
1600016N20Rik	2	2	0.152029	0.0497617	0.960312	0.988251	2	2	0.0345305	0.991585
1600027N09Rik	174	153	0.421997	0.934754	0.349915	0.923568	130	197	-0.540854	0.175655
1700003H04Rik	304	553	-0.622027	-2.14704	0.0317905	0.34764	362	495	-0.395504	0.0962281
1700010I14Rik	3	3	0.173078	0.0647298	0.948389	0.988251	3	3	0.0393941	0.988883
1700011I03Rik	115	108	0.326651	0.602677	0.546724	0.967422	137	86	0.718734	0.143027
1700011J10Rik	2	8	-1.35733	-0.572162	0.567212	0.967422	2	8	-1.4895	0.546009
1700015F17Rik	2	2	0.152029	0.0497617	0.960312	0.988251	2	2	0.0345305	0.991585
1700018C11Rik	21	50	-0.976802	-1.0045	0.315137	0.906598	21	50	-1.15372	0.211848
1700019B03Rik	94	79	0.48375	0.78934	0.429913	0.964502	57	116	-0.956177	0.0943752
1700019M22Rik	71	93	-0.147895	-0.234635	0.814492	0.988251	72	92	-0.294541	0.606327
1700020D05Rik	65	94	-0.288547	-0.449402	0.653142	0.988251	43	116	-1.35351	0.0278442
1700020N01Rik	8	36	-1.80053	-1.3822	0.166911	0.77674	14	30	-0.986968	0.398179
1700021A07Rik	21	2	3.00273	1.58485	0.113	0.661726	8	15	-0.76859	0.629608
1700022F17Rik	86	145	-0.508955	-0.939978	0.347229	0.923568	123	108	0.240009	0.613696
1700023A16Rik	139	168	-0.0336988	-0.0723309	0.942339	0.988251	139	168	-0.216873	0.596223
1700023F06Rik	174	225	-0.130654	-0.317497	0.750866	0.988251	210	189	0.205622	0.562935
1700024P16Rik	2	2	0.152029	0.0497617	0.960312	0.988251	2	2	0.0345305	0.991585
1700029P11Rik	256	413	-0.44898	-1.38581	0.165804	0.77674	307	362	-0.182275	0.499802
1700042G07Rik	5	6	-0.0195154	-0.00914994	0.9927	0.997434	5	6	-0.171388	0.937979
1700057G04Rik	40	11	1.98444	1.67774	0.0933972	0.611451	33	18	0.885889	0.40779
1700064H15Rik	43	21	1.22509	1.21714	0.223549	0.853537	28	36	-0.296728	0.751038
1700080E11Rik	28	37	-0.157063	-0.160855	0.872207	0.988251	50	15	1.71382	0.0881891
1700084J12Rik	21	51	-1.00468	-1.03801	0.299265	0.906598	36	36	0.0530986	0.95169
1700109H08Rik	15	8	1.03536	0.651767	0.514552	0.967422	15	8	0.867244	0.586105
1700112E06Rik	3	3	0.173078	0.0647298	0.948389	0.988251	3	3	0.0393941	0.988883
1810009A15Rik	997	1298	-0.141058	-0.796834	0.425548	0.964502	1088	1207	-0.0948167	0.496984
1810009N02Rik	2	2	0.152029	0.0497617	0.960312	0.988251	2	2	0.0345305	0.991585
1810013D10Rik	12	37	-1.31107	-1.1066	0.268469	0.891118	27	22	0.334133	0.755124
1810058I24Rik	88	37	1.45875	1.95867	0.050152	0.450332	51	74	-0.473099	0.475368
1810063B05Rik	122	123	0.225529	0.435376	0.66329	0.988251	72	173	-1.1969	0.0132867
19359.3	558	767	-0.219152	-0.947709	0.343277	0.92107	695	630	0.196145	0.294903
2010300C02Rik	14	14	0.221243	0.154748	0.87702	0.988251	14	14	0.0505845	0.97151
21304.1	182	253	-0.234517	-0.592566	0.553472	0.967422	222	213	0.113923	0.737015
220327.3	976	1183	-0.0380322	-0.209004	0.834445	0.988251	1160	999	0.270106	0.0613039
2210010C04Rik	229	272	-0.00879442	-0.0238966	0.980935	0.994346	262	239	0.186512	0.553511
2210016F16Rik	106	106	0.236853	0.426642	0.66964	0.988251	113	99	0.242951	0.625373
2210407C18Rik	14	8	0.942599	0.584217	0.559074	0.967422	8	14	-0.676658	0.676381
2210418O10Rik	29	43	-0.318473	-0.340636	0.733377	0.988251	51	21	1.28715	0.161345
2310006M14Rik	16	22	-0.207297	-0.165476	0.868569	0.988251	30	8	1.81478	0.174289
2310061I04Rik	14	2	2.45195	1.18003	0.237988	0.864185	8	8	0.0478072	0.979434
2310079G19Rik	16	19	-0.00797736	-0.00615875	0.995086	0.997918	18	17	0.128645	0.91916
2410002F23Rik	133	142	0.143757	0.293241	0.769338	0.988251	140	135	0.10639	0.805904
2410004P03Rik	456	392	0.456359	1.59866	0.109896	0.653546	428	420	0.0818276	0.730515
2410018M08Rik	94	99	0.162717	0.280184	0.779336	0.988251	85	108	-0.287134	0.583955
2410089E03Rik	15	53	-1.51689	-1.46465	0.143017	0.738104	45	23	0.986368	0.287784
2410141K09Rik	233	232	0.24442	0.641879	0.520951	0.967422	230	235	0.0236864	0.942322
2610002D18Rik	43	71	-0.474151	-0.626293	0.531123	0.967422	49	65	-0.345607	0.618012
2610005M20Rik	50	137	-1.19764	-1.91787	0.0551273	0.474181	86	101	-0.174906	0.742364
2610015P09Rik	112	139	-0.0715033	-0.139254	0.889249	0.988251	122	129	-0.0254186	0.955405
2610027L16Rik	14	21	-0.323789	-0.248136	0.804029	0.988251	14	21	-0.495951	0.698342
2610029I01Rik	202	170	0.485221	1.14259	0.253211	0.886081	153	219	-0.459601	0.216432
2700023E23Rik	1925	2399	-0.0781088	-0.600017	0.548495	0.967422	2032	2292	-0.118809	0.232327
2700046G09Rik	8	8	0.209324	0.114734	0.908656	0.988251	2	14	-2.21397	0.304606
2700049A03Rik	295	209	0.733206	1.98755	0.0468614	0.438212	265	239	0.202866	0.518007
2700097O09Rik	3056	3889	-0.108294	-1.04543	0.295823	0.906598	2959	3986	-0.37487	1.3445e-06
2810021J22Rik	2	2	0.152029	0.0497617	0.960312	0.988251	2	2	0.0345305	0.991585
2810407C02Rik	1667	1977	-0.00663042	-0.0469458	0.962556	0.989392	2013	1631	0.35819	0.00104113
2810408A11Rik	7	12	-0.477971	-0.2778	0.781166	0.988251	12	7	0.736889	0.67114
2810422J05Rik	85	94	0.0930298	0.15446	0.877247	0.988251	64	115	-0.779838	0.160553
2900073G15Rik	1348	4600	-1.53065	-12.6266	1.5067e-36	4.95502e-34	2887	3061	-0.0295872	0.724028
3110001I22Rik	5	5	0.194647	0.0880438	0.929842	0.988251	2	8	-1.4895	0.546009
3425401B19Rik	2	2	0.152029	0.0497617	0.960312	0.988251	2	2	0.0345305	0.991585
3830431G21Rik	42	92	-0.875385	-1.22305	0.221311	0.851913	71	63	0.223369	0.724564
384444.5	8	2	1.71868	0.731477	0.464488	0.964502	2	8	-1.4895	0.546009
4731419I09Rik	51	198	-1.69696	-2.98253	0.00285876	0.0593779	109	140	-0.303373	0.507977
4732471D19Rik	8	8	0.209324	0.114734	0.908656	0.988251	8	8	0.0478072	0.979434
4833427G06Rik	2	2	0.152029	0.0497617	0.960312	0.988251	2	2	0.0345305	0.991585
4921504E06Rik	2	8	-1.35733	-0.572162	0.567212	0.967422	2	8	-1.4895	0.546009
4921517D22Rik	36	21	0.975475	0.929434	0.352664	0.923568	36	21	0.797884	0.427894
4921528O07Rik	50	80	-0.43079	-0.606653	0.544081	0.967422	65	65	0.0538586	0.9333
4921530L21Rik	44	58	-0.155583	-0.196947	0.843869	0.988251	58	44	0.44303	0.546365
4922502D21Rik	43	58	-0.187963	-0.236647	0.81293	0.988251	50	51	0.0256662	0.972132
4922505G16Rik	53	60	0.0592465	0.0790058	0.937028	0.988251	60	53	0.229023	0.741172
4930422G04Rik	2	15	-2.17032	-1.04842	0.294443	0.90526	15	2	2.39127	0.257914
4930438A08Rik	30	29	0.277503	0.272885	0.784942	0.988251	37	22	0.772631	0.433998
4930451E10Rik	146	197	-0.191504	-0.432133	0.665644	0.988251	197	146	0.483691	0.211638
4930463O16Rik	282	254	0.388617	1.09211	0.274785	0.893551	254	282	-0.0956134	0.752893
4930473A06Rik	8	21	-1.05706	-0.716398	0.473746	0.964502	14	15	-0.0413476	0.97631
4930474N05Rik	2	2	0.152029	0.0497617	0.960312	0.988251	2	2	0.0345305	0.991585
4930485B16Rik	80	137	-0.530819	-0.950558	0.341829	0.919183	123	94	0.437951	0.374597
4930502E18Rik	2	21	-2.62371	-1.36752	0.171464	0.77674	15	8	0.867244	0.586105
4930505O20Rik	2	8	-1.35733	-0.572162	0.567212	0.967422	2	8	-1.4895	0.546009
4930522L14Rik	36	14	1.52051	1.32226	0.186081	0.804149	21	29	-0.392091	0.71261
4930523C07Rik	2	6	-1.0058	-0.399724	0.68936	0.988251	3	5	-0.522664	0.837422
4930546C10Rik	2	2	0.152029	0.0497617	0.960312	0.988251	2	2	0.0345305	0.991585
4930548H24Rik	15	8	1.03536	0.651767	0.514552	0.967422	2	21	-2.7605	0.156559
4930568D16Rik	36	28	0.580825	0.591255	0.55435	0.967422	14	50	-1.70159	0.0962537
4930570N19Rik	91	134	-0.315579	-0.579695	0.56212	0.967422	105	120	-0.136383	0.777288
4931406P16Rik	236	290	-0.0575888	-0.160072	0.872825	0.988251	277	249	0.207643	0.498497
4931415C17Rik	15	22	-0.294454	-0.231641	0.816817	0.988251	22	15	0.570224	0.646395
4931428L18Rik	15	21	-0.231025	-0.179821	0.857293	0.988251	8	28	-1.61863	0.234322
4932415D10Rik	210	370	-0.575324	-1.64883	0.0991833	0.630098	312	268	0.273034	0.348804
4932415M13Rik	2	8	-1.35733	-0.572162	0.567212	0.967422	2	8	-1.4895	0.546009
4932431L22Rik	2	2	0.152029	0.0497617	0.960312	0.988251	2	2	0.0345305	0.991585
4932431P20Rik	35	36	0.192543	0.206431	0.836454	0.988251	28	43	-0.545482	0.541323
4933402E13Rik	3	3	0.173078	0.0647298	0.948389	0.988251	3	3	0.0393941	0.988883
4933402J07Rik	116	188	-0.453638	-0.957878	0.338124	0.917725	152	152	0.0544121	0.894545
4933409G03Rik	11	8	0.622056	0.36538	0.714828	0.988251	8	11	-0.35943	0.834419
4933428P19Rik	57	42	0.664255	0.828486	0.407395	0.963376	28	71	-1.25345	0.109433
4933432I09Rik	39	54	-0.224434	-0.271508	0.786	0.988251	53	40	0.449305	0.56002
5330416C01Rik	58	51	0.416155	0.545571	0.585361	0.968785	51	58	-0.127955	0.856316
5330438I03Rik	210	456	-0.875917	-2.64001	0.00829035	0.138012	369	297	0.366685	0.176223
5430413K10Rik	2	2	0.152029	0.0497617	0.960312	0.988251	2	2	0.0345305	0.991585
5730471H19Rik	928	1653	-0.592912	-3.48982	0.00048334	0.013703	1190	1391	-0.170172	0.194639
5730507C01Rik	123	108	0.42282	0.792787	0.427902	0.964502	101	130	-0.306176	0.520878
6430704M03Rik	21	21	0.226988	0.190775	0.848702	0.988251	21	21	0.0519257	0.96417
6820408C15Rik	14	28	-0.718439	-0.588227	0.55638	0.967422	21	21	0.0519257	0.96417
686450.1	478	500	0.174097	0.654126	0.51303	0.967422	515	463	0.207892	0.345323
686702.1	114	97	0.467272	0.838527	0.401735	0.960316	115	96	0.311864	0.532262
686892.1	5	35	-2.34163	-1.62027	0.105175	0.644634	35	5	2.59901	0.0685148
687777.1	2	2	0.152029	0.0497617	0.960312	0.988251	2	2	0.0345305	0.991585
688316.2	496	623	-0.0892833	-0.35691	0.721159	0.988251	493	626	-0.289129	0.159682
688367.1	142	150	0.159099	0.334037	0.738352	0.988251	143	149	-0.00442837	0.991576
688783.2	310	542	-0.565006	-1.94995	0.0511821	0.455331	498	354	0.545692	0.0223044
688815.2	1044	1439	-0.223311	-1.30777	0.190951	0.813672	1239	1244	0.0489764	0.714202
690198.1	230	223	0.282578	0.732772	0.463698	0.964502	231	222	0.111587	0.736789
690298.1	180	202	0.072628	0.173381	0.862352	0.988251	180	202	-0.110842	0.760637
691533.1	918	1426	-0.395585	-2.24087	0.0250344	0.299019	1219	1125	0.170435	0.216758
691819.1	282	369	-0.147974	-0.454976	0.649126	0.988251	327	324	0.0678847	0.804033
692205.1	855	1075	-0.0908073	-0.472279	0.636728	0.985461	970	960	0.0696985	0.648802
694107.2	242	311	-0.121972	-0.346875	0.728685	0.988251	263	290	-0.0857917	0.773916
694116.3	23	50	-0.851587	-0.894309	0.371157	0.94073	37	36	0.0914155	0.916338
694255.1	5	15	-1.18403	-0.67479	0.499809	0.967422	15	5	1.43673	0.417062
694304.1	673	760	0.0639285	0.288607	0.772882	0.988251	745	688	0.169387	0.34545
695489.1	3605	5409	-0.345848	-3.76319	0.000167761	0.00542666	4553	4461	0.0842614	0.208919
696401.1	8	14	-0.512032	-0.316721	0.751455	0.988251	8	14	-0.676658	0.676381
696507.1	58	21	1.64782	1.75733	0.0788612	0.569303	36	43	-0.195655	0.815148
700622.3	21	58	-1.18607	-1.26324	0.206502	0.837381	58	21	1.46885	0.0983085
702736.3	95	151	-0.425031	-0.811732	0.416945	0.964502	138	108	0.404561	0.380323
703333.3	94	116	-0.0632716	-0.113154	0.909908	0.988251	109	101	0.162979	0.744319
704150.1	8	11	-0.195978	-0.114969	0.908469	0.988251	10	9	0.184013	0.914351
706159.1	8	2	1.71868	0.731477	0.464488	0.964502	2	8	-1.4895	0.546009
707101.1	1657	2266	-0.212024	-1.54928	0.121315	0.683159	1875	2048	-0.0724486	0.489153
707884.1	92	69	0.645078	1.01402	0.310573	0.906598	95	66	0.571749	0.324116
708008.1	180	284	-0.416346	-1.07881	0.280673	0.899298	258	206	0.377628	0.250821
708398.1	2669	3376	-0.0995533	-0.898838	0.368739	0.93905	2932	3113	-0.0315751	0.703887
709763.3	314	466	-0.32915	-1.0987	0.271898	0.891118	421	359	0.28381	0.254041
710025.1	8	8	0.209324	0.114734	0.908656	0.988251	8	8	0.0478072	0.979434
710783.2	14864	15375	0.190646	3.76123	0.00016908	0.00544222	14858	15381	0.00492333	0.888351
710799.1	237	408	-0.542242	-1.63806	0.101408	0.635189	300	345	-0.146266	0.595207
711422.1	2090	2908	-0.23699	-1.94546	0.05172	0.458052	2444	2554	-0.00867708	0.924835
712693.1	402	436	0.121957	0.425197	0.670693	0.988251	388	450	-0.158589	0.507726
712934.1	736	933	-0.102605	-0.497358	0.618937	0.97661	780	889	-0.133687	0.419495
713505.1	19703	22951	0.0192814	0.448646	0.653687	0.988251	19756	22898	-0.158089	6.21027e-08
713814.2	4465	7402	-0.489732	-6.05377	1.41496e-09	1.09921e-07	5245	6622	-0.281435	1.26397e-06
713928.4	8674	9403	0.122985	1.89133	0.0585809	0.487318	9526	8551	0.210583	5.23255e-06
714446.3	29	50	-0.530353	-0.587768	0.556688	0.967422	65	14	2.17674	0.0225648
715287.2	88	119	-0.193784	-0.34323	0.731425	0.988251	101	106	-0.0147087	0.976692
715548.1	762	1359	-0.594582	-3.18277	0.00145873	0.0352742	1024	1097	-0.0444654	0.759984
716158.1	8	8	0.209324	0.114734	0.908656	0.988251	2	14	-2.21397	0.304606
716455.1	245	252	0.197866	0.536511	0.591605	0.969169	224	273	-0.229477	0.468815
717369.1	5	5	0.194647	0.0880438	0.929842	0.988251	2	8	-1.4895	0.546009
717930.1	8	21	-1.05706	-0.716398	0.473746	0.964502	21	8	1.32293	0.366041
721056.1	27	21	0.5741	0.511415	0.60906	0.974642	25	23	0.166937	0.877204
727340.2	46	119	-1.11409	-1.69122	0.0907957	0.604198	76	89	-0.170533	0.764173
729194.2	2150	2645	-0.0594782	-0.480475	0.63089	0.981328	2315	2480	-0.044473	0.636324
8030462N17Rik	262	225	0.456894	1.22518	0.220508	0.850149	269	218	0.356376	0.265916
8030474K03Rik	25	20	0.53376	0.461888	0.644162	0.988251	17	28	-0.630791	0.57768
826162.1	28	36	-0.118842	-0.120935	0.903743	0.988251	21	43	-0.941613	0.327272
8430427H17Rik	2	5	-0.79164	-0.303519	0.761494	0.988251	2	5	-0.920013	0.737248
9230104L09Rik	100	162	-0.452467	-0.889679	0.373638	0.944277	168	94	0.884159	0.051492
9230110C19Rik	37	54	-0.298325	-0.356456	0.721499	0.988251	47	44	0.146208	0.850564
9230110K08Rik	8	50	-2.26085	-1.87478	0.0608232	0.495112	37	21	0.836201	0.402702
9230112D13Rik	8	2	1.71868	0.731477	0.464488	0.964502	2	8	-1.4895	0.546009
9330101J02Rik	113	129	0.0479198	0.0918658	0.926805	0.988251	117	125	-0.0401957	0.93089
9430078G10Rik	315	398	-0.0976753	-0.314114	0.753434	0.988251	336	377	-0.110904	0.67071
9530085L02Rik	58	101	-0.552459	-0.851928	0.394254	0.958443	72	87	-0.214988	0.710917
9830001H06Rik	49	21	1.40929	1.44405	0.148726	0.750169	28	42	-0.512466	0.56845
9865.2	485	427	0.422103	1.53208	0.125502	0.696008	405	507	-0.268533	0.241501
9930021J03Rik	8	14	-0.512032	-0.316721	0.751455	0.988251	8	14	-0.676658	0.676381
A1bg	15	58	-1.64408	-1.62167	0.104875	0.643959	37	36	0.0914155	0.916338
A2mp	447	448	0.235594	0.848219	0.396316	0.958443	481	414	0.270525	0.241878
A2NPL2	15	8	1.03536	0.651767	0.514552	0.967422	2	21	-2.7605	0.156559
A330084C13Rik	11	11	0.216754	0.136265	0.891612	0.988251	11	11	0.0495387	0.975203
A430107O13Rik	2	14	-2.07868	-0.988851	0.322736	0.906598	8	8	0.0478072	0.979434
A530021J07Rik	21	36	-0.516478	-0.491687	0.622941	0.97661	14	43	-1.48949	0.161591
A630010A05Rik	8	8	0.209324	0.114734	0.908656	0.988251	8	8	0.0478072	0.979434
A630023P12Rik	58	21	1.64782	1.75733	0.0788612	0.569303	36	43	-0.195655	0.815148
A930017M01Rik	8	2	1.71868	0.731477	0.464488	0.964502	8	2	1.57184	0.523019
A930035D04Rik	23	8	1.61859	1.12355	0.261206	0.889536	29	2	3.29174	0.0656581
AA415398	58	50	0.444034	0.579407	0.562314	0.967422	65	43	0.636661	0.374604
Aaas	1168	1327	0.0552451	0.325978	0.744441	0.988251	1132	1363	-0.212877	0.111336
Aacs	1649	1786	0.1242	0.855808	0.392104	0.956129	1679	1756	-0.00985079	0.930177
Aagab	213	255	-0.0201205	-0.0528995	0.957812	0.988251	199	269	-0.378078	0.249351
Aak1	115	72	0.903391	1.5132	0.130229	0.709467	94	93	0.0693905	0.896064
Aamp	5843	6508	0.0839036	1.07293	0.283301	0.902425	6180	6171	0.0569248	0.314945
Aard	8	23	-1.18125	-0.817399	0.4137	0.964502	23	8	1.44762	0.311403
Aars	60697	70309	0.0273395	1.09464	0.273676	0.891118	64739	66267	0.0211772	0.185336
Aars2	796	764	0.29818	1.4036	0.160438	0.773439	750	810	-0.0561136	0.743613
Aarsd1	2559	2957	0.0308572	0.267087	0.789402	0.988251	2632	2884	-0.0770457	0.377368
Aasdh	28	28	0.229974	0.220734	0.8253	0.988251	28	28	0.0526233	0.957945
Aasdhppt	2077	2376	0.0453671	0.354136	0.723237	0.988251	2130	2323	-0.0702655	0.472806
Aass	2	23	-2.7479	-1.46237	0.143641	0.738104	2	23	-2.88496	0.129716
Aatf	5647	6049	0.140185	1.74675	0.0806805	0.574291	5352	6344	-0.190443	0.00111843
Abca1	99	91	0.356656	0.609412	0.542251	0.967422	99	91	0.174235	0.740915
Abca12	2	8	-1.35733	-0.572162	0.567212	0.967422	2	8	-1.4895	0.546009
Abca13	2	8	-1.35733	-0.572162	0.567212	0.967422	8	2	1.57184	0.523019
Abca14	8	22	-1.12049	-0.767501	0.442784	0.964502	14	16	-0.12777	0.925707
Abca16	14	14	0.221243	0.154748	0.87702	0.988251	14	14	0.0505845	0.97151
Abca17	87	101	0.0238635	0.040531	0.96767	0.990766	79	109	-0.404429	0.448212
Abca3	2	2	0.152029	0.0497617	0.960312	0.988251	2	2	0.0345305	0.991585
Abca5	21	49	-0.948373	-0.970631	0.331732	0.914429	42	28	0.618429	0.491228
Abca7	174	193	0.0893501	0.209265	0.834241	0.988251	163	204	-0.267139	0.473389
Abca8a	44	15	1.71087	1.58396	0.113204	0.662044	36	23	0.673427	0.493484
Abcb10	283	308	0.116841	0.344241	0.730665	0.988251	291	300	0.0108466	0.969967
Abcb11	2	8	-1.35733	-0.572162	0.567212	0.967422	2	8	-1.4895	0.546009
Abcb1a	11	8	0.622056	0.36538	0.714828	0.988251	5	14	-1.24956	0.48829
Abcb5	87	94	0.126175	0.210658	0.833154	0.988251	94	87	0.16434	0.76114
Abcb6	271	236	0.436937	1.19487	0.232138	0.864185	265	242	0.184959	0.554304
Abcb7	2436	2742	0.0686792	0.576803	0.564073	0.967422	2492	2686	-0.0532979	0.554895
Abcc1	787	764	0.281797	1.32284	0.185888	0.804149	687	864	-0.275467	0.110554
Abcc10	14	21	-0.323789	-0.248136	0.804029	0.988251	21	14	0.598462	0.639941
Abcc12	72	72	0.235658	0.352937	0.724135	0.988251	50	94	-0.841266	0.178625
Abcc2	36	72	-0.743602	-0.945094	0.344611	0.92114	28	80	-1.42294	0.0607542
Abcc3	13	12	0.324938	0.21606	0.828941	0.988251	13	12	0.15565	0.917247
Abcc4	4619	5810	-0.0915132	-1.07568	0.282069	0.900657	5256	5173	0.0777796	0.209803
Abcc5	1723	2288	-0.169642	-1.25427	0.209745	0.84242	1878	2133	-0.128778	0.213714
Abcc8	8	65	-2.63123	-2.32165	0.020252	0.260504	44	29	0.635205	0.470204
Abcd2	979	761	0.602029	2.97629	0.00291763	0.0603465	805	935	-0.160926	0.320547
Abcd3	2273	2308	0.217269	1.72126	0.0852041	0.58826	2295	2286	0.0604708	0.530261
Abcd4	5	8	-0.371039	-0.184521	0.853604	0.988251	8	5	0.617294	0.764584
Abce1	29694	35915	-0.0349897	-1.00184	0.316419	0.906598	31493	34116	-0.0605821	0.00892237
Abcf1	15487	17654	0.0504833	1.0401	0.298293	0.906598	16209	16932	-0.00812365	0.807779
Abcf2	24666	26170	0.154027	3.90603	9.38249e-05	0.00330599	25071	25765	0.0154393	0.560883
Abcf3	853	979	0.04061	0.206373	0.836499	0.988251	864	968	-0.109002	0.488892
Abcg1	115	166	-0.287728	-0.588442	0.556236	0.967422	123	158	-0.303865	0.479553
Abcg2	1163	1391	-0.0188301	-0.112264	0.910614	0.988251	1350	1204	0.219754	0.0955692
Abcg5	14	8	0.942599	0.584217	0.559074	0.967422	8	14	-0.676658	0.676381
Abcg8	196	362	-0.642915	-1.80269	0.0714373	0.540556	239	319	-0.360175	0.227866
Abhd10	1222	1648	-0.191892	-1.20622	0.227734	0.858549	1542	1328	0.270158	0.0292808
Abhd11	173	241	-0.237499	-0.585937	0.557918	0.967422	203	211	-0.000924975	0.997881
Abhd12	295	249	0.48194	1.36262	0.173002	0.779377	269	275	0.0229086	0.939353
Abhd13	82	44	1.11566	1.53404	0.125021	0.69443	52	74	-0.445699	0.499128
Abhd14b	15	8	1.03536	0.651767	0.514552	0.967422	15	8	0.867244	0.586105
Abhd15	170	116	0.784335	1.61682	0.105918	0.646251	116	170	-0.492433	0.250031
Abhd16a	35	49	-0.239352	-0.275881	0.782639	0.988251	42	42	0.0533399	0.947427
Abhd2	72	115	-0.430681	-0.72123	0.470768	0.964502	101	86	0.283201	0.594539
Abhd4	2	21	-2.62371	-1.36752	0.171464	0.77674	15	8	0.867244	0.586105
Abhd6	43	14	1.77013	1.60511	0.108471	0.651676	43	14	1.59345	0.134078
Abi1	1021	1219	-0.0162743	-0.091071	0.927436	0.988251	1167	1073	0.175803	0.213693
Abi2	131	150	0.0436704	0.0899315	0.928342	0.988251	145	136	0.146056	0.73299
Abi3	29	21	0.673438	0.609978	0.541876	0.967422	21	29	-0.392091	0.71261
Abl1	128	83	0.854714	1.51944	0.128652	0.707052	113	98	0.257422	0.605894
Abl2	1099	1206	0.105281	0.598168	0.549728	0.967422	1179	1126	0.121066	0.384403
Ablim1	21	23	0.102802	0.0882189	0.929703	0.988251	15	29	-0.847774	0.464268
Abp1	14	8	0.942599	0.584217	0.559074	0.967422	14	8	0.77505	0.632402
Abpa	5	5	0.194647	0.0880438	0.929842	0.988251	5	5	0.0443934	0.984551
Abpd	2	8	-1.35733	-0.572162	0.567212	0.967422	2	8	-1.4895	0.546009
Abr	1375	1759	-0.115814	-0.760935	0.446696	0.964502	1597	1537	0.109998	0.351553
Abt1	964	1309	-0.201729	-1.13264	0.257365	0.888439	1113	1160	-0.00483314	0.972505
Abtb1	413	275	0.823288	2.58548	0.00972428	0.155242	311	377	-0.222054	0.404335
Acaa1a	752	841	0.0779384	0.370357	0.711116	0.988251	696	897	-0.310724	0.0680885
Acaa2	3402	3971	0.0162998	0.162302	0.871068	0.988251	3784	3589	0.131121	0.0791655
Acaca	4444	6005	-0.194838	-2.2871	0.0221901	0.275034	5180	5269	0.0302492	0.625385
Acacb	101	205	-0.775575	-1.61755	0.10576	0.646086	147	159	-0.0579319	0.887424
Acad10	289	402	-0.235905	-0.744856	0.456359	0.964502	362	329	0.19208	0.468843
Acad11	1511	1478	0.271073	1.74705	0.0806288	0.574291	1517	1472	0.0981992	0.417443
Acad12	43	30	0.735022	0.792766	0.427914	0.964502	21	52	-1.209	0.186226
Acad8	1026	1409	-0.218008	-1.26491	0.205904	0.837381	1289	1146	0.224261	0.0973294
Acad9	5853	6778	0.0277357	0.358327	0.720098	0.988251	6028	6603	-0.0765949	0.171403
Acadl	2162	3260	-0.352928	-3.00281	0.00267499	0.0567559	2820	2602	0.170833	0.052423
Acadm	16010	15813	0.257268	5.2028	1.96311e-07	1.14604e-05	15407	16416	-0.0366809	0.282478
Acads	4776	4157	0.43957	4.80386	1.55639e-06	7.60167e-05	4401	4532	0.0125133	0.852681
Acadsb	1853	2033	0.105614	0.772345	0.43991	0.964502	1792	2094	-0.169755	0.107256
Acadvl	2647	2617	0.255757	2.16696	0.0302376	0.337853	2437	2827	-0.159261	0.0754046
Acap1	28	35	-0.0795812	-0.0804514	0.935878	0.988251	28	35	-0.257414	0.784675
Acap2	1105	1338	-0.036573	-0.213356	0.83105	0.988251	1250	1193	0.12205	0.365683
Acap3	143	188	-0.154212	-0.342384	0.732062	0.988251	158	173	-0.0754775	0.847523
Acat1	3939	4400	0.079728	0.843156	0.399141	0.95903	3996	4343	-0.0652839	0.350621
Acat2	523	506	0.286457	1.10308	0.269993	0.891118	516	513	0.0631011	0.768338
Acbd3	1620	1870	0.0323583	0.224492	0.822374	0.988251	1597	1893	-0.190348	0.0882827
Acbd4	64	74	0.0294784	0.0432084	0.965535	0.990432	78	60	0.425996	0.496434
Acbd5	204	219	0.136321	0.341953	0.732386	0.988251	180	243	-0.376006	0.277659
Acbd6	625	714	0.0472749	0.20651	0.836393	0.988251	737	602	0.346122	0.0636164
Acbd7	76	123	-0.449794	-0.775388	0.43811	0.964502	120	79	0.650026	0.211125
Acd	152	79	1.17095	2.14389	0.0320415	0.348453	130	101	0.414719	0.384513
Ace	43	21	1.22509	1.21714	0.223549	0.853537	28	36	-0.296728	0.751038
Acin1	17868	22778	-0.110832	-2.51404	0.0119357	0.176814	19522	21124	-0.0589457	0.0489802
Acly	68503	86883	-0.103481	-4.49026	7.11347e-06	0.000316133	76096	79290	-0.00448516	0.758575
Acn9	179	193	0.129979	0.306501	0.759223	0.988251	191	181	0.131584	0.72122
Aco1	8568	10634	-0.0722211	-1.14079	0.253957	0.886081	9570	9632	0.045511	0.308857
Aco2	30203	33756	0.0789692	2.23662	0.0253112	0.30123	31129	32830	-0.0219216	0.350488
Acot1	253	412	-0.462429	-1.42245	0.154897	0.761965	317	348	-0.0794899	0.768987
Acot11	28	29	0.181474	0.175604	0.860605	0.988251	36	21	0.797884	0.427894
Acot13	1062	1382	-0.140416	-0.817696	0.413531	0.964502	1197	1247	-0.00420118	0.975153
Acot2	76	115	-0.353778	-0.600132	0.548418	0.967422	79	112	-0.443179	0.402556
Acot7	4936	5204	0.163109	1.89706	0.0578198	0.484711	4992	5148	0.0104365	0.868349
Acot8	2631	3170	-0.0294357	-0.260847	0.79421	0.988251	2635	3166	-0.20994	0.0136254
Acot9	1357	1318	0.281252	1.71796	0.0858031	0.590742	1333	1342	0.0450855	0.725713
Acox1	444	469	0.159993	0.581481	0.560917	0.967422	464	449	0.10198	0.655219
Acox2	7	6	0.392074	0.196955	0.843862	0.988251	11	2	1.98081	0.38519
Acox3	86	115	-0.177746	-0.310548	0.756144	0.988251	108	93	0.26742	0.601459
Acoxl	21	44	-0.797164	-0.795455	0.426349	0.964502	29	36	-0.248073	0.788966
Acp1	4671	5461	0.0139873	0.162407	0.870985	0.988251	5138	4994	0.0958219	0.1282
Acp2	21	14	0.77202	0.592209	0.553711	0.967422	21	14	0.598462	0.639941
Acp6	10135	11851	0.01376	0.232367	0.816253	0.988251	11071	10915	0.0752984	0.0702511
Acpl2	8	15	-0.603669	-0.379184	0.704552	0.988251	2	21	-2.7605	0.156559
Acpt	212	232	0.1088	0.279301	0.780014	0.988251	207	237	-0.139681	0.677561
Acrbp	167	204	-0.0489918	-0.115139	0.908335	0.988251	207	164	0.388283	0.294689
Acsbg1	14	2	2.45195	1.18003	0.237988	0.864185	8	8	0.0478072	0.979434
Acsf2	3354	3866	0.0344542	0.339686	0.734093	0.988251	3633	3587	0.0731929	0.332452
Acsf3	542	737	-0.203577	-0.865818	0.38659	0.954957	568	711	-0.268628	0.160373
Acsl1	1640	2010	-0.0540413	-0.382653	0.701977	0.988251	1916	1734	0.198698	0.0680273
Acsl3	2807	3182	0.0584969	0.527033	0.598171	0.969534	2877	3112	-0.0584208	0.48417
Acsl4	2307	4072	-0.580076	-5.2904	1.2205e-07	7.38738e-06	3253	3126	0.112245	0.16429
Acsl5	192	254	-0.163447	-0.418732	0.675412	0.988251	160	286	-0.778777	0.022855
Acsl6	16	64	-1.69609	-1.73765	0.0822733	0.580621	37	43	-0.157338	0.849821
Acsm1	8	8	0.209324	0.114734	0.908656	0.988251	8	8	0.0478072	0.979434
Acsm2	15	8	1.03536	0.651767	0.514552	0.967422	21	2	2.84696	0.142693
Acsm3	15	8	1.03536	0.651767	0.514552	0.967422	8	15	-0.76859	0.629608
Acss1	40	33	0.501028	0.54316	0.58702	0.968785	26	47	-0.773003	0.384737
Acss2	260	352	-0.196891	-0.586944	0.557242	0.967422	288	324	-0.11465	0.685401
Acss3	319	529	-0.488913	-1.68909	0.0912017	0.605923	442	406	0.176908	0.456678
Acta1	375	304	0.540393	1.69853	0.0894075	0.600473	260	419	-0.631338	0.0200731
Acta2	14	8	0.942599	0.584217	0.559074	0.967422	14	8	0.77505	0.632402
Actb	8716	10870	-0.0791803	-1.26259	0.206737	0.837989	9871	9715	0.077806	0.0787032
Actbl2	185	130	0.742871	1.606	0.108275	0.651342	145	170	-0.17335	0.667457
Actc1	50	79	-0.412923	-0.579754	0.562081	0.967422	50	79	-0.593902	0.36446
Actg1	26692	36009	-0.192519	-5.37546	7.63876e-08	4.76987e-06	31713	30988	0.0881945	0.000201587
Actg2	14	29	-0.766939	-0.633062	0.526693	0.967422	29	14	1.04325	0.37581
Actl6a	11184	13955	-0.0799143	-1.43775	0.150506	0.755643	12435	12704	0.0239545	0.536078
Actl6b	29	36	-0.0700283	-0.0718468	0.942724	0.988251	14	51	-1.7295	0.0892525
Actn1	22574	19712	0.434988	10.0821	6.6286e-24	1.30796e-21	21220	21066	0.0653377	0.0257535
Actn3	1222	1683	-0.222188	-1.40377	0.160388	0.773439	1439	1466	0.0279919	0.81992
Actn4	62303	82401	-0.163933	-6.86364	6.71289e-12	6.72273e-10	71183	73521	0.00820929	0.58815
Actr10	1959	2313	-0.000223589	-0.0017097	0.998636	0.999446	2019	2253	-0.103316	0.302023
Actr1a	1447	1642	0.0569925	0.372852	0.709259	0.988251	1537	1552	0.0407906	0.731728
Actr1b	1717	2165	-0.0949962	-0.692464	0.488646	0.967422	1940	1942	0.0533142	0.612581
Actr2	13655	14672	0.135777	2.59481	0.00946425	0.152075	14272	14055	0.0769308	0.0341393
Actr3	6964	7848	0.0670049	0.935374	0.349596	0.923568	7300	7512	0.0135303	0.792356
Actr3b	61	54	0.407094	0.547467	0.584058	0.968785	53	62	-0.167995	0.80694
Actr5	456	463	0.216903	0.790943	0.428977	0.964502	393	526	-0.364755	0.110983
Actr6	242	203	0.490396	1.25859	0.208178	0.839349	234	211	0.203023	0.544927
Actr8	1027	1212	0.000470159	0.00263107	0.997901	0.998905	1100	1139	0.00456407	0.974243
Acvr1b	8	8	0.209324	0.114734	0.908656	0.988251	8	8	0.0478072	0.979434
Acy1	3100	4178	-0.191059	-1.88314	0.059681	0.492318	3697	3581	0.100793	0.180144
Acy3	84	99	0.00235527	0.00394801	0.99685	0.998469	70	113	-0.627699	0.249707
Acyp1	700	885	-0.0987541	-0.466937	0.640545	0.988251	868	717	0.330062	0.0528264
Ada	794	819	0.194422	0.930114	0.352312	0.923568	828	785	0.131579	0.43484
Adal	555	632	0.0518867	0.213859	0.830657	0.988251	504	683	-0.382859	0.0552186
Adam10	272	331	-0.0436333	-0.12956	0.896914	0.988251	309	294	0.126132	0.658129
Adam12	65	36	1.06596	1.32301	0.185831	0.804149	43	58	-0.36819	0.618282
Adam17	344	411	-0.0172529	-0.0571148	0.954454	0.988251	372	383	0.0127516	0.959768
Adam19	8	28	-1.45171	-1.05114	0.293194	0.90526	21	15	0.50653	0.68714
Adam22	8	15	-0.603669	-0.379184	0.704552	0.988251	15	8	0.867244	0.586105
Adam23	93	117	-0.0907813	-0.16227	0.871093	0.988251	100	110	-0.0817537	0.870076
Adam28	62	84	-0.19558	-0.293233	0.769344	0.988251	76	70	0.170724	0.778019
Adam9	15	49	-1.40639	-1.33303	0.182521	0.800167	22	42	-0.844902	0.37668
Adamts17	73	65	0.400182	0.586885	0.557281	0.967422	58	80	-0.40215	0.521793
Adamts18	4	6	-0.279796	-0.125584	0.900061	0.988251	4	6	-0.427235	0.853254
Adamts19	2	2	0.152029	0.0497617	0.960312	0.988251	2	2	0.0345305	0.991585
Adamts20	2	2	0.152029	0.0497617	0.960312	0.988251	2	2	0.0345305	0.991585
Adamts3	51	30	0.975738	1.09572	0.273201	0.891118	44	37	0.296165	0.719911
Adamts5	72	51	0.723065	0.997962	0.318298	0.906598	43	80	-0.824084	0.224833
Adamts6	15	21	-0.231025	-0.179821	0.857293	0.988251	15	21	-0.403757	0.74824
Adamts9	36	44	-0.0486765	-0.0550643	0.956087	0.988251	36	44	-0.227932	0.784088
Adap1	85	84	0.253051	0.409029	0.682519	0.988251	84	85	0.0372413	0.947013
Adap2	29	50	-0.530353	-0.587768	0.556688	0.967422	39	40	0.0177779	0.983018
Adar	1218	1730	-0.266622	-1.6944	0.0901892	0.60285	1517	1431	0.13892	0.254925
Adarb1	194	274	-0.25741	-0.67327	0.500776	0.967422	274	194	0.55013	0.0943193
Adat1	129	132	0.204455	0.406831	0.684132	0.988251	118	143	-0.220398	0.621356
Adat2	122	118	0.284786	0.544336	0.58621	0.968785	125	115	0.173426	0.709539
Adat3	86	64	0.655447	0.995907	0.319295	0.906598	71	79	-0.097667	0.870099
Adck1	172	208	-0.0345409	-0.0821373	0.934538	0.988251	194	186	0.114876	0.752691
Adck3	354	443	-0.0838897	-0.284738	0.775845	0.988251	370	427	-0.15143	0.538015
Adck4	28	15	1.07802	0.897609	0.369394	0.93905	15	28	-0.799191	0.494162
Adcy10	8	2	1.71868	0.731477	0.464488	0.964502	8	2	1.57184	0.523019
Adcy4	15	28	-0.625675	-0.520303	0.602852	0.97064	15	28	-0.799191	0.494162
Adcy6	8	21	-1.05706	-0.716398	0.473746	0.964502	14	15	-0.0413476	0.97631
Adcy8	2	15	-2.17032	-1.04842	0.294443	0.90526	15	2	2.39127	0.257914
Add1	2123	2578	-0.0407037	-0.325782	0.744589	0.988251	2198	2503	-0.132567	0.163473
Add2	50	21	1.43783	1.48035	0.13878	0.730823	28	43	-0.545482	0.541323
Add3	3270	3380	0.191625	1.8177	0.0691101	0.531029	3238	3412	-0.0206743	0.793384
Adh4	2	2	0.152029	0.0497617	0.960312	0.988251	2	2	0.0345305	0.991585
Adh5	56583	62952	0.085539	3.27843	0.00104386	0.0268896	58834	60701	0.00976273	0.561016
Adhfe1	8	2	1.71868	0.731477	0.464488	0.964502	8	2	1.57184	0.523019
Adi1	2996	3674	-0.0548708	-0.519972	0.603083	0.97064	3262	3408	-0.00833253	0.915789
Adipor1	14	28	-0.718439	-0.588227	0.55638	0.967422	21	21	0.0519257	0.96417
Adk	7082	8896	-0.0895628	-1.29399	0.195668	0.821474	7793	8185	-0.0159682	0.746302
Adnp	4328	5365	-0.0704367	-0.799469	0.424019	0.964502	4928	4765	0.103334	0.109155
Adnp2	1839	2258	-0.0566679	-0.424274	0.671366	0.988251	1979	2118	-0.0430732	0.673777
Ado	1280	1710	-0.17829	-1.1435	0.252832	0.88581	1348	1642	-0.229619	0.0585475
Adpgk	1390	1454	0.174341	1.09684	0.272713	0.891118	1434	1410	0.0791175	0.524667
Adprh	4323	5031	0.0206067	0.230219	0.817921	0.988251	4844	4510	0.157865	0.0163708
Adprhl2	634	792	-0.0814613	-0.366125	0.714272	0.988251	719	707	0.0789844	0.660695
ADPRM	192	176	0.362681	0.850722	0.394924	0.958443	205	163	0.383113	0.303201
Adrbk1	573	831	-0.296395	-1.31518	0.188451	0.809076	728	676	0.161478	0.373644
Adrbk2	2	8	-1.35733	-0.572162	0.567212	0.967422	2	8	-1.4895	0.546009
Adrm1	2493	2916	0.0133106	0.1141	0.909158	0.988251	2682	2727	0.0308142	0.726668
Adsl	8492	11381	-0.183005	-2.93223	0.00336532	0.0676217	9716	10157	-0.00920578	0.833952
Adss	21187	25559	-0.0312264	-0.758951	0.447882	0.964502	23150	23596	0.0273016	0.325522
Adssl1	4	2	0.878036	0.324584	0.745496	0.988251	3	3	0.0393941	0.988883
Aebp2	161	120	0.657962	1.34961	0.177142	0.790094	109	172	-0.598074	0.168062
Aen	1288	1526	-0.00519395	-0.0324575	0.974107	0.99222	1410	1404	0.0609344	0.626119
Aes	84	93	0.0913941	0.15093	0.880031	0.988251	77	100	-0.317967	0.562671
Afap1	696	625	0.393967	1.71039	0.0871934	0.592051	616	705	-0.139611	0.456939
Afap1l1	2	2	0.152029	0.0497617	0.960312	0.988251	2	2	0.0345305	0.991585
Aff1	60	114	-0.677079	-1.08345	0.27861	0.897129	92	82	0.21789	0.693187
Aff2	72	43	0.962825	1.27653	0.201767	0.831003	58	57	0.0783221	0.909149
Aff4	602	746	-0.0698681	-0.305671	0.759855	0.988251	580	768	-0.349603	0.0607232
Afg3l1	956	1140	-0.0145112	-0.0786412	0.937318	0.988251	980	1116	-0.132501	0.366067
Afg3l2	2414	3005	-0.0764825	-0.655279	0.512288	0.967422	2672	2747	0.0148897	0.86574
Aftph	745	819	0.10265	0.48358	0.628684	0.980182	770	794	0.0105367	0.950945
Aga	261	331	-0.102955	-0.302678	0.762135	0.988251	260	332	-0.296649	0.304595
Agap1	119	163	-0.212729	-0.436723	0.662312	0.988251	128	154	-0.210192	0.623492
Agfg1	4589	4838	0.163153	1.83186	0.066973	0.521924	4430	4997	-0.118893	0.0696282
Agfg2	35	78	-0.896652	-1.15386	0.248557	0.878632	64	49	0.431039	0.535626
Agk	1393	1619	0.0224992	0.14535	0.884435	0.988251	1614	1398	0.261904	0.0301081
Agl	151	254	-0.50786	-1.2281	0.21941	0.848682	188	217	-0.151248	0.668185
Agpat1	156	123	0.577488	1.18256	0.236982	0.864185	148	131	0.228928	0.594505
Agpat2	606	519	0.462056	1.85498	0.0635988	0.508893	544	581	-0.0400147	0.844728
Agpat4	35	65	-0.638157	-0.786396	0.431635	0.964502	71	29	1.31143	0.0909555
Agpat5	202	160	0.572026	1.32754	0.184331	0.803628	192	170	0.228913	0.540969
Agphd1	310	290	0.334355	0.99246	0.320973	0.906598	323	277	0.275397	0.33593
Agps	4129	4679	0.0590009	0.640554	0.521812	0.967422	4264	4544	-0.0369125	0.586752
Agr2	109	116	0.148113	0.274436	0.78375	0.988251	145	80	0.902796	0.0669047
Agrn	974	962	0.257003	1.34288	0.179312	0.792516	967	969	0.0517894	0.734632
Agt	16	24	-0.326356	-0.265766	0.790419	0.988251	18	22	-0.221569	0.852018
Agtpbp1	46	92	-0.747226	-1.06666	0.286126	0.90526	69	69	0.0539144	0.931103
Agxt	86	72	0.488593	0.763438	0.445202	0.964502	86	72	0.306583	0.598243
Ahctf1	10932	12447	0.0521783	0.908127	0.363811	0.932786	11411	11968	-0.0139224	0.729445
Ahcy	58504	74243	-0.104294	-4.19363	2.74523e-05	0.00107894	64732	68015	-0.0165405	0.297543
Ahcyl1	360	400	0.087157	0.289807	0.771964	0.988251	380	380	0.0546639	0.828189
Ahcyl2	1059	1270	-0.0226793	-0.129312	0.897111	0.988251	1088	1241	-0.134855	0.330416
Ahdc1	3183	4225	-0.169087	-1.6818	0.0926078	0.608774	3532	3876	-0.079225	0.287782
Ahi1	8	15	-0.603669	-0.379184	0.704552	0.988251	21	2	2.84696	0.142693
Ahnak	20799	13904	0.820382	17.1332	8.39408e-66	4.60089e-63	16511	18192	-0.0850378	0.00907875
Ahnak2	449	502	0.0782628	0.289925	0.771874	0.988251	418	533	-0.295063	0.1884
Ahsa1	34103	43120	-0.0990314	-3.06457	0.00217981	0.0478975	37778	39445	-0.0074628	0.725118
Ahsa2	1439	2232	-0.393593	-2.7695	0.00561427	0.102196	1766	1905	-0.0544377	0.615929
AI413582	51	58	0.0527537	0.0691519	0.944869	0.988251	65	44	0.604383	0.396474
AI481877	50	35	0.733623	0.849943	0.395357	0.958443	42	43	0.0203235	0.979833
AI607873	8	43	-2.04897	-1.6398	0.101047	0.633774	36	15	1.25249	0.252716
AI837181	11	8	0.622056	0.36538	0.714828	0.988251	14	5	1.34454	0.455326
Aida	49	63	-0.120649	-0.15976	0.87307	0.988251	42	70	-0.667527	0.345491
Aif1l	42	99	-0.979813	-1.39312	0.163583	0.776289	77	64	0.316311	0.608729
Aifm1	10779	11051	0.203449	3.42879	0.00060627	0.0166311	10847	10983	0.036853	0.377435
Aifm2	387	374	0.287848	0.958314	0.337905	0.917725	373	388	-0.00204164	0.993529
Aim1	8	14	-0.512032	-0.316721	0.751455	0.988251	14	8	0.77505	0.632402
Aim1l	23	51	-0.879466	-0.927913	0.353453	0.923568	23	51	-1.05693	0.239344
Aim2	118	155	-0.152758	-0.309216	0.757157	0.988251	148	125	0.295939	0.496739
Aimp1	21288	25047	0.00482652	0.116869	0.906964	0.988251	22437	23898	-0.0361752	0.194885
Aimp2	15593	18638	-0.0179232	-0.374762	0.707838	0.988251	17160	17071	0.0623308	0.0574849
Aip	738	802	0.119265	0.55774	0.577022	0.968785	845	695	0.336254	0.0521018
Aipl1	21	36	-0.516478	-0.491687	0.622941	0.97661	28	29	0.00404034	0.99674
Aire	18	25	-0.222443	-0.187823	0.851016	0.988251	21	22	-0.0116441	0.991867
Ak1	1531	1630	0.148918	0.985867	0.324199	0.90834	1502	1659	-0.08853	0.451572
Ak2	15076	14925	0.253927	4.99092	6.00928e-07	3.13691e-05	14687	15314	-0.00547791	0.876396
Ak3	920	1205	-0.14974	-0.814845	0.415161	0.964502	955	1170	-0.237838	0.102733
Ak4	4232	3453	0.532752	5.40644	6.42889e-08	4.06586e-06	3687	3998	-0.061979	0.396309
Ak5	36	36	0.232009	0.250394	0.802282	0.988251	28	44	-0.57776	0.515146
Ak7	15	14	0.314007	0.223073	0.823479	0.988251	21	8	1.32293	0.366041
Akap1	8002	8124	0.217564	3.16725	0.00153889	0.037031	7980	8146	0.0251263	0.608893
Akap10	838	905	0.128287	0.636943	0.524162	0.967422	911	832	0.18545	0.251443
Akap11	201	377	-0.665143	-1.8948	0.0581192	0.485936	245	333	-0.386312	0.187849
Akap12	53853	66428	-0.0633394	-2.43012	0.015094	0.210039	58438	61843	-0.0268699	0.108472
Akap13	320	460	-0.283288	-0.946973	0.343653	0.92114	392	388	0.0694207	0.779892
Akap14	2	5	-0.79164	-0.303519	0.761494	0.988251	2	5	-0.920013	0.737248
Akap17b	271	347	-0.116781	-0.350412	0.726029	0.988251	305	313	0.0174134	0.950639
Akap3	213	297	-0.239092	-0.652103	0.514334	0.967422	217	293	-0.376611	0.229632
Akap6	79	152	-0.697337	-1.2764	0.201813	0.831003	94	137	-0.483576	0.313061
Akap8	4517	5319	0.00363318	0.0415789	0.966834	0.990766	4660	5176	-0.0966514	0.131247
Akap8l	1283	1522	-0.00701727	-0.0437826	0.965078	0.990271	1295	1510	-0.166623	0.184229
Akap9	1214	1774	-0.307572	-1.96497	0.0494172	0.448665	1546	1442	0.15518	0.200261
Akd1	8	2	1.71868	0.731477	0.464488	0.964502	8	2	1.57184	0.523019
Akirin2	130	232	-0.592242	-1.35181	0.176436	0.788007	184	178	0.101999	0.785123
Akna	21	15	0.680382	0.529993	0.596117	0.969169	28	8	1.71906	0.206151
Aknad1	21	28	-0.167662	-0.15055	0.880331	0.988251	21	28	-0.343508	0.74911
Akr1b10	1222	1926	-0.416626	-2.7194	0.00654008	0.116051	1435	1713	-0.200491	0.0893873
Akr1b8	369	358	0.282192	0.919019	0.358086	0.927078	330	397	-0.211153	0.414034
Akr1c6	29	36	-0.0700283	-0.0718468	0.942724	0.988251	40	25	0.706377	0.45079
Akr7a2	1304	1559	-0.0182382	-0.114905	0.90852	0.988251	1256	1607	-0.300451	0.0157466
Akt1s1	163	165	0.220285	0.489131	0.624749	0.977436	179	149	0.317192	0.422086
Akt2	405	542	-0.180504	-0.664423	0.50642	0.967422	399	548	-0.40194	0.0746173
Akt3	28	69	-1.03412	-1.22681	0.219895	0.848682	48	49	0.0244919	0.973963
Aktip	122	194	-0.426553	-0.918545	0.358333	0.927078	167	149	0.217744	0.58849
Alad	1339	1307	0.274082	1.6654	0.0958329	0.619992	1196	1450	-0.222803	0.0855404
Alas1	99	118	-0.0137165	-0.0249381	0.980104	0.994212	138	79	0.849867	0.0897497
Alas2	21	15	0.680382	0.529993	0.596117	0.969169	15	21	-0.403757	0.74824
Alcam	58	101	-0.552459	-0.851928	0.394254	0.958443	65	94	-0.470282	0.420535
Aldh16a1	1585	1193	0.648766	4.01652	5.90633e-05	0.00217432	1069	1709	-0.621513	1.15225e-06
Aldh18a1	11124	12849	0.0314407	0.553751	0.579749	0.968785	11485	12488	-0.065952	0.0969054
Aldh1a7	14	15	0.129606	0.0920554	0.926654	0.988251	21	8	1.32293	0.366041
Aldh1b1	1231	1080	0.427796	2.43241	0.0149987	0.209272	992	1319	-0.355833	0.010877
Aldh1l1	146	87	0.976159	1.8112	0.0701106	0.535795	80	153	-0.871226	0.0728875
Aldh1l2	8	2	1.71868	0.731477	0.464488	0.964502	2	8	-1.4895	0.546009
Aldh2	39752	49720	-0.0833725	-2.77122	0.00558461	0.101844	44456	45016	0.0367724	0.0607909
Aldh3a2	963	1130	0.0086995	0.0471285	0.962411	0.989387	1104	989	0.213291	0.145856
Aldh3b2	36	21	0.975475	0.929434	0.352664	0.923568	14	43	-1.48949	0.161591
Aldh4a1	6792	7401	0.115522	1.58037	0.114022	0.663321	7059	7134	0.0395791	0.451632
Aldh5a1	493	578	0.00992094	0.038891	0.968977	0.990766	520	551	-0.0286447	0.891371
Aldh6a1	14149	16250	0.0396815	0.784019	0.433029	0.964502	15266	15133	0.0674519	0.0537296
Aldh7a1	7235	9370	-0.133613	-1.96493	0.0494219	0.448665	8165	8440	0.00704197	0.884192
Aldh9a1	20369	28119	-0.225735	-5.56136	2.67686e-08	1.80889e-06	23752	24736	-0.00372996	0.891056
Aldoa	24741	31881	-0.126364	-3.36363	0.000769241	0.0206675	27953	28669	0.0183439	0.464164
Aldoart1	15	2	2.54472	1.24386	0.21355	0.844103	2	15	-2.3059	0.276753
Aldoc	3434	4037	0.00602875	0.0604061	0.951832	0.988251	3793	3678	0.0992197	0.18089
Alg1	22	21	0.290954	0.247172	0.804775	0.988251	28	15	0.902661	0.439833
Alg11	79	43	1.09483	1.48402	0.137804	0.729187	57	65	-0.132092	0.84281
Alg13	3357	3222	0.298536	2.81706	0.0048465	0.0902481	3162	3417	-0.0570394	0.472558
Alg2	1336	1783	-0.176831	-1.15757	0.24704	0.876709	1587	1532	0.105639	0.372185
Alg3	8	8	0.209324	0.114734	0.908656	0.988251	8	8	0.0478072	0.979434
Alg5	464	433	0.338312	1.219	0.222842	0.853537	465	432	0.160611	0.486159
Alg9	2	2	0.152029	0.0497617	0.960312	0.988251	2	2	0.0345305	0.991585
Alk	36	21	0.975475	0.929434	0.352664	0.923568	21	36	-0.69286	0.491267
Alkbh1	11	8	0.622056	0.36538	0.714828	0.988251	11	8	0.456776	0.790441
Alkbh2	270	388	-0.282668	-0.870533	0.384009	0.95308	343	315	0.177056	0.515325
Alkbh4	11	18	-0.435373	-0.305314	0.760127	0.988251	14	15	-0.0413476	0.97631
Alkbh5	928	813	0.429723	2.1309	0.0330971	0.353666	866	875	0.0398632	0.805293
Alkbh6	14	15	0.129606	0.0920554	0.926654	0.988251	21	8	1.32293	0.366041
Alkbh7	94	104	0.0924978	0.161159	0.871968	0.988251	89	109	-0.234812	0.649531
Alkbh8	562	583	0.186124	0.754623	0.450475	0.964502	536	609	-0.12911	0.523868
Alms1	315	688	-0.885412	-3.24928	0.00115697	0.0294951	455	548	-0.212974	0.327886
Alox12e	5	8	-0.371039	-0.184521	0.853604	0.988251	11	2	1.98081	0.38519
Alpk1	28	21	0.624624	0.561154	0.574692	0.968223	35	14	1.30506	0.244796
Alpk3	102	62	0.943768	1.4825	0.138207	0.730017	73	91	-0.25939	0.649712
Alpl	10790	13093	-0.0396728	-0.696771	0.485946	0.967422	11647	12236	-0.0163389	0.681398
Als2	3060	3858	-0.0948656	-0.914315	0.360551	0.928288	3586	3332	0.160765	0.037535
Amacr	621	635	0.206882	0.877138	0.380412	0.949573	554	702	-0.286211	0.138684
Ambn	44	72	-0.461603	-0.615077	0.538504	0.967422	51	65	-0.289193	0.67327
Ambra1	142	172	-0.0368226	-0.0798918	0.936323	0.988251	146	168	-0.146559	0.716783
Amdhd2	43	36	0.481629	0.542003	0.587816	0.968785	58	21	1.46885	0.0983085
Amigo2	14	8	0.942599	0.584217	0.559074	0.967422	14	8	0.77505	0.632402
Ammecr1	15	14	0.314007	0.223073	0.823479	0.988251	21	8	1.32293	0.366041
Ammecr1l	28	35	-0.0795812	-0.0804514	0.935878	0.988251	42	21	1.01386	0.294353
Amotl1	8	8	0.209324	0.114734	0.908656	0.988251	14	2	2.29908	0.284954
Amotl2	87	94	0.126175	0.210658	0.833154	0.988251	65	116	-0.770226	0.163081
Ampd1	2	2	0.152029	0.0497617	0.960312	0.988251	2	2	0.0345305	0.991585
Ampd2	2637	3228	-0.0522982	-0.465737	0.641404	0.988251	2668	3197	-0.206044	0.0148655
Ampd3	101	157	-0.393383	-0.769537	0.441574	0.964502	147	111	0.455876	0.311232
Amph	53	111	-0.8147	-1.25779	0.208467	0.839921	75	89	-0.189355	0.739924
Amt	5852	5748	0.265241	3.29274	0.000992171	0.0256923	5740	5860	0.0249781	0.669846
Amz2	108	137	-0.102749	-0.197683	0.843293	0.988251	130	115	0.229501	0.618434
An02g06940	38	30	0.561235	0.587949	0.556567	0.967422	30	38	-0.276558	0.76017
An02g08840	15	21	-0.231025	-0.179821	0.857293	0.988251	15	21	-0.403757	0.74824
An04g00590	8	8	0.209324	0.114734	0.908656	0.988251	8	8	0.0478072	0.979434
An04g01810	2	15	-2.17032	-1.04842	0.294443	0.90526	2	15	-2.3059	0.276753
An04g06580	152	87	1.03385	1.93688	0.05276	0.462206	116	123	-0.0294108	0.949733
An07g10310	8	8	0.209324	0.114734	0.908656	0.988251	8	8	0.0478072	0.979434
An09g03490	123	137	0.08317	0.165079	0.868882	0.988251	123	137	-0.0997805	0.823121
An09g05100	63	79	-0.0856806	-0.12708	0.898877	0.988251	58	84	-0.471525	0.446759
An12g00890	1638	1609	0.265007	1.7777	0.0754538	0.556055	1530	1717	-0.111444	0.336481
An15g01820	15	8	1.03536	0.651767	0.514552	0.967422	2	21	-2.7605	0.156559
An16g03280	21	50	-0.976802	-1.0045	0.315137	0.906598	42	29	0.569846	0.522155
An16g07050	43	65	-0.349071	-0.451514	0.651619	0.988251	28	80	-1.42294	0.0607542
Anapc1	2132	2570	-0.030122	-0.241154	0.809436	0.988251	2256	2446	-0.0617933	0.51565
Anapc10	237	287	-0.0365783	-0.101521	0.919137	0.988251	259	265	0.0216955	0.943694
Anapc11	21	21	0.226988	0.190775	0.848702	0.988251	14	28	-0.891385	0.453476
Anapc13	309	300	0.281006	0.840288	0.400747	0.959653	351	258	0.496982	0.0814914
Anapc16	18	21	0.0160813	0.0130463	0.989591	0.996255	20	19	0.121503	0.919369
Anapc2	573	568	0.251561	1.01829	0.308541	0.906598	495	646	-0.328588	0.106683
Anapc4	1791	1902	0.152577	1.08897	0.276166	0.895385	1920	1773	0.169639	0.116853
Anapc5	1160	1415	-0.0472107	-0.282456	0.777594	0.988251	1172	1403	-0.204522	0.119707
Anapc7	2376	2367	0.244781	1.97208	0.0486001	0.446036	2362	2381	0.043253	0.647427
Angel1	18	22	-0.0473474	-0.0388223	0.969032	0.990766	25	15	0.745997	0.535189
Angel2	642	600	0.336411	1.41827	0.156111	0.764362	543	699	-0.308916	0.112329
Angptl2	8	14	-0.512032	-0.316721	0.751455	0.988251	8	14	-0.676658	0.676381
Angptl3	8	30	-1.54714	-1.13829	0.254998	0.886081	2	36	-3.50529	0.0388513
Ank2	426	434	0.212015	0.748763	0.454	0.964502	390	470	-0.213766	0.365721
Ank3	209	242	0.0277781	0.0717906	0.942769	0.988251	193	258	-0.362024	0.279276
Ankfn1	8	15	-0.603669	-0.379184	0.704552	0.988251	8	15	-0.76859	0.629608
Ankfy1	2353	2441	0.186364	1.50911	0.131272	0.709726	2433	2361	0.0981232	0.296756
Ankhd1	2382	2682	0.0682573	0.567121	0.570632	0.968223	2262	2802	-0.253906	0.00557091
Ankib1	386	595	-0.383941	-1.42878	0.153066	0.758684	456	525	-0.148094	0.500965
Ankle1	44	72	-0.461603	-0.615077	0.538504	0.967422	65	51	0.396649	0.563013
Ankle2	2129	2729	-0.118716	-0.963989	0.335051	0.916699	2353	2505	-0.035459	0.704189
Ankmy2	384	495	-0.126564	-0.449977	0.652727	0.988251	405	474	-0.171671	0.462083
Ankra2	8	2	1.71868	0.731477	0.464488	0.964502	8	2	1.57184	0.523019
Ankrd11	228	474	-0.813547	-2.5245	0.0115864	0.174522	330	372	-0.117609	0.654789
Ankrd12	14	22	-0.387217	-0.299917	0.764241	0.988251	15	21	-0.403757	0.74824
Ankrd13a	101	174	-0.540593	-1.08393	0.278397	0.897129	172	103	0.787553	0.0737396
Ankrd13d	5	16	-1.27019	-0.734425	0.46269	0.964502	9	12	-0.323523	0.843374
Ankrd16	14	36	-1.06725	-0.926432	0.354221	0.923568	29	21	0.496713	0.640709
Ankrd17	2372	2713	0.0456184	0.379693	0.704174	0.988251	2468	2617	-0.0297247	0.744302
Ankrd2	10	13	-0.126346	-0.0806807	0.935696	0.988251	8	15	-0.76859	0.629608
Ankrd24	8	21	-1.05706	-0.716398	0.473746	0.964502	14	15	-0.0413476	0.97631
Ankrd26	16	35	-0.848074	-0.753734	0.451009	0.964502	21	30	-0.439091	0.67732
Ankrd27	64	80	-0.0811996	-0.121248	0.903494	0.988251	79	65	0.330806	0.588381
Ankrd28	585	707	-0.033789	-0.144917	0.884776	0.988251	560	732	-0.330975	0.0824661
Ankrd32	53	53	0.234337	0.303453	0.761545	0.988251	39	67	-0.709371	0.331016
Ankrd33	2	2	0.152029	0.0497617	0.960312	0.988251	2	2	0.0345305	0.991585
Ankrd40	107	106	0.250266	0.451817	0.651401	0.988251	92	121	-0.336707	0.499169
Ankrd42	21	8	1.49338	1.0151	0.310059	0.906598	14	15	-0.0413476	0.97631
Ankrd43	2	8	-1.35733	-0.572162	0.567212	0.967422	8	2	1.57184	0.523019
Ankrd45	21	21	0.226988	0.190775	0.848702	0.988251	14	28	-0.891385	0.453476
Ankrd46	121	102	0.480864	0.8859	0.375671	0.944277	108	115	-0.035396	0.941702
Ankrd49	65	79	-0.0413259	-0.0617512	0.950761	0.988251	57	87	-0.546048	0.376033
Ankrd5	8	8	0.209324	0.114734	0.908656	0.988251	8	8	0.0478072	0.979434
Ankrd50	29	49	-0.501924	-0.553617	0.579841	0.968785	29	49	-0.680473	0.42629
Ankrd63	15	8	1.03536	0.651767	0.514552	0.967422	21	2	2.84696	0.142693
Ankrd7	116	86	0.663438	1.16169	0.245363	0.87581	94	108	-0.143787	0.778232
Anks1b	2	8	-1.35733	-0.572162	0.567212	0.967422	8	2	1.57184	0.523019
Anks3	28	8	1.89101	1.37397	0.169451	0.77674	15	21	-0.403757	0.74824
Ankzf1	978	1267	-0.133948	-0.748773	0.453994	0.964502	1047	1198	-0.139387	0.323963
Anln	10464	11759	0.0710859	1.20747	0.227253	0.858091	11075	11148	0.0453501	0.272827
Ano10	109	151	-0.228745	-0.451472	0.651649	0.988251	123	137	-0.0997805	0.823121
Ano2	242	229	0.31753	0.838891	0.401531	0.960316	241	230	0.121625	0.708392
Ano3	36	43	-0.0164352	-0.0184918	0.985246	0.994346	36	43	-0.195655	0.815148
Ano4	21	28	-0.167662	-0.15055	0.880331	0.988251	28	21	0.448057	0.676528
Ano6	217	266	-0.0540484	-0.144196	0.885345	0.988251	223	260	-0.165825	0.605791
Anp32a	17965	22616	-0.0927254	-2.10244	0.0355151	0.370802	19964	20617	0.00839898	0.779186
Anp32b	9883	13574	-0.218379	-3.78771	0.000152043	0.0050507	11838	11619	0.0817643	0.0418401
Anp32e	10075	13392	-0.17115	-2.97267	0.00295223	0.0609345	11639	11828	0.0315909	0.431587
Anpep	4122	4843	0.00686589	0.0751333	0.940109	0.988251	4356	4609	-0.0266097	0.692411
Anxa1	63	71	0.0658256	0.0951834	0.924169	0.988251	57	77	-0.372435	0.558801
Anxa11	7512	11749	-0.405795	-6.36074	2.00789e-10	1.7377e-08	9529	9732	0.0244186	0.58446
Anxa2	1123	1302	0.0260279	0.151432	0.879635	0.988251	1122	1303	-0.160775	0.235898
Anxa3	21	36	-0.516478	-0.491687	0.622941	0.97661	29	28	0.101279	0.918431
Anxa4	528	675	-0.114705	-0.474595	0.635075	0.984894	617	586	0.128951	0.512955
Anxa5	424	549	-0.133001	-0.496546	0.619509	0.97661	542	431	0.3845	0.0825892
Anxa6	24123	28770	-0.0147311	-0.380174	0.703816	0.988251	26652	26241	0.0772507	0.00295596
Anxa7	8118	9055	0.0818229	1.22708	0.219792	0.848682	8255	8918	-0.0566111	0.233321
Anxa8	25	60	-0.99354	-1.11058	0.26675	0.891118	39	46	-0.178372	0.824719
Aox3l1	8	8	0.209324	0.114734	0.908656	0.988251	8	8	0.0478072	0.979434
Ap1ar	21	35	-0.477217	-0.451331	0.651751	0.988251	42	14	1.5604	0.144796
Ap1b1	8882	10763	-0.0376952	-0.602383	0.546919	0.967422	9783	9862	0.0432246	0.327888
Ap1g1	36448	42654	0.0125824	0.394642	0.693107	0.988251	39448	39654	0.0473174	0.0239056
Ap1g2	211	264	-0.0834642	-0.220776	0.825266	0.988251	216	259	-0.206062	0.525271
Ap1m1	3064	3626	-0.00353725	-0.0335954	0.9732	0.9919	3391	3299	0.0944819	0.229757
Ap1m2	249	433	-0.556836	-1.72686	0.0841933	0.587408	313	369	-0.181995	0.496044
Ap1s1	476	468	0.263235	0.972405	0.330849	0.913818	442	502	-0.128487	0.567229
Ap2a1	29079	30373	0.176606	4.83133	1.35623e-06	6.65699e-05	29583	29869	0.0409509	0.0934536
Ap2a2	12069	13014	0.130654	2.35421	0.0185619	0.243203	12653	12430	0.0804787	0.0378632
Ap2b1	8922	10768	-0.0318834	-0.510119	0.609968	0.974642	9561	10129	-0.0284218	0.519595
Ap2m1	9357	10788	0.0341108	0.552323	0.580727	0.968785	9682	10463	-0.0570798	0.190542
Ap2s1	1847	2233	-0.0343558	-0.256801	0.797332	0.988251	2032	2048	0.0434927	0.671381
Ap3b1	3861	4302	0.0833677	0.87263	0.382865	0.951712	4000	4163	-0.00278967	0.968535
Ap3b2	242	262	0.124297	0.339192	0.734465	0.988251	237	267	-0.116575	0.710363
Ap3d1	4064	4413	0.120532	1.28525	0.198703	0.826479	4232	4245	0.0503942	0.467103
Ap3m1	546	664	-0.0427765	-0.177721	0.858942	0.988251	572	638	-0.102509	0.602102
Ap3m2	14	2	2.45195	1.18003	0.237988	0.864185	8	8	0.0478072	0.979434
Ap3s1	217	180	0.506164	1.22937	0.218931	0.848682	220	177	0.366398	0.305077
Ap3s2	377	333	0.417109	1.34184	0.179648	0.792516	317	393	-0.254365	0.331625
Ap4b1	115	127	0.0953228	0.182825	0.854935	0.988251	113	129	-0.134901	0.771199
Ap4e1	243	260	0.141223	0.385054	0.700198	0.988251	186	317	-0.71087	0.0262489
Ap4m1	281	187	0.822774	2.14624	0.0318535	0.34764	245	223	0.189617	0.561332
Ap4s1	36	51	-0.256195	-0.300073	0.764122	0.988251	36	51	-0.435666	0.586232
Apaf1	3676	5788	-0.4154	-4.61631	3.90628e-06	0.000179253	4107	5357	-0.328425	5.6274e-07
Apba3	59	78	-0.160613	-0.233822	0.815123	0.988251	67	70	-0.00821967	0.989525
Apbb1	91	133	-0.304873	-0.559024	0.576145	0.968726	140	84	0.783202	0.110657
Apbb1ip	2	8	-1.35733	-0.572162	0.567212	0.967422	2	8	-1.4895	0.546009
Apbb2	264	349	-0.162649	-0.485649	0.627216	0.979048	283	330	-0.166191	0.556969
Apc	230	228	0.250764	0.65375	0.513273	0.967422	223	235	-0.0206777	0.95005
Apc2	14	21	-0.323789	-0.248136	0.804029	0.988251	21	14	0.598462	0.639941
Apeh	1594	1920	-0.0290115	-0.20177	0.840097	0.988251	1742	1772	0.0301789	0.785808
Apex1	10889	12495	0.0409407	0.712528	0.476138	0.96638	11661	11723	0.047178	0.241067
Api5	25579	32820	-0.120186	-3.24779	0.00116306	0.0295741	28805	29594	0.015847	0.520275
Apip	1997	2342	0.00951236	0.0732963	0.94157	0.988251	2322	2017	0.25785	0.00943014
Apitd1	506	527	0.180357	0.695789	0.486561	0.967422	541	492	0.191367	0.371001
Aplf	57	91	-0.428615	-0.642049	0.520841	0.967422	90	58	0.677576	0.265496
Aplp1	65	44	0.785274	1.02159	0.306976	0.906598	44	65	-0.497119	0.485561
Aplp2	669	908	-0.200965	-0.945727	0.344288	0.92114	802	775	0.104084	0.541596
Apmap	323	400	-0.0688216	-0.222934	0.823587	0.988251	345	378	-0.076707	0.766951
Apoa1	2	2	0.152029	0.0497617	0.960312	0.988251	2	2	0.0345305	0.991585
Apoa1bp	2353	2421	0.198227	1.60198	0.10916	0.652314	2389	2385	0.0572225	0.543742
Apob	298	289	0.282559	0.830083	0.406492	0.963376	305	282	0.167276	0.563034
Apobec2	568	553	0.277466	1.11356	0.265468	0.891118	545	576	-0.0249272	0.903071
Apobec3	4640	6118	-0.159477	-1.90019	0.0574079	0.483265	5398	5360	0.0650108	0.286504
Apoc1	35	43	-0.0559013	-0.0624817	0.950179	0.988251	35	43	-0.235018	0.780413
Apoc3	21	36	-0.516478	-0.491687	0.622941	0.97661	28	29	0.00404034	0.99674
Apod	181	348	-0.700434	-1.9085	0.0563263	0.480723	254	275	-0.0595053	0.845687
Apoe	1152	1266	0.103189	0.599991	0.548512	0.967422	1196	1222	0.0237831	0.860825
Apol7c	14	8	0.942599	0.584217	0.559074	0.967422	8	14	-0.676658	0.676381
Apol7d	582	647	0.0865155	0.362746	0.716795	0.988251	628	601	0.118007	0.544759
Apol8	253	210	0.505638	1.3224	0.186034	0.804149	152	311	-0.97265	0.00413991
Apoo	641	808	-0.0944559	-0.427716	0.668858	0.988251	696	753	-0.0586342	0.742511
Apool	2633	3075	0.015539	0.136716	0.891255	0.988251	2751	2957	-0.0493247	0.56481
App	8	14	-0.512032	-0.316721	0.751455	0.988251	14	8	0.77505	0.632402
Appbp2	419	576	-0.219181	-0.82546	0.40911	0.964003	530	465	0.243018	0.265739
Appl1	663	780	0.00495098	0.0224108	0.98212	0.994346	758	685	0.200599	0.262215
Appl2	335	364	0.119254	0.380954	0.703237	0.988251	309	390	-0.280084	0.28934
Aprt	8194	9231	0.0674962	1.01924	0.308087	0.906598	8630	8795	0.0275063	0.559319
Aptx	216	267	-0.066068	-0.176227	0.860116	0.988251	176	307	-0.744025	0.0230454
Aqr	4039	4642	0.0386655	0.416748	0.676863	0.988251	4212	4469	-0.0306052	0.654733
Araf	32	42	-0.148244	-0.161356	0.871813	0.988251	38	36	0.128741	0.881579
Arap1	316	300	0.313215	0.941671	0.346361	0.923568	321	295	0.176018	0.532372
Arap2	112	212	-0.676052	-1.45703	0.145108	0.740248	140	184	-0.336972	0.398096
Arap3	35	15	1.3894	1.21886	0.222896	0.853537	29	21	0.496713	0.640709
Arc	3	3	0.173078	0.0647298	0.948389	0.988251	4	2	0.74309	0.795725
Arcn1	13873	16926	-0.0475335	-0.943952	0.345194	0.9222	14927	15872	-0.033724	0.331555
Arf1	234	259	0.0925484	0.249825	0.802722	0.988251	216	277	-0.302564	0.342318
Arf2	13	8	0.843459	0.514156	0.607143	0.97352	15	6	1.22095	0.472858
Arf3	79	100	-0.0993661	-0.164535	0.86931	0.988251	93	86	0.165549	0.760806
Arf4	1367	1948	-0.271365	-1.82489	0.0680171	0.525083	1523	1792	-0.179694	0.117427
Arf5	2066	2504	-0.037951	-0.299642	0.76445	0.988251	2081	2489	-0.203351	0.0354401
Arf6	3322	3987	-0.0238199	-0.23605	0.813394	0.988251	3667	3642	0.0646816	0.388616
Arfgap1	687	739	0.133944	0.60361	0.546103	0.967422	711	715	0.0466624	0.795381
Arfgap2	1753	2332	-0.17222	-1.28455	0.19895	0.826808	2155	1930	0.213797	0.0370527
Arfgap3	248	187	0.643264	1.62825	0.103472	0.639632	261	174	0.636256	0.0635201
Arfgef1	370	375	0.219381	0.722967	0.4697	0.964502	408	337	0.329606	0.196496
Arfgef2	1390	1601	0.0355084	0.228654	0.819138	0.988251	1366	1625	-0.195495	0.107028
Arfip1	1098	1535	-0.24372	-1.46751	0.142238	0.738104	1368	1265	0.167614	0.196092
Arfip2	298	335	0.0703196	0.214061	0.830499	0.988251	287	346	-0.214089	0.44182
Arfrp1	235	400	-0.525933	-1.57801	0.114564	0.663321	330	305	0.167867	0.545017
Arglu1	5674	6109	0.132828	1.66096	0.0967223	0.622074	5667	6116	-0.0551591	0.342563
Arhgap1	3602	4317	-0.0218004	-0.224581	0.822305	0.988251	3892	4027	0.00563764	0.937483
Arhgap10	94	134	-0.269314	-0.498561	0.618089	0.97661	92	136	-0.503745	0.296993
Arhgap11a	103	105	0.209363	0.373694	0.708632	0.988251	89	119	-0.360126	0.475641
Arhgap12	1150	1360	-0.0025463	-0.0150575	0.987986	0.995554	1277	1233	0.10532	0.428342
Arhgap15	2	2	0.152029	0.0497617	0.960312	0.988251	2	2	0.0345305	0.991585
Arhgap17	728	1047	-0.284452	-1.41402	0.157357	0.767797	821	954	-0.161559	0.313495
Arhgap19	249	335	-0.187843	-0.547602	0.583965	0.968785	263	321	-0.231739	0.425309
Arhgap21	35	79	-0.914743	-1.18072	0.237715	0.864185	43	71	-0.654599	0.35016
Arhgap22	58	94	-0.450148	-0.682355	0.495014	0.967422	65	87	-0.360098	0.545657
Arhgap23	95	148	-0.39632	-0.753265	0.451291	0.964502	110	133	-0.216978	0.639644
Arhgap26	170	259	-0.365983	-0.914855	0.360268	0.928288	197	232	-0.180105	0.598818
Arhgap28	14	8	0.942599	0.584217	0.559074	0.967422	8	14	-0.676658	0.676381
Arhgap29	194	190	0.267875	0.641594	0.521137	0.967422	182	202	-0.0950011	0.793417
Arhgap30	21	8	1.49338	1.0151	0.310059	0.906598	15	14	0.142779	0.918322
Arhgap32	603	890	-0.321717	-1.46937	0.141734	0.738104	765	728	0.126156	0.47249
Arhgap33	8	8	0.209324	0.114734	0.908656	0.988251	8	8	0.0478072	0.979434
Arhgap39	125	112	0.394014	0.748116	0.45439	0.964502	136	101	0.479254	0.309132
Arhgap4	340	428	-0.0923735	-0.307931	0.758135	0.988251	406	362	0.219649	0.380939
Arhgap42	28	28	0.229974	0.220734	0.8253	0.988251	28	28	0.0526233	0.957945
Arhgap5	962	1006	0.174698	0.919976	0.357585	0.927078	921	1047	-0.13	0.391212
Arhgap6	2	8	-1.35733	-0.572162	0.567212	0.967422	8	2	1.57184	0.523019
Arhgdia	37235	47310	-0.106059	-3.42853	0.00060685	0.0166311	42422	42123	0.0650357	0.0012951
Arhgdib	430	487	0.0596891	0.217229	0.82803	0.988251	462	455	0.0766628	0.736512
Arhgef1	4572	4743	0.186404	2.08103	0.0374314	0.385887	4656	4659	0.0538902	0.413403
Arhgef10	21	36	-0.516478	-0.491687	0.622941	0.97661	43	14	1.59345	0.134078
Arhgef10l	84	123	-0.307292	-0.542536	0.587449	0.968785	86	121	-0.432758	0.393533
Arhgef11	197	274	-0.23539	-0.617952	0.536607	0.967422	249	222	0.219321	0.500336
Arhgef12	113	134	-0.00642598	-0.0124318	0.990081	0.996546	141	106	0.462001	0.316041
Arhgef16	640	688	0.134854	0.58718	0.557083	0.967422	655	673	0.0156937	0.933091
Arhgef17	227	191	0.485849	1.21002	0.226273	0.857985	191	227	-0.193195	0.57789
Arhgef18	255	481	-0.673884	-2.15583	0.0310971	0.34395	357	379	-0.0313405	0.902674
Arhgef2	2338	2601	0.0855928	0.70273	0.482224	0.967422	2650	2289	0.265981	0.00410587
Arhgef3	8	21	-1.05706	-0.716398	0.473746	0.964502	8	21	-1.22319	0.403644
Arhgef37	28	43	-0.367286	-0.389646	0.696798	0.988251	43	28	0.651479	0.465631
Arhgef4	32	50	-0.393102	-0.445797	0.655744	0.988251	42	40	0.121729	0.881883
Arhgef7	922	1183	-0.120055	-0.650749	0.515208	0.967422	1109	996	0.20964	0.15161
Arhgef9	3	4	-0.131853	-0.0518977	0.95861	0.988251	4	3	0.350604	0.895475
Arid1a	11560	14634	-0.10075	-1.84826	0.0645651	0.514004	12787	13407	-0.0134743	0.722025
Arid1b	110	180	-0.467236	-0.963997	0.335048	0.916699	151	139	0.172893	0.681378
Arid2	729	1047	-0.282474	-1.40465	0.160125	0.773048	901	875	0.0969488	0.544587
Arid3a	328	366	0.0810076	0.257803	0.796559	0.988251	335	359	-0.0448376	0.86538
Arid3b	601	787	-0.149325	-0.661519	0.508279	0.967422	691	697	0.0422885	0.81681
Arid4a	612	668	0.112905	0.482878	0.629182	0.980604	596	684	-0.143586	0.451899
Arid4b	601	629	0.173405	0.727746	0.466769	0.964502	583	647	-0.0952544	0.624994
Arid5b	379	317	0.495488	1.5772	0.114749	0.663321	329	367	-0.102512	0.698011
Arih1	677	673	0.247551	1.08681	0.277119	0.895891	637	713	-0.107588	0.561795
Arih2	323	320	0.251984	0.773525	0.439212	0.964502	325	318	0.0859317	0.755024
Arl1	1647	2061	-0.0840274	-0.599207	0.549035	0.967422	1936	1772	0.182418	0.091077
Arl15	140	229	-0.467483	-1.08279	0.278901	0.897129	204	165	0.358632	0.334208
Arl2	1436	1749	-0.0450177	-0.298488	0.765331	0.988251	1558	1627	-0.00768027	0.94769
Arl3	2030	2735	-0.190544	-1.53035	0.125929	0.696812	2467	2298	0.157134	0.0959043
Arl5b	50	57	0.0493281	0.0640946	0.948895	0.988251	57	50	0.238606	0.738095
Arl6	972	854	0.425606	2.15974	0.030793	0.342894	993	833	0.307911	0.0512697
Arl6ip1	892	1037	0.0220975	0.115104	0.908363	0.988251	1037	892	0.271801	0.0762537
Arl6ip4	114	118	0.187809	0.353188	0.723948	0.988251	122	110	0.202157	0.66986
Arl6ip5	2255	1993	0.417383	3.18527	0.00144619	0.0350567	2248	2000	0.223351	0.026131
Arl6ip6	666	859	-0.127518	-0.591463	0.554211	0.967422	824	701	0.287617	0.0981269
Arl8a	49	64	-0.142931	-0.189974	0.84933	0.988251	50	63	-0.272866	0.694644
Arl8b	324	358	0.0951373	0.300272	0.763969	0.988251	330	352	-0.0381447	0.886375
Armc1	1457	1545	0.1547	0.998945	0.317822	0.906598	1391	1611	-0.156878	0.194763
Armc10	3089	3533	0.0456544	0.431739	0.665931	0.988251	3260	3362	0.0103816	0.895584
Armc3	2	5	-0.79164	-0.303519	0.761494	0.988251	5	2	0.998937	0.715149
Armc5	14	36	-1.06725	-0.926432	0.354221	0.923568	29	21	0.496713	0.640709
Armc6	1619	2142	-0.16433	-1.17793	0.238825	0.866244	1914	1847	0.106174	0.321476
Armc8	102	146	-0.275377	-0.53064	0.595668	0.969169	84	164	-0.901226	0.0555733
Armc9	429	554	-0.12918	-0.484704	0.627886	0.979203	479	504	-0.0185207	0.932778
Armcx1	63	71	0.0658256	0.0951834	0.924169	0.988251	63	71	-0.115601	0.855302
Armcx2	741	871	0.00621609	0.0296836	0.976319	0.993232	844	768	0.190691	0.258081
Armcx3	15	28	-0.625675	-0.520303	0.602852	0.97064	8	35	-1.92866	0.133339
Armcx4	717	836	0.0178678	0.0838142	0.933204	0.988251	767	786	0.0195008	0.909687
Armcx5	36	28	0.580825	0.591255	0.55435	0.967422	36	28	0.40245	0.666942
Armcx6	249	384	-0.384104	-1.15719	0.247194	0.876709	328	305	0.159128	0.566778
Arnt	136	194	-0.271105	-0.599211	0.549032	0.967422	185	145	0.4034	0.306508
Arntl	15	15	0.222369	0.160418	0.872552	0.988251	28	2	3.24309	0.0722986
Arntl2	2	5	-0.79164	-0.303519	0.761494	0.988251	2	5	-0.920013	0.737248
Arpc1a	1679	2073	-0.0646539	-0.463852	0.642754	0.988251	1872	1880	0.0486504	0.650014
Arpc1b	5969	7666	-0.12154	-1.62535	0.104089	0.642055	6563	7072	-0.0529206	0.324787
Arpc2	11600	14242	-0.0565977	-1.03236	0.301906	0.906598	12183	13659	-0.110139	0.00391608
Arpc3	11094	13240	-0.0156978	-0.278309	0.780775	0.988251	11916	12418	-0.00469927	0.905057
Arpc4	11290	13576	-0.0265864	-0.476229	0.633911	0.984231	12329	12537	0.0306938	0.430569
Arpc5	3181	3811	-0.0212581	-0.206203	0.836632	0.988251	3376	3616	-0.0442318	0.564924
Arpc5l	1585	1766	0.0833644	0.567412	0.570434	0.968223	1612	1739	-0.0545348	0.63224
Arpm1	8	15	-0.603669	-0.379184	0.704552	0.988251	15	8	0.867244	0.586105
Arpp19	4550	6034	-0.167787	-1.98313	0.047353	0.439576	5514	5070	0.175907	0.00426983
Arr3	58	21	1.64782	1.75733	0.0788612	0.569303	36	43	-0.195655	0.815148
Arrb2	945	966	0.207466	1.07723	0.281378	0.900155	893	1018	-0.134007	0.384289
Arrdc1	2	2	0.152029	0.0497617	0.960312	0.988251	2	2	0.0345305	0.991585
Arsa	63	102	-0.449254	-0.708192	0.478826	0.967422	88	77	0.243989	0.667605
Arsj	160	102	0.880878	1.73538	0.0826729	0.581362	146	116	0.383204	0.389981
Art5	14	14	0.221243	0.154748	0.87702	0.988251	14	14	0.0505845	0.97151
Arvcf	950	880	0.349408	1.77611	0.0757149	0.557049	896	934	-0.00508419	0.974244
As3mt	628	785	-0.0823691	-0.368566	0.712452	0.988251	659	754	-0.139221	0.441882
Asah1	3817	3926	0.198744	2.02919	0.0424394	0.417871	3777	3966	-0.0156061	0.830155
Asap1	130	147	0.0616073	0.126024	0.899713	0.988251	150	127	0.292471	0.498463
Asap2	120	192	-0.435339	-0.931436	0.351628	0.923568	124	188	-0.541366	0.186141
Asap3	79	130	-0.473765	-0.835286	0.403557	0.961165	145	64	1.21941	0.0196155
Asb16	2	14	-2.07868	-0.988851	0.322736	0.906598	8	8	0.0478072	0.979434
Asb17	14	2	2.45195	1.18003	0.237988	0.864185	8	8	0.0478072	0.979434
Asb18	2	2	0.152029	0.0497617	0.960312	0.988251	2	2	0.0345305	0.991585
Asb2	28	44	-0.399528	-0.426147	0.670001	0.988251	36	36	0.0530986	0.95169
Asb3	86	67	0.590594	0.907175	0.364314	0.932976	66	87	-0.338452	0.568512
Asb4	14	21	-0.323789	-0.248136	0.804029	0.988251	14	21	-0.495951	0.698342
Asb6	8	8	0.209324	0.114734	0.908656	0.988251	14	2	2.29908	0.284954
Asb7	14	14	0.221243	0.154748	0.87702	0.988251	14	14	0.0505845	0.97151
Ascc1	318	345	0.121433	0.378159	0.705312	0.988251	308	355	-0.149524	0.581528
Ascc2	1050	1075	0.205255	1.12181	0.261941	0.889536	949	1176	-0.254292	0.0811454
Ascc3	3178	4301	-0.197068	-1.96782	0.0490886	0.448495	3625	3854	-0.0335319	0.651005
Ascl1	268	268	0.238401	0.670397	0.502605	0.967422	246	290	-0.181761	0.549944
Asf1a	436	679	-0.398814	-1.57787	0.114595	0.663321	541	574	-0.0305246	0.881792
Asf1b	425	352	0.509789	1.7108	0.0871174	0.591943	376	401	-0.0379217	0.878948
Ash2l	7655	8615	0.068966	1.00748	0.313703	0.906598	8095	8175	0.0406396	0.405679
ASHWN	378	446	0.000764532	0.00264063	0.997893	0.998905	417	407	0.0895959	0.710344
Asl	5588	7126	-0.111316	-1.43943	0.150029	0.755198	6531	6183	0.133805	0.016461
Asmt	2	8	-1.35733	-0.572162	0.567212	0.967422	8	2	1.57184	0.523019
Asna1	17237	21409	-0.0732802	-1.62333	0.104519	0.643683	19782	18864	0.123378	6.02163e-05
Asns	40803	37186	0.373329	11.6406	2.56064e-31	7.01757e-29	38400	39589	0.0108394	0.607626
Asnsd1	85	143	-0.505757	-0.92837	0.353216	0.923568	85	143	-0.688237	0.15734
Asph	3736	4413	-0.000840895	-0.00878605	0.99299	0.997434	3867	4282	-0.0922103	0.192955
Aspm	228	213	0.335849	0.85955	0.390037	0.955108	202	239	-0.186822	0.579752
Aspscr1	6446	7154	0.0890631	1.19327	0.232763	0.864185	6966	6634	0.125263	0.0199122
Asrgl1	1244	1360	0.110706	0.667203	0.504643	0.967422	1224	1380	-0.118125	0.365369
Ass1	30520	25733	0.485539	12.9109	3.90569e-38	1.32874e-35	27284	28969	-0.0316203	0.208702
Astn1	8	8	0.209324	0.114734	0.908656	0.988251	8	8	0.0478072	0.979434
Astn2	236	333	-0.256259	-0.736404	0.461485	0.964502	234	335	-0.460876	0.12006
Asxl1	179	175	0.270271	0.622511	0.533606	0.967422	158	196	-0.254394	0.502883
Asxl2	21	36	-0.516478	-0.491687	0.622941	0.97661	43	14	1.59345	0.134078
Atad1	1115	1684	-0.355126	-2.19484	0.0281749	0.323095	1384	1415	0.0228558	0.855415
Atad2	2082	2867	-0.222043	-1.81483	0.0695496	0.533574	2197	2752	-0.269983	0.00360781
Atad2b	700	772	0.0980249	0.448452	0.653827	0.988251	762	710	0.156555	0.376333
Atad5	1282	1473	0.0390303	0.241557	0.809123	0.988251	1288	1467	-0.13279	0.294386
Ate1	379	473	-0.080001	-0.28044	0.77914	0.988251	444	408	0.176336	0.457002
Atf1	1029	1309	-0.107691	-0.614256	0.539046	0.967422	1180	1158	0.0819023	0.553182
Atf2	246	255	0.186728	0.508252	0.611277	0.974763	240	261	-0.0658728	0.834228
Atf3	122	151	-0.0676701	-0.137215	0.890861	0.988251	93	180	-0.889647	0.0465919
Atf4	8	2	1.71868	0.731477	0.464488	0.964502	8	2	1.57184	0.523019
Atf6b	8	8	0.209324	0.114734	0.908656	0.988251	2	14	-2.21397	0.304606
Atf7	28	28	0.229974	0.220734	0.8253	0.988251	28	28	0.0526233	0.957945
Atf7ip	1993	2477	-0.0741896	-0.579174	0.562472	0.967422	2194	2276	0.00189505	0.984514
Atf7ip2	231	292	-0.0982166	-0.272045	0.785587	0.988251	240	283	-0.182112	0.554384
Atg101	228	255	0.0775908	0.207365	0.835725	0.988251	226	257	-0.129978	0.685687
Atg12	702	737	0.16896	0.764891	0.444336	0.964502	687	752	-0.075466	0.673595
Atg13	15	35	-0.93523	-0.819141	0.412706	0.964502	35	15	1.21312	0.271435
Atg14	2	2	0.152029	0.0497617	0.960312	0.988251	2	2	0.0345305	0.991585
Atg16l1	2124	2648	-0.0786571	-0.633713	0.526268	0.967422	2440	2332	0.120087	0.202757
Atg16l2	21	43	-0.764922	-0.759169	0.447751	0.964502	36	28	0.40245	0.666942
Atg2a	253	288	0.0522702	0.147496	0.882741	0.988251	228	313	-0.400527	0.187655
Atg2b	524	601	0.0415409	0.166821	0.867511	0.988251	576	549	0.123837	0.544386
Atg3	653	859	-0.155912	-0.719727	0.471693	0.964502	783	729	0.157681	0.366048
Atg4b	369	358	0.282192	0.919019	0.358086	0.927078	365	362	0.0665246	0.796465
Atg5	650	702	0.128175	0.56292	0.573489	0.968223	652	700	-0.0475671	0.797299
Atg7	207	242	0.0139761	0.0360369	0.971253	0.991122	212	237	-0.105437	0.75211
Athl1	124	133	0.13711	0.270742	0.78659	0.988251	142	115	0.355808	0.429232
Atic	80200	98987	-0.0642118	-2.98729	0.00281461	0.0587082	89005	90182	0.0358795	0.00795363
Atl2	2002	2851	-0.270472	-2.18686	0.0287528	0.328327	2265	2588	-0.137427	0.141751
Atl3	2155	2425	0.0690925	0.546856	0.584478	0.968785	2263	2317	0.0208009	0.829102
Atm	2458	2854	0.0239134	0.203231	0.838955	0.988251	2509	2803	-0.10498	0.238608
Atmin	23	14	0.897235	0.702858	0.482144	0.967422	8	29	-1.66721	0.216423
Atox1	8308	10075	-0.0387777	-0.600092	0.548445	0.967422	9378	9005	0.113373	0.0132776
Atp10b	176	130	0.671341	1.43406	0.151555	0.756809	101	205	-0.958459	0.0233021
Atp10d	79	58	0.673681	0.979948	0.327112	0.910634	65	72	-0.091157	0.8843
Atp11a	36	44	-0.0486765	-0.0550643	0.956087	0.988251	29	51	-0.736837	0.38402
Atp11b	467	337	0.708026	2.40534	0.0161576	0.220181	372	432	-0.160425	0.512228
Atp11c	209	200	0.301231	0.743634	0.457098	0.964502	222	187	0.300616	0.392036
Atp13a1	2576	3205	-0.0757373	-0.669508	0.503171	0.967422	2925	2856	0.0892374	0.294175
Atp13a2	70	50	0.710899	0.970065	0.332014	0.914429	64	56	0.242706	0.717949
Atp13a3	155	232	-0.340365	-0.810392	0.417715	0.964502	195	192	0.0767346	0.831676
Atp1a1	20903	23289	0.0834811	1.97741	0.0479952	0.442957	21402	22790	-0.0358203	0.210789
Atp1a2	35	43	-0.0559013	-0.0624817	0.950179	0.988251	43	35	0.341442	0.685444
Atp1a3	3471	4116	-0.00646549	-0.0652551	0.947971	0.988251	3635	3952	-0.0657741	0.371334
Atp1a4	811	871	0.136267	0.665054	0.506016	0.967422	863	819	0.130148	0.429556
Atp1b1	5959	5031	0.483547	5.83807	5.28091e-09	3.83099e-07	5310	5680	-0.0423369	0.482766
Atp1b2	280	258	0.355954	1.00237	0.316167	0.906598	266	272	0.0225541	0.940642
Atp1b3	3503	4303	-0.0573107	-0.585972	0.557894	0.967422	3841	3965	0.00899147	0.901208
Atp2a1	14	8	0.942599	0.584217	0.559074	0.967422	8	14	-0.676658	0.676381
Atp2a2	19925	23312	0.0129304	0.302826	0.762023	0.988251	20429	22808	-0.104083	0.000328275
Atp2a3	8	2	1.71868	0.731477	0.464488	0.964502	2	8	-1.4895	0.546009
Atp2b1	875	984	0.0699622	0.35817	0.720216	0.988251	1018	841	0.329973	0.0350138
Atp2b2	234	261	0.0815037	0.220419	0.825545	0.988251	268	227	0.292975	0.355702
Atp2b4	14	28	-0.718439	-0.588227	0.55638	0.967422	28	14	0.994593	0.402736
Atp2c1	341	477	-0.244097	-0.835846	0.403241	0.961165	386	432	-0.107288	0.658024
Atp5a1	160687	201986	-0.0905774	-5.9232	3.15745e-09	2.33946e-07	193448	169225	0.247835	3.20606e-157
Atp5b	206316	231863	0.0710069	5.10002	3.39624e-07	1.84106e-05	208615	229564	-0.08322	3.00141e-23
Atp5c1	36896	42902	0.021843	0.688088	0.491397	0.967422	39008	40790	-0.00961211	0.644855
Atp5d	17516	18774	0.139353	3.00214	0.00268092	0.0567596	17516	18774	-0.0452267	0.155116
Atp5e	3572	4283	-0.0224588	-0.230456	0.817738	0.988251	3917	3938	0.047105	0.514045
Atp5f1	43134	48741	0.0631122	2.12935	0.0332249	0.354139	44533	47342	-0.0334119	0.0840583
Atp5h	28443	30440	0.141524	3.85302	0.000116669	0.0039829	28642	30241	-0.0235396	0.337506
Atp5j	21242	24418	0.0383968	0.923557	0.355717	0.925014	22102	23558	-0.0372051	0.185928
Atp5j2	8168	8652	0.156352	2.32256	0.0202028	0.260504	8357	8463	0.0366439	0.445323
Atp5l	6457	5548	0.458232	5.77581	7.65833e-09	5.47515e-07	5644	6361	-0.117679	0.0409462
Atp5o	6646	6897	0.18591	2.4872	0.0128753	0.186805	6614	6929	-0.0122889	0.819741
Atp5s	83	136	-0.467915	-0.843826	0.398766	0.95903	90	129	-0.459506	0.351014
Atp5sl	28	35	-0.0795812	-0.0804514	0.935878	0.988251	35	28	0.363087	0.699918
Atp6ap1	352	446	-0.101749	-0.345446	0.729759	0.988251	396	402	0.0330406	0.892898
Atp6ap2	384	596	-0.393833	-1.46435	0.143098	0.738104	437	543	-0.257863	0.242396
Atp6v0a1	2586	2917	0.0656336	0.567669	0.57026	0.968223	2683	2820	-0.0170078	0.845629
Atp6v0a2	254	284	0.0780277	0.219647	0.826146	0.988251	269	269	0.0545945	0.856955
Atp6v0a4	215	138	0.873177	1.98539	0.0471014	0.439227	184	169	0.176339	0.642
Atp6v0c	3581	4383	-0.0521169	-0.538103	0.590506	0.969169	3927	4037	0.0149727	0.834491
Atp6v0d1	4119	4499	0.112084	1.20467	0.228331	0.859488	4503	4115	0.184777	0.00717578
Atp6v0e1	7	22	-1.28927	-0.858474	0.390631	0.955108	13	16	-0.226261	0.871199
Atp6v1a	11779	12829	0.116222	2.07469	0.0380151	0.388661	11999	12609	-0.016705	0.66972
Atp6v1b2	7773	9052	0.0196564	0.291681	0.770531	0.988251	8061	8764	-0.0657884	0.170731
Atp6v1c1	4204	4885	0.0228225	0.251462	0.801457	0.988251	4286	4803	-0.109443	0.101435
Atp6v1c2	254	341	-0.184797	-0.543627	0.586698	0.968785	283	312	-0.0855722	0.765753
Atp6v1d	1728	2164	-0.0851225	-0.62138	0.53435	0.967422	2063	1829	0.228383	0.0299968
Atp6v1e1	4111	5073	-0.0639095	-0.706793	0.479695	0.967422	4564	4620	0.0372295	0.574951
Atp6v1f	399	430	0.131112	0.454771	0.649274	0.988251	377	452	-0.206337	0.391868
Atp6v1g1	912	874	0.300437	1.5097	0.131119	0.709726	918	868	0.135454	0.39591
Atp6v1h	2365	2711	0.04242	0.352756	0.724271	0.988251	2461	2615	-0.032718	0.719849
Atp7a	973	853	0.428775	2.17575	0.0295742	0.333671	860	966	-0.112708	0.475032
Atp7b	21	43	-0.764922	-0.759169	0.447751	0.964502	36	28	0.40245	0.666942
Atp8a1	42	54	-0.120243	-0.148026	0.882322	0.988251	25	71	-1.41012	0.0802581
Atp8a2	14	15	0.129606	0.0920554	0.926654	0.988251	21	8	1.32293	0.366041
Atp8b1	2	2	0.152029	0.0497617	0.960312	0.988251	2	2	0.0345305	0.991585
Atp8b2	241	290	-0.0274761	-0.0767579	0.938816	0.988251	234	297	-0.287835	0.347132
Atp8b3	102	129	-0.0983916	-0.184055	0.853971	0.988251	108	123	-0.131452	0.782181
Atp9a	5	8	-0.371039	-0.184521	0.853604	0.988251	5	8	-0.525093	0.799051
Atp9b	8	14	-0.512032	-0.316721	0.751455	0.988251	8	14	-0.676658	0.676381
Atpaf1	655	807	-0.0615523	-0.280096	0.779404	0.988251	716	746	-0.00437592	0.98034
Atpaf2	538	504	0.33287	1.28935	0.197276	0.823317	514	528	0.0160273	0.939965
Atpbd4	402	487	-0.0372055	-0.133222	0.894018	0.988251	419	470	-0.110584	0.633383
Atpif1	21123	28146	-0.174683	-4.3426	1.40809e-05	0.000596235	24738	24531	0.0669527	0.013139
Atr	1487	1789	-0.0273053	-0.18358	0.854343	0.988251	1516	1760	-0.160357	0.164909
Atrip	811	1171	-0.2902	-1.52127	0.128192	0.706163	1041	941	0.200298	0.184622
Atrx	6231	6977	0.0762677	1.00737	0.313756	0.906598	6274	6934	-0.0894533	0.10188
Atxn10	16021	22460	-0.247955	-5.45938	4.77805e-08	3.10133e-06	18474	20007	-0.0601718	0.0509825
Atxn1l	29	72	-1.04564	-1.26337	0.206456	0.837381	50	51	0.0256662	0.972132
Atxn2	2754	3410	-0.0687932	-0.627356	0.530426	0.967422	2992	3172	-0.0294383	0.720284
Atxn2l	16563	20580	-0.0738502	-1.60486	0.108525	0.651676	18963	18180	0.115661	0.000231365
Atxn3	684	767	0.0740763	0.336476	0.736512	0.988251	742	709	0.120272	0.49995
Atxn7l1	43	50	0.0213045	0.0258981	0.979339	0.994139	65	28	1.23477	0.123315
Atxn7l2	42	35	0.487767	0.542292	0.587618	0.968785	42	35	0.308392	0.716156
Atxn7l3	8	21	-1.05706	-0.716398	0.473746	0.964502	15	14	0.142779	0.918322
Atxn7l3b	2	14	-2.07868	-0.988851	0.322736	0.906598	8	8	0.0478072	0.979434
AU018091	276	169	0.941967	2.38782	0.0169487	0.2269	199	246	-0.249728	0.45751
AU019823	14	14	0.221243	0.154748	0.87702	0.988251	14	14	0.0505845	0.97151
AU022751	30	28	0.326004	0.317982	0.750498	0.988251	15	43	-1.3973	0.181624
AU023871	2	36	-3.36718	-1.98792	0.0468203	0.438212	30	8	1.81478	0.174289
Auh	246	246	0.238309	0.643067	0.52018	0.967422	246	246	0.0545722	0.863601
Aurka	722	921	-0.111621	-0.536877	0.591353	0.969169	790	853	-0.0557801	0.738174
Aurkaip1	204	325	-0.430518	-1.18756	0.235007	0.864185	277	252	0.190447	0.533423
Aurkb	1626	1687	0.186162	1.26092	0.207338	0.839049	1605	1708	-0.0348768	0.760944
Aurkc	173	272	-0.411224	-1.04451	0.296248	0.906598	183	262	-0.460407	0.173135
Auts2	29	21	0.673438	0.609978	0.541876	0.967422	29	21	0.496713	0.640709
Aven	325	406	-0.0813584	-0.264886	0.791097	0.988251	350	381	-0.067386	0.793393
Avpi1	2	14	-2.07868	-0.988851	0.322736	0.906598	8	8	0.0478072	0.979434
AW551984	5	20	-1.57108	-0.955382	0.339384	0.918566	13	12	0.15565	0.917247
Awat2	14	21	-0.323789	-0.248136	0.804029	0.988251	14	21	-0.495951	0.698342
Axin1	669	867	-0.134399	-0.625452	0.531674	0.967422	699	837	-0.204787	0.237323
Axl	50	28	1.04318	1.14747	0.251186	0.883179	50	28	0.863783	0.314289
AY702103	22	28	-0.103696	-0.0941165	0.925017	0.988251	25	25	0.0523698	0.960509
Azi1	1233	1455	0.000577319	0.00352902	0.997184	0.998517	1280	1408	-0.0825981	0.519563
Azi2	23	22	0.288775	0.250502	0.802199	0.988251	32	13	1.27827	0.274404
B020004J07Rik	2	8	-1.35733	-0.572162	0.567212	0.967422	2	8	-1.4895	0.546009
B230216G23Rik	14	15	0.129606	0.0920554	0.926654	0.988251	21	8	1.32293	0.366041
B230344G16Rik	15	15	0.222369	0.160418	0.872552	0.988251	15	15	0.0508466	0.970367
B230354K17Rik	92	137	-0.331643	-0.614046	0.539185	0.967422	107	122	-0.133067	0.780566
B2m	75	80	0.144174	0.223571	0.823091	0.988251	60	95	-0.59874	0.313951
B3galnt1	14	21	-0.323789	-0.248136	0.804029	0.988251	14	21	-0.495951	0.698342
B3galnt2	16	23	-0.268054	-0.216166	0.828858	0.988251	23	16	0.544804	0.652359
B3galt6	15	15	0.222369	0.160418	0.872552	0.988251	15	15	0.0508466	0.970367
B3galtl	67	70	0.17332	0.253461	0.799912	0.988251	76	61	0.365691	0.560319
B3gat2	355	90	2.20366	5.10458	3.31525e-07	1.80708e-05	188	257	-0.394088	0.242662
B3gnt1	36	28	0.580825	0.591255	0.55435	0.967422	36	28	0.40245	0.666942
B3gnt7	352	415	0.00188259	0.00628148	0.994988	0.997918	414	353	0.283921	0.258124
B3gnt9	21	14	0.77202	0.592209	0.553711	0.967422	21	14	0.598462	0.639941
B3gntl1	19	54	-1.22235	-1.25098	0.210941	0.844103	37	36	0.0914155	0.916338
B3KVK0	8	15	-0.603669	-0.379184	0.704552	0.988251	15	8	0.867244	0.586105
B3KY61	14	2	2.45195	1.18003	0.237988	0.864185	8	8	0.0478072	0.979434
B430202K04Rik	8	8	0.209324	0.114734	0.908656	0.988251	2	14	-2.21397	0.304606
B4DIU9	269	188	0.752408	1.94466	0.0518164	0.458083	225	232	0.0105788	0.97446
B4DVS1	208	245	0.00320965	0.00831015	0.99337	0.997434	218	235	-0.053223	0.872669
B4DWD2	18	21	0.0160813	0.0130463	0.989591	0.996255	21	18	0.261395	0.82781
B4galnt3	28	79	-1.22613	-1.50216	0.133056	0.713438	57	50	0.238606	0.738095
B4galnt4	21	14	0.77202	0.592209	0.553711	0.967422	21	14	0.598462	0.639941
B4galt1	204	199	0.273661	0.670843	0.502321	0.967422	232	171	0.492043	0.166303
B4galt2	247	340	-0.220723	-0.644503	0.519249	0.967422	239	348	-0.485256	0.0963486
B4galt4	2	2	0.152029	0.0497617	0.960312	0.988251	2	2	0.0345305	0.991585
B4galt7	8	14	-0.512032	-0.316721	0.751455	0.988251	8	14	-0.676658	0.676381
B7Z8J9	14	14	0.221243	0.154748	0.87702	0.988251	14	14	0.0505845	0.97151
B8R	15	8	1.03536	0.651767	0.514552	0.967422	2	21	-2.7605	0.156559
B930078G14Rik	145	197	-0.201348	-0.453597	0.650119	0.988251	132	210	-0.610673	0.118373
B9d1	80	12	2.85251	2.89725	0.00376453	0.0746744	30	62	-0.965651	0.225766
Baat	8	8	0.209324	0.114734	0.908656	0.988251	8	8	0.0478072	0.979434
Babam1	1085	1397	-0.125096	-0.734172	0.462844	0.964502	1252	1230	0.0803332	0.548143
Bach1	62	106	-0.52679	-0.834902	0.403773	0.961165	90	78	0.257663	0.647123
Bach2	2	2	0.152029	0.0497617	0.960312	0.988251	2	2	0.0345305	0.991585
Bag1	8868	9796	0.0958283	1.49634	0.134565	0.718797	9083	9581	-0.0221715	0.625428
Bag2	150	241	-0.441964	-1.05364	0.292046	0.90526	176	215	-0.232521	0.51834
Bag3	3986	5326	-0.178642	-1.98416	0.0472375	0.439576	4619	4693	0.0318951	0.628388
Bag4	847	1363	-0.446448	-2.45337	0.0141523	0.201772	1124	1086	0.10434	0.463564
Bag5	625	854	-0.210624	-0.960705	0.3367	0.917725	719	760	-0.0251346	0.886755
Bag6	3705	3992	0.131747	1.34088	0.179959	0.792696	3895	3802	0.0896705	0.219174
Bahd1	8	15	-0.603669	-0.379184	0.704552	0.988251	2	21	-2.7605	0.156559
Bai1	2	2	0.152029	0.0497617	0.960312	0.988251	2	2	0.0345305	0.991585
Bai2	8	15	-0.603669	-0.379184	0.704552	0.988251	21	2	2.84696	0.142693
Baiap2	250	346	-0.228526	-0.672055	0.501549	0.967422	317	279	0.238108	0.406885
Baiap2l1	208	355	-0.529559	-1.49915	0.133834	0.716481	291	272	0.151612	0.608168
Baiap3	8	14	-0.512032	-0.316721	0.751455	0.988251	14	8	0.77505	0.632402
Bak1	700	668	0.306415	1.3537	0.175834	0.787359	616	752	-0.232567	0.20739
Banf1	14489	18690	-0.127875	-2.62851	0.00857607	0.141556	16555	16624	0.0488291	0.143344
Banf2	36	21	0.975475	0.929434	0.352664	0.923568	14	43	-1.48949	0.161591
Bank1	58	51	0.416155	0.545571	0.585361	0.968785	51	58	-0.127955	0.856316
Banp	421	569	-0.194727	-0.732042	0.464143	0.964502	433	557	-0.307739	0.161151
Bap1	609	724	-0.0101058	-0.044017	0.964891	0.990182	576	757	-0.338787	0.0707412
Bard1	1063	1179	0.0899097	0.503979	0.614276	0.975292	1046	1196	-0.138356	0.327895
Barhl2	2	14	-2.07868	-0.988851	0.322736	0.906598	8	8	0.0478072	0.979434
Barx1	2	8	-1.35733	-0.572162	0.567212	0.967422	2	8	-1.4895	0.546009
Basp1	12297	18165	-0.323406	-6.34532	2.21967e-10	1.88787e-08	13790	16672	-0.218955	4.01016e-10
Bax	2480	2856	0.0357529	0.304557	0.760704	0.988251	2594	2742	-0.0252059	0.776554
Baz1a	792	483	0.951102	4.00321	6.24879e-05	0.00227493	637	638	0.0524732	0.783561
Baz1b	22971	25128	0.109937	2.71356	0.00665654	0.117694	24989	23110	0.167601	9.00202e-10
Baz2a	8983	10795	-0.0256669	-0.411584	0.680644	0.988251	9600	10178	-0.0295112	0.502701
Baz2b	382	445	0.0191381	0.0662336	0.947192	0.988251	397	430	-0.0601933	0.802663
BB014433	29	29	0.230287	0.224669	0.822236	0.988251	29	29	0.0526962	0.95712
Bbc3	970	1550	-0.436377	-2.55604	0.0105872	0.164234	1340	1180	0.238056	0.0730904
Bbs2	130	134	0.194012	0.388162	0.697896	0.988251	119	145	-0.228213	0.606913
Bbs4	21	8	1.49338	1.0151	0.310059	0.906598	14	15	-0.0413476	0.97631
Bbs7	2	8	-1.35733	-0.572162	0.567212	0.967422	2	8	-1.4895	0.546009
Bbs9	296	429	-0.295003	-0.951637	0.341281	0.918731	372	353	0.130045	0.614702
Bbx	299	248	0.507078	1.43696	0.150728	0.755643	260	287	-0.0873301	0.771275
BC003266	582	718	-0.0634278	-0.272711	0.785076	0.988251	609	691	-0.12718	0.501597
BC003883	2	2	0.152029	0.0497617	0.960312	0.988251	2	2	0.0345305	0.991585
BC005561	14	21	-0.323789	-0.248136	0.804029	0.988251	14	21	-0.495951	0.698342
BC006779	35	209	-2.30429	-3.7543	0.000173827	0.00555008	129	115	0.218459	0.636117
BC007180	2	2	0.152029	0.0497617	0.960312	0.988251	2	2	0.0345305	0.991585
BC016423	8	2	1.71868	0.731477	0.464488	0.964502	8	2	1.57184	0.523019
BC018507	272	264	0.281285	0.790949	0.428974	0.964502	242	294	-0.224983	0.459616
BC021614	23	15	0.805598	0.64084	0.521626	0.967422	23	15	0.631226	0.607503
BC024139	587	827	-0.254682	-1.13537	0.256222	0.886666	645	769	-0.19852	0.273056
BC024978	153	204	-0.174478	-0.401519	0.688038	0.988251	204	153	0.466751	0.218015
BC025933	21	43	-0.764922	-0.759169	0.447751	0.964502	36	28	0.40245	0.666942
BC027231	1198	1263	0.163045	0.956482	0.338829	0.918134	1180	1281	-0.0635897	0.636202
BC034902	8	36	-1.80053	-1.3822	0.166911	0.77674	30	14	1.09032	0.350445
BC035947	5	8	-0.371039	-0.184521	0.853604	0.988251	5	8	-0.525093	0.799051
BC051019	36	21	0.975475	0.929434	0.352664	0.923568	29	28	0.101279	0.918431
BC065397	129	208	-0.446642	-0.991218	0.321579	0.906598	150	187	-0.261405	0.502516
BC085271	183	249	-0.20378	-0.513605	0.607528	0.973821	207	225	-0.0651064	0.848417
BC089597	51	65	-0.108355	-0.145924	0.883981	0.988251	65	51	0.396649	0.563013
Bcam	2689	2649	0.260934	2.22578	0.0260287	0.307877	2663	2675	0.0483253	0.586198
Bcap29	492	548	0.0837212	0.323843	0.746057	0.988251	563	477	0.293312	0.169305
Bcap31	7575	7857	0.186664	2.66004	0.00781302	0.133172	7279	8153	-0.108741	0.0306986
Bcar1	636	1045	-0.476306	-2.29068	0.0219817	0.274174	749	932	-0.260165	0.115518
Bcar3	147	233	-0.422457	-0.994159	0.320145	0.906598	186	194	-0.00588452	0.987122
Bcas1	8	2	1.71868	0.731477	0.464488	0.964502	2	8	-1.4895	0.546009
Bcas2	10267	10343	0.228759	3.74974	0.000177021	0.00561572	11120	9490	0.283477	4.95234e-11
Bcas3	874	875	0.237462	1.18137	0.237454	0.864185	1021	728	0.542062	0.000853723
Bcat1	9533	11264	-0.00129274	-0.0212472	0.983048	0.994346	10781	10016	0.160999	0.000172799
Bcat2	4163	4645	0.0813479	0.883362	0.377041	0.945694	4291	4517	-0.0192128	0.777221
Bccip	7450	9891	-0.169429	-2.5424	0.0110096	0.168665	8405	8936	-0.0335437	0.477703
Bcdin3d	21	15	0.680382	0.529993	0.596117	0.969169	28	8	1.71906	0.206151
Bche	87	102	0.00982241	0.0167222	0.986658	0.994838	87	102	-0.172494	0.744399
Bckdha	4393	4573	0.181443	1.98856	0.0467497	0.438212	4306	4660	-0.059133	0.379425
Bckdhb	4066	5029	-0.0672201	-0.73987	0.459379	0.964502	4385	4710	-0.0483046	0.469329
Bckdk	390	506	-0.135887	-0.487511	0.625896	0.978353	536	360	0.627377	0.00711534
Bcl10	285	347	-0.0443873	-0.134814	0.892759	0.988251	313	319	0.0273376	0.921651
Bcl2l1	323	362	0.0747175	0.236279	0.813216	0.988251	344	341	0.067239	0.800622
Bcl2l13	1883	1703	0.384131	2.70188	0.00689478	0.121039	1564	2022	-0.3155	0.00424294
Bcl2l14	54	64	-0.00557931	-0.00758832	0.993945	0.997541	47	71	-0.529487	0.439243
Bcl3	29	14	1.21847	1.0073	0.313791	0.906598	29	14	1.04325	0.37581
Bcl6	94	87	0.346653	0.578786	0.562734	0.967422	109	72	0.644467	0.238252
Bcl7a	10	6	0.848678	0.460234	0.645348	0.988251	6	10	-0.591697	0.752887
Bcl7b	271	362	-0.17762	-0.53843	0.59028	0.969169	316	317	0.0500887	0.856866
Bcl7c	378	556	-0.316479	-1.15279	0.248997	0.879241	498	436	0.246029	0.276057
Bcl9	146	155	0.151963	0.323724	0.746147	0.988251	151	150	0.0639197	0.876902
Bcl9l	8	21	-1.05706	-0.716398	0.473746	0.964502	21	8	1.32293	0.366041
Bclaf1	26123	31725	-0.0408738	-1.10109	0.270857	0.891118	28289	29559	-0.00852286	0.730848
Bco2	44	50	0.0536841	0.0656144	0.947685	0.988251	36	58	-0.617219	0.425123
Bcor	385	597	-0.392504	-1.46092	0.144037	0.739341	487	495	0.0312515	0.886862
Bcorl1	42	43	0.200062	0.233414	0.81544	0.988251	28	57	-0.942467	0.255928
Bcr	103	230	-0.912636	-1.966	0.0492984	0.448665	181	152	0.304588	0.436983
Bcs1l	977	839	0.458527	2.31974	0.020355	0.26088	924	892	0.105545	0.504449
Bdh1	2047	2065	0.226667	1.70438	0.0883103	0.595943	1797	2315	-0.310409	0.00246475
Bdh2	299	383	-0.117376	-0.369321	0.711888	0.988251	366	316	0.265832	0.319893
Bdp1	6	13	-0.774117	-0.443469	0.657426	0.988251	15	4	1.69056	0.362324
Becn1	394	525	-0.174257	-0.632304	0.527188	0.967422	440	479	-0.0675161	0.76682
Bend3	1124	1837	-0.468909	-2.96537	0.00302319	0.0617532	1534	1427	0.15902	0.191516
Bend4	8	8	0.209324	0.114734	0.908656	0.988251	14	2	2.29908	0.284954
Best1	260	384	-0.321997	-0.980231	0.326972	0.910634	260	384	-0.505869	0.0687545
Bet1	335	512	-0.371525	-1.28858	0.197545	0.82365	433	414	0.119238	0.615989
Bet1l	14	14	0.221243	0.154748	0.87702	0.988251	14	14	0.0505845	0.97151
Bex4	13	44	-1.44708	-1.29495	0.195338	0.820784	31	26	0.296296	0.76489
Bfsp1	2	2	0.152029	0.0497617	0.960312	0.988251	2	2	0.0345305	0.991585
Bhlha9	8	21	-1.05706	-0.716398	0.473746	0.964502	8	21	-1.22319	0.403644
Bhlhb9	196	258	-0.156294	-0.403913	0.686276	0.988251	215	239	-0.0973359	0.769262
Bhlhe41	8	8	0.209324	0.114734	0.908656	0.988251	8	8	0.0478072	0.979434
Bicd1	79	114	-0.286213	-0.489	0.624842	0.977436	80	113	-0.437981	0.405434
Bicd2	184	189	0.199513	0.471218	0.637485	0.985854	184	189	0.0160514	0.965226
Bid	682	656	0.294992	1.28941	0.197257	0.823317	652	686	-0.0184711	0.92098
Bin1	287	442	-0.382334	-1.23306	0.217555	0.848682	346	383	-0.0914439	0.722726
[truncated: 8,772 more rows]

## Sheet: 3 runs combined
Gene symbol	The best P-value of 3 runs	The second best P-value of 3 runs	FDR estimated from random permutations (SecondBest)	FDR estimated from technical replicates (SecondBest)	Average Z-statistic	The corresponding P-value	Adjusted P-value	FDR estimated from random permutations (Average Z-statistic)	Ribosome log2-ratio of (Undif vs. Dif)	Log2-ratio of Run 1 (Undif vs. Dif)	P-value of Run 1 (Undif vs. Dif)	Z-statistic of Run 1 (by MAP, Undif vs. Dif)	Log2-ratio of Run 2 (Undif vs. Dif)	P-value of Run 2 (Undif vs. Dif)	Z-statistic of Run 2 (by MAP, Undif v.s Dif)	Log2-ratio of Run 3 (Undif vs. Dif)	P-value of Run 3 (Undif vs. Dif)	Z-statistic of Run 3 (by MAP, Undif vs. Dif)
[truncated: 13,023 more rows]
