# Supplementary material for: MAP: model-based analysis of proteomic data to detect proteins with significant abundance changes
Source: Cell Discov. 2019 Aug 13;5:40. doi: 10.1038/s41421-019-0107-9 (PMC6796874; doi:10.1038/s41421-019-0107-9)
Supplement: Supplementary file 3 — Supplementary information, Table S2 [file 41421_2019_107_MOESM3_ESM.xlsx]

## Sheet: 3 runs combined
Supplementary Table 2
Gene symbol	Average Chi^2-statistic	P-value	Adjusted P-value	Mean of Run 1	Variance of Run 1	Chi^2-statistics of Run 1	P-value of Run 1	Mean of Run 2	Variance of Run 2	Chi^2-statistics of Run 2	P-value of Run 2	Mean of Run 3	Variance of Run 3	Chi^2-statistics of Run 3	P-value of Run 3
Eno1	539.914	P<1E-8	P<1E-8	18.621	0.0445875	1538.59	0	18.7284	0.0501533	18.9532	0.00027955	18.3225	0.0421603	62.201	0
Dnmt3b	483.284	P<1E-8	P<1E-8	12.3744	0.951483	697.682	0	13.0841	0.562935	190.26	0	12.3902	0.841343	561.912	0
Vim	464.378	P<1E-8	P<1E-8	13.1217	0.676307	786.148	0	13.2327	0.260966	89.1731	0	13.335	0.57226	517.812	0
Ubxn1	445.535	P<1E-8	P<1E-8	10.5799	0.0670489	16.2601	0.0010029	11.1196	0.929835	235.524	0	12.7404	1.43454	1084.82	0
Dnmt3a	293.264	P<1E-8	P<1E-8	12.6031	0.556033	469.468	0	13.1651	0.168559	57.318	0	12.9731	0.433112	353.007	0
Lap3	174.086	P<1E-8	P<1E-8	14.3648	0.136704	341.996	0	14.0902	0.0314366	11.2478	0.0104587	14.5154	0.145823	169.016	0
Pkm2	165.501	P<1E-8	P<1E-8	17.529	0.0252081	443.656	0	18.0148	0.0398309	15.0315	0.00178994	17.7119	0.0259306	37.8163	0
LysC	160.878	P<1E-8	P<1E-8	Not detected	Not detected	Not detected	Not detected	Not detected	Not detected	Not detected	Not detected	17.2354	0.111736	160.878	0
Trypsin	147.49	P<1E-8	P<1E-8	Not detected	Not detected	Not detected	Not detected	Not detected	Not detected	Not detected	Not detected	15.6455	0.111526	147.49	0
Stard10	139.347	P<1E-8	P<1E-8	4.69528	0.294867	1.89952	0.593522	5.60671	16.6569	232.48	0	7.76129	3.55	183.662	0
Secisbp2	133.312	P<1E-8	P<1E-8	7.51491	0.0790363	2.89638	0.407878	8.52074	0.0223066	2.00586	0.571192	9.86145	2.06255	395.034	0
Ckb	128.534	P<1E-8	P<1E-8	13.4898	0.144283	210.449	0	14.6411	0.0273035	9.94867	0.0190075	13.9183	0.158871	165.205	0
Mark4	125.982	P<1E-8	P<1E-8	7.70915	3.04978	125.982	0	Not detected	Not detected	Not detected	Not detected	Not detected	Not detected	Not detected	Not detected
Ahnak	124.73	P<1E-8	P<1E-8	12.8308	0.18723	181.904	0	12.7965	0.0419678	13.8421	0.00312821	12.8965	0.224253	178.444	0
Pgk1	120.834	P<1E-8	P<1E-8	16.1579	0.0386143	291.814	0	15.2904	0.0533816	19.7292	0.00019315	16.4977	0.0364476	50.9582	0
Ipo5	115.257	P<1E-8	P<1E-8	14.3453	0.0148638	36.7389	0	15.4078	0.411526	152.392	0	15.0918	0.125067	156.64	0
Fabp3	112.236	P<1E-8	P<1E-8	12.7272	0.243147	221.618	0	11.225	0.0327438	8.49934	0.036744	12.0953	0.179084	106.59	0
Dnmt3l	110.214	P<1E-8	P<1E-8	11.9599	0.272245	154.606	0	12.1711	0.0804598	24.7248	0	12.4131	0.22463	151.312	0
Tpi1	109.771	P<1E-8	P<1E-8	14.7749	0.0713097	229.712	0	14.8817	0.0973148	35.6732	0	15.3353	0.0497295	63.9278	0
Ppp2r1b	95.1417	P<1E-8	P<1E-8	10.7631	0.0117661	3.19479	0.362556	11.4057	0.0147389	3.97836	0.263811	11.5461	0.593743	278.252	0
Lima1	94.2094	P<1E-8	P<1E-8	12.7539	0.162218	150.308	0	12.5784	0.0599842	19.36	0.00023032	12.9034	0.141647	112.96	0
Fkbp4	93.2651	P<1E-8	P<1E-8	15.8308	0.0350872	216.73	0	15.4168	0.0510617	18.9113	0.00028519	15.875	0.0327952	44.1539	0
Prdx1	92.5015	P<1E-8	P<1E-8	16.3499	0.0233437	198.583	0	16.5539	0.066418	24.9048	0	16.2444	0.0391663	54.0173	0
Mest	91.5857	P<1E-8	P<1E-8	7.09181	4.90362	138.437	0	5.77614	8.51477	133.608	0	5.24397	0.276048	2.7119	0.438208
Snx22	91.4702	P<1E-8	P<1E-8	6.27582	3.22776	55.0984	0	Not detected	Not detected	Not detected	Not detected	6.59163	5.31707	127.842	0
Npm1	87.6464	P<1E-8	P<1E-8	16.5364	0.0251258	239.79	0	17.0736	0.0125773	4.7306	0.192621	16.9966	0.0128958	18.4185	0.00036054
Isoc2a	85.9248	P<1E-8	P<1E-8	9.63149	0.0678596	9.17064	0.0271061	10.4238	0.0268742	5.60191	0.132669	12.7446	0.320893	243.002	0
Ass1	82.9084	P<1E-8	P<1E-8	13.8339	0.093192	168.052	0	14.1182	0.0130591	4.6776	0.196986	13.6202	0.0781212	75.996	0
Psmb2	81.4623	P<1E-8	P<1E-8	13.0474	0.135345	150.28	0	12.337	0.296466	93.0773	0	12.1448	0.00169473	1.02909	0.794214
Trim28	75.992	P<1E-8	P<1E-8	16.7934	0.0196755	220.024	0	17.4046	0.00577838	2.17651	0.53659	17.2753	0.00400627	5.77532	0.123068
Slc1a5	74.8302	P<1E-8	P<1E-8	9.06683	2.30833	220.235	0	6.09094	0.061861	1.20472	0.751873	7.87053	0.0549395	3.05063	0.383885
Ldha	68.9211	P<1E-8	P<1E-8	16.1947	0.0234175	181.032	0	15.8567	0.0171021	6.37201	0.094849	16.7339	0.0136959	19.3589	0.00023044
Lmna	68.7312	P<1E-8	P<1E-8	10.9558	0.326568	99.8528	0	9.83742	0.120724	20.3609	0.00014288	10.6189	0.292696	85.98	0
Vdac1	68.2311	P<1E-8	P<1E-8	15.9795	0.0254629	172.388	0	16.1268	0.00793688	2.96561	0.396958	16.0429	0.0215402	29.3396	0
Tet3	67.7593	P<1E-8	P<1E-8	Not detected	Not detected	Not detected	Not detected	Not detected	Not detected	Not detected	Not detected	5.23048	6.95963	67.7593	0
Hspb1	67.4461	P<1E-8	P<1E-8	12.0653	0.158624	96.1284	0	13.6708	0.0420086	14.7438	0.0020492	13.4885	0.0971165	91.4661	0
Rpl39	67.1501	P<1E-8	P<1E-8	11.1285	0.112199	38.1616	0	10.7637	0.588929	136.029	0	11.2122	0.0682427	27.2593	0
Eif4a1	65.6576	P<1E-8	P<1E-8	16.4323	0.0164965	147.649	0	16.6613	0.0296438	11.1237	0.0110757	16.3491	0.027535	38.2003	0
Dlgap2	65.1	P<1E-8	P<1E-8	Not detected	Not detected	Not detected	Not detected	Not detected	Not detected	Not detected	Not detected	11.2983	0.156248	65.1	0
Jph1	62.0694	P<1E-8	P<1E-8	Not detected	Not detected	Not detected	Not detected	12.8831	0.0259774	8.63534	0.0345535	13.6533	0.117805	115.503	0
2900073G15Rik	60.755	P<1E-8	P<1E-8	8.14078	0.0310979	1.67629	0.642218	8.89875	0.0432257	4.74929	0.191103	10.1283	0.786648	175.84	0
Sod2	60.4327	P<1E-8	P<1E-8	12.3899	0.136791	101.268	0	12.9191	0.0644778	21.5008	0	13.0901	0.0693141	58.5291	0
Rps11	59.5447	P<1E-8	P<1E-8	7.16846	0.736524	21.7996	0	9.08095	1.11154	133.795	0	9.0545	0.19579	23.039	0
Ldhb	59.1153	P<1E-8	P<1E-8	14.3804	0.0385758	97.4387	0	14.3072	0.0387275	13.9679	0.00294924	14.6855	0.0554648	65.9394	0
Asns	58.7494	P<1E-8	P<1E-8	14.2661	0.0485463	114.274	0	14.0238	0.0302345	10.7886	0.0129257	14.0942	0.0475153	51.1852	0
Enpp3	57.2125	P<1E-8	P<1E-8	11.2645	0.198852	73.5511	0	11.4492	0.079418	21.6283	0	10.7209	0.246409	76.458	0
Fblim1	53.0075	P<1E-8	P<1E-8	10.3188	0.240288	49.6092	0	9.90013	0.00391602	0.677032	0.878592	11.7449	0.212031	108.736	0
Prdx6	52.4526	P<1E-8	P<1E-8	13.6067	0.0503216	78.8824	0	14.7512	0.0332171	12.1383	0.00692396	13.8326	0.0649687	66.3372	0
Cd9	51.8376	P<1E-8	P<1E-8	10.2811	0.175193	35.3384	0	10.725	0.0408476	9.33206	0.0251867	11.264	0.270525	110.842	0
Emb	51.1726	P<1E-8	P<1E-8	10.1264	0.323031	59.2302	0	8.95953	0.213683	24.2132	0	10.6948	0.22901	70.0744	0
Chchd10	50.0421	P<1E-8	P<1E-8	8.98545	1.47892	134.196	0	8.05421	0.0613675	4.23137	0.23754	9.10067	0.0966181	11.6984	0.00849125
Hmgb2	49.4701	P<1E-8	P<1E-8	14.5783	0.0402364	114.82	0	14.1595	0.0350975	12.5914	0.00560883	14.0725	0.0195754	20.9989	0.00010533
Iqgap1	48.7468	P<1E-8	P<1E-8	14.0068	0.0437831	87.8373	0	13.9863	0.0346501	12.3447	0.00629103	13.9981	0.0435726	46.0585	0
Mif	48.6436	P<1E-8	P<1E-8	14.5892	0.0360656	103.613	0	14.2215	0.00164146	0.590239	0.898663	14.25	0.0376337	41.7274	0
Atp5a1	47.1988	P<1E-8	P<1E-8	16.2751	0.0100164	81.3688	0	17.0768	0.029841	11.2241	0.0105739	16.293	0.0354322	49.0036	0
713814.2	46.4355	P<1E-8	P<1E-8	Not detected	Not detected	Not detected	Not detected	Not detected	Not detected	Not detected	Not detected	11.3277	0.109872	46.4355	0
Col1a1	45.6409	P<1E-8	P<1E-8	1.77035	0.769161	0.816249	0.845577	Not detected	Not detected	Not detected	Not detected	8.47619	1.10501	90.4656	0
Ptma	44.6708	P<1E-8	P<1E-8	15.676	0.0174469	97.9622	0	15.9636	0.0493558	18.4112	0.00036178	15.5165	0.0134876	17.6388	0.00052211
Mthfr	44.6255	P<1E-8	P<1E-8	3.91022	0.724367	2.8758	0.411174	5.50866	0.538371	7.01983	0.0712684	6.9988	3.94304	123.981	0
Esrrb	44.2243	P<1E-8	P<1E-8	10.8068	0.20579	57.4028	0	11.1743	0.0769342	19.7391	0.00019224	11.2851	0.134142	55.5309	0
Bpgm	43.0865	P<1E-8	P<1E-8	6.63792	0.710896	15.1707	0.00167646	7.11286	2.05875	79.2088	0	6.59919	1.44347	34.8802	0
Mocs1	42.9536	P<1E-8	P<1E-8	11.356	0.157509	61.6411	0	12.9919	0.0864731	29.0122	0	11.9343	0.0686321	38.2076	0
Fn1	42.8218	P<1E-8	P<1E-8	13.4049	0.0560995	77.6509	0	12.7582	0.040385	13.2723	0.00408333	13.6341	0.0384649	37.5421	0
Eef1a1	42.1778	P<1E-8	P<1E-8	18.1579	0.00455323	118.096	0	18.3382	0.00558519	2.10926	0.550041	17.9352	0.00431852	6.32814	0.0966923
Eef2	41.9778	P<1E-8	P<1E-8	16.627	0.0103509	104.465	0	16.8186	0.0227321	8.53841	0.0361012	17.0545	0.00903423	12.9298	0.00479089
B3gat2	41.9275	P<1E-8	P<1E-8	Not detected	Not detected	Not detected	Not detected	Not detected	Not detected	Not detected	Not detected	6.27594	2.14882	41.9275	0
Klf4	41.8903	P<1E-8	P<1E-8	5.30985	1.0969	10.3215	0.0160216	3.07845	0.372168	0.869333	0.832821	8.64298	1.25826	114.48	0
Nap1l1	40.1547	P<1E-8	P<1E-8	14.7045	0.0241199	74.401	0	15.9137	0.0185357	6.91061	0.0748021	15.5252	0.0299147	39.1525	0
Hspa4	39.8846	P<1E-8	P<1E-8	16.647	0.0108814	111.181	0	16.8228	0.0138591	5.20576	0.157336	16.8813	0.00229752	3.26718	0.352236
Plec	39.7532	P<1E-8	P<1E-8	12.7404	0.0691291	63.5215	0	11.3118	0.032991	8.72972	0.0331089	12.709	0.062823	47.0083	0
Usp28	39.5712	P<1E-8	P<1E-8	10.7232	0.249244	66.0319	0	10.306	0.108713	21.7949	0	11.1425	0.0800491	30.8868	0
Fbxo31	39.3456	P<1E-8	P<1E-8	1.57968	0.986074	0.930378	0.818091	Not detected	Not detected	Not detected	Not detected	8.6658	0.842471	77.7608	0
Zyx	38.7057	P<1E-8	P<1E-8	8.31111	0.21669	12.9738	0.00469354	6.50667	0.266641	6.87982	0.0758286	10.3146	0.38752	96.2634	0
Gm10362	37.3338	4e-08	2.8e-06	Not detected	Not detected	Not detected	Not detected	10.4556	0.17728	37.3338	0	Not detected	Not detected	Not detected	Not detected
Esyt2	37.2866	P<1E-8	P<1E-8	8.20374	0.0526057	2.94789	0.39973	8.37383	0.040439	3.35144	0.340548	9.78177	0.577591	105.56	0
Kpna2	37.1093	P<1E-8	P<1E-8	15.1997	0.0184275	77.1372	0	14.3688	0.0114232	4.1285	0.247918	14.8825	0.0246204	30.0621	0
Icam1	36.6079	P<1E-8	P<1E-8	10.0961	0.23978	43.1525	0	8.90012	0.101467	11.1561	0.0109109	10.2145	0.236457	55.515	0
Crmp1	36.5776	P<1E-8	P<1E-8	10.8834	0.154069	45.0523	0	11.3038	0.128444	33.9282	0	10.6657	0.102083	30.7523	0
Stat3	36.3267	P<1E-8	P<1E-8	10.6115	0.206781	51.1358	0	9.33914	0.0628312	8.55188	0.0358822	10.7232	0.158668	49.2924	0
Luc7l3	36.015	P<1E-8	P<1E-8	11.9099	0.00557465	3.06978	0.380991	12.121	0.011592	3.5377	0.315905	12.6502	0.138321	101.437	0
Twf2	35.9887	P<1E-8	P<1E-8	11.0692	0.0955539	31.3341	0	11.7653	0.0718626	20.7563	0.00011828	11.8298	0.104972	55.8757	0
Hnrnpa2b1	35.594	P<1E-8	P<1E-8	16.7299	0.00826294	88.8508	0	17.0408	0.00756806	2.84606	0.415973	16.4396	0.0108215	15.0853	0.0017452
Ncl	35.484	P<1E-8	P<1E-8	18.6482	0.00287281	100.812	0	19.2483	0.00915722	3.46282	0.325617	19.0599	0.00146228	2.1769	0.536512
Podxl	34.2488	P<1E-8	P<1E-8	8.29239	0.533779	31.592	0	8.86292	0.223581	24.1182	0	8.78519	0.472751	47.0362	0
Actl6a	34.191	P<1E-8	P<1E-8	12.4134	0.126584	95.079	0	12.6728	0.0182049	5.93319	0.114906	12.455	0.00228172	1.56092	0.668282
Ube2k	34.1545	P<1E-8	P<1E-8	13.1055	0.0455508	52.4231	0	12.8581	0.03845	12.7532	0.00520199	13.3844	0.0406689	37.2873	0
Lrp2	34.1128	P<1E-8	P<1E-8	11.1425	0.134595	46.177	0	10.8652	0.0288335	6.84788	0.0769077	10.7943	0.152854	49.3136	0
Flnb	33.3196	P<1E-8	P<1E-8	13.4731	0.0439037	63.3811	0	13.2775	0.00469224	1.60833	0.657502	13.5579	0.0364938	34.9693	0
Ly75	33.2633	P<1E-8	P<1E-8	11.1516	0.0678146	23.397	0	10.0707	0.114203	21.0662	0.00010199	10.7166	0.178718	55.3268	0
Eef1g	32.6767	P<1E-8	P<1E-8	15.883	0.0149355	95.2747	0	16.0081	0.00549777	2.0518	0.561725	15.5576	0.00053613	0.7037	0.872333
H2afy	32.5978	P<1E-8	P<1E-8	12.3286	0.102752	73.2452	0	12.7015	0.0323997	10.5896	0.0141653	11.8433	0.0260709	13.9587	0.00296192
Lypla1	32.4049	P<1E-8	P<1E-8	11.8648	0.0660562	35.3768	0	12.2423	0.0315057	9.77364	0.0205916	11.9866	0.0914854	52.0642	0
Lsm3	32.0359	P<1E-8	P<1E-8	8.58716	0.402274	28.5542	0	9.4453	0.325558	46.5017	0	9.12106	0.171696	21.0519	0.0001027
Aatf	31.8134	P<1E-8	P<1E-8	11.3072	0.0792919	30.1112	0	11.942	0.195348	58.0679	0	11.3545	0.0169603	7.26111	0.064025
Hmga1	30.6838	P<1E-8	P<1E-8	13.3469	0.0350827	46.8557	0	13.7788	0.00545384	1.92467	0.588187	14.2261	0.0391932	43.2711	0
Actn1	30.6811	P<1E-8	P<1E-8	13.025	0.026243	28.7398	0	13.2398	0.00346319	1.18397	0.756851	13.2126	0.071007	62.1196	0
Anxa11	30.5057	P<1E-8	P<1E-8	11.7389	0.0767934	38.0564	0	11.8596	0.0690541	20.2605	0.0001499	12.0418	0.0570146	33.2004	0
Arhgef6	30.4239	1.12e-06	6.397e-05	Not detected	Not detected	Not detected	Not detected	8.25255	0.393245	30.4239	0	Not detected	Not detected	Not detected	Not detected
Cobl	30.1253	P<1E-8	P<1E-8	11.4767	0.1395	58.8122	0	11.1715	0.0137344	3.52163	0.317968	10.8768	0.0832399	28.0422	0
Cbx1	28.661	P<1E-8	P<1E-8	12.0883	0.0307216	18.884	0.00028892	12.2071	0.0207154	6.39656	0.0938324	12.8545	0.077317	60.7023	0
Tdh	28.5191	P<1E-8	P<1E-8	12.9919	0.0216377	23.2179	0	13.6386	0.0978241	34.2746	0	13.5029	0.0296907	28.0648	0
Acadm	28.4464	P<1E-8	P<1E-8	12.7361	0.0662381	60.7037	0	13.2986	0.0222225	7.62799	0.0543596	12.8026	0.0220316	17.0076	0.00070422
Hk2	27.7786	P<1E-8	P<1E-8	11.996	0.0828269	48.095	0	11.3745	0.0053131	1.42483	0.699724	11.4001	0.0772795	33.8161	0
Hsp90ab1	27.7237	P<1E-8	P<1E-8	17.703	0.0035025	68.6259	0	18.4505	0.0266319	10.0597	0.018065	18.3873	0.00303737	4.48556	0.213582
Flnc	27.6147	P<1E-8	P<1E-8	10.9827	0.138758	43.1371	0	11.1134	0.0395104	9.99302	0.0186256	10.9688	0.0840983	29.7141	0
Pygl	27.5309	P<1E-8	P<1E-8	7.00748	1.58713	42.537	0	Not detected	Not detected	Not detected	Not detected	5.53163	1.05252	12.5248	0.00578546
Dstn	27.4221	P<1E-8	P<1E-8	14.1616	0.0210223	46.3993	0	14.3399	0.04123	14.8869	0.00191593	14.9937	0.0169458	20.9801	0.00010628
Olfr1262	27.4159	4.82e-06	0.00025108	Not detected	Not detected	Not detected	Not detected	9.62729	0.177268	27.4159	0	Not detected	Not detected	Not detected	Not detected
Slc16a3	27.38	P<1E-8	P<1E-8	10.3074	0.16045	32.893	0	8.85413	0.115169	12.3674	0.00622488	9.44413	0.246909	36.8796	0
Fndc1	27.15	5.48e-06	0.0002832	5.60706	2.40219	27.15	0	Not detected	Not detected	Not detected	Not detected	Not detected	Not detected	Not detected	Not detected
Marcks	26.7616	P<1E-8	P<1E-8	11.0544	0.102294	33.2384	0	11.7969	0.0392503	11.3976	0.00975917	12.0711	0.0604877	35.6489	0
Tcfcp2l1	26.6445	P<1E-8	P<1E-8	8.19815	0.653523	36.4958	0	7.21153	0.150399	6.16611	0.103802	7.95127	0.63713	37.2717	0
Parp1	26.6264	P<1E-8	P<1E-8	15.6633	0.0108731	60.5744	0	15.7792	0.00149485	0.556446	0.906327	16.0065	0.0137979	18.7485	0.00030817
Idua	26.3882	7.91e-06	0.00039927	Not detected	Not detected	Not detected	Not detected	Not detected	Not detected	Not detected	Not detected	7.89954	0.466406	26.3882	0
Fubp1	26.096	P<1E-8	P<1E-8	13.3445	0.0291986	38.9387	0	13.3104	0.036391	12.5013	0.00584904	13.6898	0.027151	26.848	0
Cotl1	25.9706	P<1E-8	P<1E-8	10.9052	0.215432	63.8514	0	10.7925	0.0101748	2.36905	0.499421	10.0638	0.0542731	11.6915	0.00851822
Tgfb1i1	25.89	1.006e-05	0.00049626	Not detected	Not detected	Not detected	Not detected	Not detected	Not detected	Not detected	Not detected	10.2986	0.105163	25.89	0
Lbr	25.7385	P<1E-8	P<1E-8	13.9627	0.0287745	56.1766	0	14.0481	0.00183435	0.655205	0.883686	13.9095	0.0196383	20.3838	0.00014133
Myh10	25.6378	P<1E-8	P<1E-8	13.4727	0.0357436	51.5896	0	13.5332	0.0254358	8.85973	0.0312152	13.6107	0.0169632	16.4641	0.00091074
Prmt1	25.5516	P<1E-8	P<1E-8	13.2164	0.0423342	52.1675	0	14.0007	0.0265226	9.45489	0.0238161	13.8132	0.0147851	15.0325	0.00178912
Nf1	25.1709	P<1E-8	P<1E-8	7.84147	0.0490851	2.19999	0.53195	7.91751	0.038155	2.42578	0.488854	8.77898	0.715251	70.887	0
Map2k3	25.0503	P<1E-8	P<1E-8	7.9668	0.0806631	3.90578	0.27182	8.02393	0.395002	26.7539	0	9.96745	0.218368	44.4912	0
Pfkl	24.869	P<1E-8	P<1E-8	12.5378	0.0270778	21.9593	0	12.1455	0.0345324	10.5745	0.0142637	13.0365	0.050631	42.0731	0
Esrp1	24.6712	P<1E-8	P<1E-8	8.54375	0.407318	28.1487	0	9.00576	0.23452	27.1977	0	8.62365	0.207692	18.6672	0.00032031
Rnase11	24.5569	1e-08	7.4e-07	Not detected	Not detected	Not detected	Not detected	2.3856	2.77604	3.94858	0.26707	4.69422	6.63584	45.1651	0
Atp1b1	24.4768	P<1E-8	P<1E-8	11.5773	0.0799451	35.8597	0	11.4912	0.0206745	5.67784	0.12838	11.2634	0.0778593	31.8929	0
Hdgf	24.4557	P<1E-8	P<1E-8	13.3417	0.0405725	54.0131	0	13.6487	0.0243845	8.54821	0.0359417	12.9652	0.0132902	10.8059	0.0128232
Sms	24.0486	P<1E-8	P<1E-8	11.3986	0.0829157	33.312	0	12.0137	0.0195184	5.86536	0.118348	11.9056	0.0599472	32.9686	0
Syne2	23.8428	P<1E-8	P<1E-8	8.67449	0.0185223	1.38748	0.708472	9.82008	0.391714	65.6088	0	10.4058	0.0173391	4.53201	0.209453
Myof	23.8324	P<1E-8	P<1E-8	10.6489	0.156734	39.6618	0	10.2599	0.0837363	16.5248	0.00088497	11.1229	0.0400718	15.3106	0.00156958
Stip1	23.5605	P<1E-8	P<1E-8	15.628	0.00732861	39.9482	0	15.9841	0.0260567	9.72208	0.0210825	16.2873	0.0151971	21.0112	0.00010471
Sigirr	23.4833	P<1E-8	P<1E-8	3.6578	3.15487	10.7199	0.0133413	2.97639	0.211858	0.460038	0.927579	7.0547	1.81703	59.2701	0
Basp1	23.4468	P<1E-8	P<1E-8	11.5824	0.0401214	18.0531	0.0004289	12.0321	0.0281231	8.47413	0.0371648	12.7045	0.0586421	43.8131	0
Ak4	23.3625	P<1E-8	P<1E-8	10.6528	0.119786	30.3852	0	7.02585	0.264181	9.60667	0.0222233	10.7474	0.0956307	30.0956	0
Srm	23.304	P<1E-8	P<1E-8	13.2485	0.0238523	29.9808	0	13.8535	0.0520901	18.4485	0.00035543	13.6543	0.0219058	21.4828	0
Ncln	23.1414	P<1E-8	P<1E-8	10.2283	0.00238579	0.465843	0.926329	9.09769	0.0104755	1.2713	0.735959	10.4685	0.250131	67.6869	0
Kit	23.1252	P<1E-8	P<1E-8	9.6477	0.127714	17.4328	0.00057569	8.11797	0.0697326	4.99118	0.172444	9.5777	0.290051	46.9514	0
Mybpc1	22.8515	P<1E-8	P<1E-8	3.34954	0.14064	0.39516	0.941241	1.90147	1.03298	1.0383	0.791987	6.11806	3.81962	67.1211	0
Tubb5	22.6833	P<1E-8	P<1E-8	14.9142	0.0124699	43.7735	0	15.9498	0.00850603	3.17253	0.365781	14.957	0.0171225	21.1039	0.00010017
Kank1	22.4746	P<1E-8	P<1E-8	8.055	1.08737	55.5936	0	5.43727	0.297806	3.69507	0.296329	4.40822	1.44706	8.13515	0.0432995
Vcl	22.151	P<1E-8	P<1E-8	13.4271	0.0229418	32.1941	0	13.2277	0.0405627	13.8555	0.00310861	13.7194	0.0204935	20.4033	0.00014002
Mcam	22.15	P<1E-8	P<1E-8	9.49018	0.274841	34.0432	0	8.69397	0.0906038	8.9467	0.030008	9.66791	0.137326	23.4601	0
Flt3	22.0283	7e-08	4.72e-06	7.72133	1.04806	43.6203	0	1.48779	0.584166	0.436318	0.932642	Not detected	Not detected	Not detected	Not detected
Stmn1	21.8556	P<1E-8	P<1E-8	13.0444	0.0264611	29.3281	0	13.3608	0.0627993	21.6449	0	13.1877	0.0168001	14.5939	0.00219872
Slc38a2	21.6955	P<1E-8	P<1E-8	8.72804	0.35872	27.7733	0	8.58217	0.0560264	5.20974	0.157068	9.80158	0.17362	32.1035	0
Cox5a	21.3939	P<1E-8	P<1E-8	13.3006	0.0225695	29.2951	0	14.2789	0.0233578	8.4162	0.0381494	13.4236	0.0285764	26.4703	0
Timm8b	21.3188	P<1E-8	P<1E-8	9.06294	0.030454	2.89861	0.407523	9.44471	0.403917	57.6789	0	7.91763	0.0590274	3.37889	0.336813
Rpain	21.2252	9.453e-05	0.00389577	Not detected	Not detected	Not detected	Not detected	Not detected	Not detected	Not detected	Not detected	4.07383	4.72197	21.2252	0
Bend3	21.1647	P<1E-8	P<1E-8	9.57586	0.294163	38.4132	0	9.62406	0.0904473	13.9692	0.00294739	9.33749	0.0793668	11.1117	0.0111369
Mettl1	20.9535	P<1E-8	P<1E-8	7.68308	0.14205	5.77433	0.123121	9.12152	0.462779	56.8191	0	7.83417	0.00492074	0.266883	0.966132
Sumo2	20.9226	P<1E-8	P<1E-8	10.5331	0.02515	5.92585	0.115274	11.1187	0.0380888	9.64554	0.0218324	12.8784	0.059655	47.1965	0
Aldh9a1	20.8898	P<1E-8	P<1E-8	12.9334	0.0375515	38.8662	0	12.7527	0.0219302	7.20341	0.0656895	13.3913	0.0180724	16.5998	0.00085412
Ranbp1	20.8371	P<1E-8	P<1E-8	13.7835	0.0174956	30.5856	0	13.9679	0.0295219	10.5094	0.0146975	13.8808	0.0207585	21.4164	0
Psmb5	20.7936	P<1E-8	P<1E-8	13.5336	0.0352304	52.7924	0	13.3936	0.0185714	6.41438	0.0931009	13.5702	0.00330238	3.17399	0.365569
Atp5j2	20.7506	P<1E-8	P<1E-8	11.7355	0.010246	5.06678	0.166972	11.4736	0.190819	52.2211	0	11.8831	0.0091131	4.96383	0.174465
Zc3hav1	20.6023	P<1E-8	P<1E-8	8.78344	0.190048	15.2254	0.00163383	9.10437	0.106719	12.9938	0.00464996	8.68487	0.359545	33.5875	0
Trim30c	20.3051	0.00014674	0.00572934	Not detected	Not detected	Not detected	Not detected	Not detected	Not detected	Not detected	Not detected	7.45059	0.480369	20.3051	0.00014674
Fscn1	20.2668	P<1E-8	P<1E-8	13.6477	0.0294442	47.3384	0	13.9421	0.00156405	0.556157	0.906392	14.218	0.0117068	12.9058	0.00484492
Uchl1	20.1943	P<1E-8	P<1E-8	12.789	0.0459046	43.4649	0	12.6972	0.0283581	9.26473	0.0259705	12.1006	0.0131659	7.8533	0.0491429
Plin3	20.0616	P<1E-8	P<1E-8	11.738	0.0319625	15.8307	0.00122833	12.7042	0.0553014	18.0797	0.00042352	12.1175	0.0437487	26.2745	0
Blmh	20.0521	P<1E-8	P<1E-8	13.3381	0.0292374	38.8372	0	13.3735	0.0291856	10.0676	0.0180005	13.4025	0.0122137	11.2516	0.0104406
Nasp	20.0211	P<1E-8	P<1E-8	16.0604	0.00451015	32.0954	0	16.4714	0.0553647	20.7477	0.00011877	16.883	0.00507705	7.22029	0.0651982
Sfn	19.9855	P<1E-8	P<1E-8	9.80355	0.214522	32.2354	0	9.43283	0.00174009	0.247162	0.969639	10.5734	0.0958659	27.474	0
Grhl2	19.9466	P<1E-8	P<1E-8	8.93819	0.235519	20.7572	0.00011824	8.8242	0.0635837	6.7231	0.0812673	8.32826	0.434283	32.3595	0
Fam195a	19.8412	P<1E-8	P<1E-8	13.2265	0.0336005	41.6644	0	12.5622	0.0373901	12.0469	0.00722431	12.4524	0.00850436	5.81241	0.121102
Kpnb1	19.8407	P<1E-8	P<1E-8	15.1418	0.0118195	47.7396	0	14.9611	0.00282603	1.0378	0.792107	15.1238	0.00854775	10.7446	0.0131903
Marcksl1	19.6795	P<1E-8	P<1E-8	11.68	0.0711911	34.02	0	12.7366	0.0192491	6.31302	0.0973355	12.3425	0.0285157	18.7053	0.00031456
Znf367	19.6224	0.00020324	0.00739328	4.14589	4.27413	19.6224	0.00020324	Not detected	Not detected	Not detected	Not detected	Not detected	Not detected	Not detected	Not detected
Mat2a	19.6111	P<1E-8	P<1E-8	13.4712	0.0210698	30.3814	0	13.7615	0.0179325	6.32301	0.0969101	14.004	0.0209099	22.1289	0
Atp5l	19.5395	P<1E-8	P<1E-8	11.5079	0.0506935	21.7863	0	11.6621	0.0187949	5.33107	0.149099	11.3888	0.0723796	31.5011	0
Tpt1	19.4965	P<1E-8	P<1E-8	13.9638	0.0172582	33.7166	0	14.3955	0.00866089	3.1329	0.371586	14.4994	0.0187175	21.64	0
Nmral1	19.4527	P<1E-8	P<1E-8	10.2331	0.055938	10.9543	0.0119756	8.7626	0.00553801	0.567044	0.903934	10.5756	0.163228	46.8368	0
Arhgdia	19.433	P<1E-8	P<1E-8	13.8089	0.00766329	13.6075	0.00349112	14.4171	0.091018	32.9467	0	14.205	0.0106786	11.7447	0.00831106
Bst2	19.378	P<1E-8	P<1E-8	9.34752	0.0848277	9.62245	0.0220637	8.90325	0.109503	12.0589	0.00718409	9.46278	0.241314	36.4526	0
Maz	19.3632	P<1E-8	P<1E-8	8.7598	0.0283176	2.23579	0.524932	8.88995	0.00466849	0.510633	0.916549	9.9246	0.278487	55.3431	0
Itgb1bp1	19.3212	P<1E-8	P<1E-8	4.71187	0.355824	2.31576	0.509508	4.30106	0.255517	1.42598	0.699456	7.16279	1.54845	54.2218	0
Acsl4	19.3185	P<1E-8	P<1E-8	10.8768	0.0820169	23.8857	0	10.6035	0.0157637	3.47545	0.323961	10.4299	0.115495	30.5945	0
Hspg2	19.2681	P<1E-8	P<1E-8	10.8157	0.074613	20.9261	0.00010906	9.97327	0.0819284	14.5703	0.00222323	9.72998	0.125856	22.3079	0
Pebp1	19.1734	P<1E-8	P<1E-8	14.2386	0.0121104	28.0279	0	13.2462	0.049224	16.8359	0.00076385	13.8124	0.0124502	12.6565	0.00544151
Ccdc72	19.108	P<1E-8	P<1E-8	11.5281	0.0645888	28.1058	0	9.36957	0.00189236	0.26119	0.967154	10.6444	0.0972275	28.9571	0
Nudt19	18.9382	0.00028156	0.00967482	4.02062	4.45634	18.9382	0.00028156	Not detected	Not detected	Not detected	Not detected	Not detected	Not detected	Not detected	Not detected
Gm595	18.8676	0.00029119	0.00992714	Not detected	Not detected	Not detected	Not detected	6.93143	0.551823	18.8676	0.00029119	Not detected	Not detected	Not detected	Not detected
Dcx	18.7952	0.00030139	0.0102214	Not detected	Not detected	Not detected	Not detected	7.54887	0.370341	18.7952	0.00030139	Not detected	Not detected	Not detected	Not detected
Myl12b	18.6545	1e-08	7.4e-07	8.77705	0.150719	12.0272	0.0072907	6.63848	0.0460383	1.29724	0.729789	10.3027	0.172794	42.6392	0
Bzw1	18.6337	1e-08	7.4e-07	13.6845	0.0173894	28.5994	0	13.9251	0.0117205	4.16455	0.244236	14.5904	0.0197347	23.1372	0
Nampt	18.6132	1e-08	7.4e-07	12.6357	0.0238444	20.5409	0.00013111	12.4303	0.0343956	10.9199	0.012167	12.2086	0.039141	24.3787	0
Fasn	18.537	1e-08	7.4e-07	14.9906	0.0113399	41.7271	0	15.1242	0.0149348	5.5029	0.138465	15.0902	0.00669289	8.38093	0.0387614
Rplp1	18.3013	1e-08	7.4e-07	13.4981	0.0165318	24.2372	0	15.6747	0.0317964	11.8202	0.00802508	13.7902	0.0186305	18.8465	0.00029413
Sept9	18.1737	2e-08	1.45e-06	11.9664	0.0347246	19.7986	0.00018686	12.2367	0.0063693	1.97441	0.577734	12.6643	0.0444388	32.7481	0
Set	18.1717	2e-08	1.45e-06	12.48	0.0376904	29.4964	0	13.4893	0.00538686	1.87152	0.599496	14.0752	0.0215666	23.1472	0
Gm14105	18.1617	0.00040734	0.0132468	4.02013	4.27491	18.1617	0.00040734	Not detected	Not detected	Not detected	Not detected	Not detected	Not detected	Not detected	Not detected
Dync2h1	18.0485	2e-08	1.45e-06	7.47289	0.00515429	0.184055	0.980121	7.9552	0.125357	8.15125	0.0429872	11.6236	0.0943351	45.8103	0
Lama1	17.8224	2e-08	1.45e-06	9.18771	0.310559	31.9227	0	5.66974	0.13173	1.92055	0.589059	8.02226	0.320452	19.624	0.00020309
Plscr1	17.8212	2e-08	1.45e-06	5.91075	0.579928	7.90416	0.0480344	7.23098	0.271065	11.2527	0.0104353	4.42168	6.04774	34.3068	0
Gclm	17.7639	3e-08	2.13e-06	11.3141	0.0524863	20.0162	0.00016844	11.0286	0.0786948	19.4962	0.00021584	11.7414	0.0269117	13.7794	0.00322139
Nono	17.6477	3e-08	2.13e-06	14.5287	0.0156855	43.4122	0	15.3019	0.00209721	0.775257	0.855376	15.1415	0.0069517	8.7556	0.0327232
Gm17296	17.5659	3e-08	2.13e-06	8.26032	0.107386	6.23129	0.100884	8.38246	0.409872	34.1337	0	7.13422	0.358858	12.3328	0.00632588
Nucks1	17.4404	4e-08	2.8e-06	11.7106	0.0363968	17.7243	0.00050136	12.7898	0.0279154	9.20155	0.0267278	12.6156	0.0350473	25.3952	0
Pdha1	17.3821	4e-08	2.8e-06	13.2771	0.0210451	26.9233	0	13.5686	0.0181575	6.33733	0.0963032	13.592	0.0195462	18.8857	0.00028868
Tpm4	17.304	5e-08	3.46e-06	10.0835	0.0869898	15.5339	0.00141285	10.3777	0.0917209	18.8339	0.0002959	9.36014	0.123597	17.5443	0.00054606
Tagln2	17.2028	5e-08	3.46e-06	13.2766	0.015396	19.6897	0.00019682	13.4827	0.00298304	1.03597	0.792549	13.3782	0.0337385	30.8827	0
Hnrnpu	17.1727	6e-08	4.11e-06	16.9638	0.00359793	44.69	0	17.0864	0.0028019	1.05393	0.788207	16.7754	0.00407782	5.77408	0.123134
Tbce	17.1702	6e-08	4.11e-06	9.26131	0.0351799	3.78407	0.285744	10.3642	0.220687	45.1136	0	8.4029	0.0334388	2.61298	0.455219
Wbp2	16.9849	7e-08	4.72e-06	11.5651	0.0216092	9.62009	0.0220876	10.377	0.0521507	10.706	0.0134264	10.7456	0.0974221	30.6285	0
Fkbp1a	16.9591	7e-08	4.72e-06	10.6568	0.146867	37.3464	0	11.2836	0.00815182	2.14383	0.543096	10.7739	0.03568	11.3871	0.00980679
Ca2	16.9251	8e-08	5.37e-06	9.4908	0.0799642	9.90859	0.0193593	8.84996	0.249109	26.6931	0	8.43035	0.178244	14.1737	0.00267799
Gsx2	16.8614	0.00075466	0.0224382	Not detected	Not detected	Not detected	Not detected	Not detected	Not detected	Not detected	Not detected	7.85747	0.306237	16.8614	0.00075466
Ppp1r14b	16.8408	9e-08	6.01e-06	8.14991	0.267989	14.5272	0.00226868	9.13512	0.0387906	4.79418	0.187503	9.97398	0.152559	31.2011	0
Lgals1	16.7376	1e-07	6.64e-06	10.0142	0.194358	33.2551	0	9.22101	0.00819576	1.05554	0.787817	9.93916	0.0793438	15.9022	0.00118755
Tesc	16.6977	0.00081547	0.0239726	4.06787	3.8163	16.6977	0.00081547	Not detected	Not detected	Not detected	Not detected	Not detected	Not detected	Not detected	Not detected
Stag2	16.5972	1.2e-07	7.89e-06	10.9594	0.00929055	2.84706	0.415811	10.4966	0.0425024	9.06768	0.0284045	11.3919	0.0869018	37.8768	0
Ran	16.5664	1.2e-07	7.89e-06	13.2595	0.032748	41.4435	0	13.8717	0.00046161	0.163622	0.983237	13.6177	0.00832322	8.09191	0.04415
Psma7	16.522	1.3e-07	8.51e-06	12.9285	0.0256879	26.5062	0	13.3301	0.0498464	17.1461	0.0006595	12.5723	0.00828635	5.91361	0.11589
Atp5b	16.4498	1.4e-07	9.12e-06	16.7516	0.00361232	39.3681	0	16.7901	0.012349	4.63762	0.200339	16.5823	0.00380647	5.3438	0.148285
Pdhb	16.3215	1.7e-07	1.096e-05	13.2806	0.0166826	21.3887	0	13.586	0.0186657	6.52108	0.0888348	13.6078	0.0217081	21.0547	0.00010256
Slc2a3	16.3025	1.7e-07	1.096e-05	11.9924	0.0470854	27.2805	0	12.355	0.0144317	4.54089	0.208672	12.2349	0.0271511	17.0861	0.00067852
Rhpn2	16.2813	1.8e-07	1.149e-05	10.4555	0.0364697	8.19164	0.0422128	9.90237	0.105175	18.1993	0.00040011	9.90314	0.114407	22.4529	0
Atox1	16.2593	1.8e-07	1.149e-05	13.2712	0.0286138	36.4737	0	12.9504	0.0264197	8.83342	0.0315897	12.0034	0.00605581	3.47067	0.324587
Kctd19	16.2428	0.00101115	0.0289411	Not detected	Not detected	Not detected	Not detected	Not detected	Not detected	Not detected	Not detected	5.32619	1.56518	16.2428	0.00101115
Pls3	16.215	1.9e-07	1.207e-05	9.38968	0.112343	13.0792	0.00446835	8.91461	0.101101	11.1984	0.0107002	9.39807	0.167754	24.3673	0
Ftl1	16.2048	2e-07	1.258e-05	11.0345	0.0828515	26.5939	0	8.62363	0.0359147	3.41533	0.33191	10.683	0.0611877	18.6053	0.00032989
F8	16.2028	2e-07	1.258e-05	6.27564	2.40265	41.009	0	3.45955	1.1765	3.60803	0.307018	6.33677	0.196477	3.99125	0.262411
Slc4a2	16.1482	0.00105737	0.0300658	Not detected	Not detected	Not detected	Not detected	Not detected	Not detected	Not detected	Not detected	3.78623	4.35514	16.1482	0.00105737
Rpl34	16.1241	2.2e-07	1.377e-05	12.8416	0.0229049	22.4029	0	11.6733	0.0832373	23.6576	0	10.8321	0.00702525	2.31194	0.510238
Urah	16.122	0.00107052	0.0303156	Not detected	Not detected	Not detected	Not detected	Not detected	Not detected	Not detected	Not detected	6.20662	0.865113	16.122	0.00107052
Cct2	16.0408	2.4e-07	1.495e-05	15.3543	0.00806607	37.1402	0	15.8633	0.0161255	6.00857	0.111194	15.6589	0.00375673	4.97369	0.173734
CR054	15.9491	0.00116155	0.0321848	Not detected	Not detected	Not detected	Not detected	Not detected	Not detected	Not detected	Not detected	6.83407	0.56531	15.9491	0.00116155
Cyhr1	15.9324	2.8e-07	1.736e-05	3.35087	0.192046	0.540041	0.910011	5.45705	3.71941	46.7886	0	4.49104	0.0788486	0.468514	0.925752
Fbxl21	15.9059	0.0011855	0.0325712	Not detected	Not detected	Not detected	Not detected	Not detected	Not detected	Not detected	Not detected	10.3797	0.0617415	15.9059	0.0011855
Rpa3	15.7921	3.3e-07	2.037e-05	10.5758	0.0137735	3.33182	0.343239	11.8582	0.0535882	15.7193	0.0012946	10.9495	0.0809682	28.3251	0
Chd1	15.6489	4e-07	2.457e-05	10.8148	0.0688688	19.3049	0.00023644	10.3356	0.0328784	6.65745	0.0836557	10.8785	0.0622338	20.9844	0.00010606
Mta3	15.6333	4.1e-07	2.507e-05	11.1999	0.0453355	16.1135	0.00107481	11.0598	0.0636427	15.889	0.001195	10.9331	0.0429466	14.8973	0.00190652
Pcbp2	15.5406	4.6e-07	2.799e-05	13.3007	0.024862	32.2734	0	13.9733	0.0032108	1.14326	0.766641	13.7396	0.0132026	13.205	0.00421354
Gm16484	15.4954	2.545e-05	0.00115886	4.03069	5.46	23.348	0	3.22484	2.94689	7.64281	0.0540004	Not detected	Not detected	Not detected	Not detected
Slc25a4	15.3831	5.6e-07	3.392e-05	12.4721	0.0403475	31.4224	0	12.1561	0.0149507	4.5849	0.204841	12.2313	0.0161392	10.1421	0.0173961
Thbs2	15.349	5.9e-07	3.541e-05	4.65394	3.59066	22.5485	0	7.40263	0.14817	6.86061	0.076476	9.75724	0.0923643	16.6377	0.00083893
Cltb	15.3489	5.9e-07	3.541e-05	10.6887	0.126407	32.7838	0	9.82805	0.0166326	2.79473	0.424368	9.54648	0.0658909	10.4681	0.014979
Eef1a2	15.3117	6.2e-07	3.704e-05	5.90597	0.146284	1.98792	0.574919	4.39981	0.537486	3.21697	0.359368	10.0044	0.195667	40.7302	0
Kpna7	15.297	0.00157966	0.0408984	Not detected	Not detected	Not detected	Not detected	6.01839	0.825404	15.297	0.00157966	Not detected	Not detected	Not detected	Not detected
Vbp1	15.2747	6.5e-07	3.865e-05	12.496	0.0144049	11.3852	0.00981514	11.8637	0.0224939	6.60409	0.0856466	12.8697	0.0352804	27.8349	0
Rpl6	15.2638	6.6e-07	3.907e-05	8.86985	0.0233207	1.97055	0.578542	9.15876	0.345133	43.1457	0	8.73585	0.00700085	0.675307	0.878996
L	15.2371	6.8e-07	4.007e-05	11.43	0.0843256	34.5401	0	10.659	0.040345	9.04271	0.0287284	10.2298	0.00898815	2.12863	0.546143
Acads	15.1826	7.3e-07	4.282e-05	10.9206	0.0383168	11.465	0.00945966	11.2949	0.0421886	11.1226	0.0110811	10.9678	0.0650159	22.9602	0
Psma3	15.0523	8.6e-07	5e-05	13.2662	0.0283065	35.9712	0	13.0996	0.0109062	3.69044	0.29689	13.6998	0.00554456	5.49535	0.138917
Atp5h	15.052	8.6e-07	5e-05	13.4832	0.0258127	37.4982	0	14.3275	0.00138241	0.498938	0.919125	13.6913	0.00723696	7.1587	0.0670079
Psme2	15.0298	8.9e-07	5.151e-05	10.0021	0.104893	17.8141	0.00048044	8.96172	0.0217649	2.46898	0.480924	10.1664	0.108587	24.8065	0
Actn4	15.0024	9.2e-07	5.301e-05	14.8282	0.00823767	27.4228	0	15.1488	0.0165213	6.09035	0.107296	14.974	0.00930629	11.4942	0.00933281
Adk	14.9325	1.01e-06	5.794e-05	11.1183	0.0450399	15.2233	0.0016354	11.2138	0.0991038	25.6595	0	11.7965	0.00746211	3.9147	0.270823
Cnn2	14.8396	1.13e-06	6.426e-05	8.50783	0.0713124	4.82025	0.185443	9.04311	0.17382	20.536	0.00013142	8.4902	0.231994	19.1627	0.00025302
Ywhae	14.7956	1.2e-06	6.795e-05	16.0623	0.0037995	27.0703	0	16.0867	0.0196739	7.34828	0.0615876	15.7991	0.00744588	9.96825	0.018838
Cep19	14.7825	4.755e-05	0.00205048	Not detected	Not detected	Not detected	Not detected	5.3166	2.38647	27.2223	0	2.10945	1.9438	2.34263	0.504404
Lrrc59	14.7137	1.33e-06	7.498e-05	13.6498	0.0134987	21.7306	0	13.4886	0.0275356	9.56611	0.0226384	13.8219	0.0126092	12.8446	0.00498508
Enah	14.6999	1.35e-06	7.578e-05	12.2591	0.0183189	12.5107	0.00582352	12.4921	0.0315981	10.1027	0.0177129	12.6958	0.0288442	21.4861	0
Gata6	14.6773	0.00211424	0.0524116	Not detected	Not detected	Not detected	Not detected	Not detected	Not detected	Not detected	Not detected	8.3112	0.199135	14.6773	0.00211424
Cox4i1	14.6354	1.47e-06	8.216e-05	13.7796	0.0174139	30.3694	0	14.1124	0.010168	3.6412	0.302905	13.6444	0.010114	9.89549	0.0194757
Kif21a	14.5557	1.63e-06	9.072e-05	7.51273	0.0524841	1.92077	0.589014	5.16676	0.227522	2.3373	0.505414	10.3648	0.154254	39.4092	0
695489.1	14.5548	0.00223948	0.0549242	Not detected	Not detected	Not detected	Not detected	Not detected	Not detected	Not detected	Not detected	10.956	0.0414656	14.5548	0.00223948
Apaf1	14.5399	1.66e-06	9.199e-05	8.44865	0.111878	7.29128	0.0631709	6.78061	0.0067715	0.209666	0.976014	11.0045	0.10037	36.1186	0
Lrrc34	14.5316	1.68e-06	9.271e-05	8.00894	0.259972	12.9194	0.0048142	8.19946	0.0743079	5.5762	0.134152	8.10573	0.388433	25.0992	0
Tkt	14.4913	1.76e-06	9.671e-05	15.5393	0.0057722	29.7896	0	15.2363	0.0115755	4.2741	0.233347	15.7119	0.00707717	9.41029	0.0243051
Gm9034	14.4779	1.79e-06	9.795e-05	4.03583	4.0468	17.3598	0.00059596	5.92187	0.806908	13.9969	0.0029094	4.65037	1.82718	12.0771	0.00712364
Ptbp2	14.4533	1.85e-06	0.00010081	10.4734	0.0749206	17.0147	0.00070183	10.2504	0.0307144	6.04152	0.109608	10.4785	0.074622	20.3037	0.00014683
Hspe1	14.3144	2.21e-06	0.00011992	15.361	0.00778246	35.9835	0	15.0494	0.00121413	0.446696	0.930436	14.7738	0.00541133	6.51299	0.0891515
Bcas2	14.3094	2.22e-06	0.00011996	11.6672	0.0144718	6.86145	0.0764473	11.7113	0.00971787	2.7807	0.426687	12.1747	0.054165	33.2859	0
Impdh2	14.2921	2.27e-06	0.00012166	14.6729	0.0125263	37.8927	0	14.9709	0.00251475	0.923681	0.819709	14.5521	0.00348298	4.05986	0.255073
Rcn1	14.291	2.27e-06	0.00012166	10.0196	0.0978617	16.8001	0.00077689	10.8912	0.0083232	1.99049	0.574383	11.1921	0.0608938	24.0825	0
Rpl32	14.2305	2.46e-06	0.0001313	14.6455	0.00772723	22.9839	0	14.5016	0.014065	5.10454	0.1643	13.1365	0.0170601	14.603	0.00218937
Cyp39a1	14.1968	0.00264918	0.0622749	6.51805	0.71629	14.1968	0.00264918	Not detected	Not detected	Not detected	Not detected	Not detected	Not detected	Not detected	Not detected
Tmed11	14.0535	8.971e-05	0.00373257	9.52017	0.0654318	8.256	0.0410069	9.05813	0.166779	19.8509	0.00018226	Not detected	Not detected	Not detected	Not detected
Rplp0	13.9972	3.3e-06	0.00017541	6.55642	0.930315	18.8801	0.00028946	4.18823	0.429175	2.21093	0.529799	7.74604	0.408002	20.9006	0.0001104
Igfbp2	13.9445	3.53e-06	0.00018687	9.40852	0.24243	28.5543	0	8.63273	0.065287	6.23903	0.100543	9.75143	0.0392176	7.0401	0.0706307
Tgm4	13.94	9.898e-05	0.00405351	Not detected	Not detected	Not detected	Not detected	9.05389	0.0667008	7.92249	0.0476411	9.44099	0.133869	19.9574	0.00017323
Fbxo15	13.8902	3.77e-06	0.00019877	9.18042	0.183489	18.7765	0.00030408	8.96132	0.0354071	4.01572	0.259771	8.78945	0.189237	18.8784	0.00028969
Cfl1	13.8547	3.95e-06	0.00020742	13.313	0.0233887	30.591	0	13.8009	0.0258213	9.1222	0.0277096	13.5534	0.00193376	1.85093	0.603914
Hnrnpa1	13.7814	4.33e-06	0.00022646	15.9453	0.00508549	33.7105	0	16.5348	0.00074395	0.278919	0.963943	16.1448	0.00536462	7.3547	0.0614116
Kcnk3	13.7533	0.00011634	0.0046907	3.12827	2.16957	5.3185	0.149906	Not detected	Not detected	Not detected	Not detected	5.04981	2.5709	22.1882	0
Mettl23	13.7131	0.00332286	0.0746097	Not detected	Not detected	Not detected	Not detected	Not detected	Not detected	Not detected	Not detected	3.85056	3.5425	13.7131	0.00332286
Vgll1	13.6632	0.0034014	0.0759802	Not detected	Not detected	Not detected	Not detected	Not detected	Not detected	Not detected	Not detected	7.05015	0.420123	13.6632	0.0034014
Duxbl	13.6228	0.00346624	0.0771638	Not detected	Not detected	Not detected	Not detected	7.86802	0.220736	13.6228	0.00346624	Not detected	Not detected	Not detected	Not detected
Esyt1	13.6192	5.31e-06	0.00027551	9.24946	0.170262	18.1806	0.00040369	9.99854	0.0836919	15.0275	0.00179328	10.2861	0.0312902	7.64943	0.0538407
Sec13	13.5189	6.02e-06	0.00030988	11.3143	0.0111134	4.2387	0.236815	11.2248	0.0966189	25.0785	0	11.6066	0.0233248	11.2396	0.0104981
Top2a	13.4998	6.17e-06	0.00031635	15.9336	0.00364438	23.9853	0	16.1503	0.00052191	0.195056	0.978383	16.3582	0.0117569	16.3189	0.00097542
Gm3839	13.4702	6.4e-06	0.00032685	7.69826	0.029102	1.19412	0.754415	8.38468	0.405214	33.788	0	7.26576	0.144911	5.42843	0.142982
Ankrd13c	13.4102	0.00382856	0.0836566	3.76981	3.68327	13.4102	0.00382856	Not detected	Not detected	Not detected	Not detected	Not detected	Not detected	Not detected	Not detected
Gjb3	13.3752	0.00389155	0.0844661	Not detected	Not detected	Not detected	Not detected	6.03111	0.715456	13.3752	0.00389155	Not detected	Not detected	Not detected	Not detected
Sub1	13.3268	7.66e-06	0.00038967	13.8157	0.00805715	14.3673	0.00244556	13.7534	0.0142454	5.0209	0.170273	12.9791	0.0252178	20.5921	0.00012794
Supt6h	13.3196	7.73e-06	0.0003917	13.1449	0.0134036	15.805	0.00124327	13.1654	0.0170543	5.79942	0.121787	13.0892	0.0217427	18.3544	0.00037168
Q8JJP8	13.2449	0.00018041	0.00672247	3.23422	6.58267	17.2261	0.00063495	Not detected	Not detected	Not detected	Not detected	2.77794	4.90968	9.26357	0.0259842
Fez2	13.2352	8.59e-06	0.00043192	4.58951	5.41727	32.6943	0	7.132	0.138441	5.39268	0.1452	4.81363	0.21957	1.61855	0.655192
Fam154b	13.2178	0.00418856	0.0894223	3.91344	3.32274	13.2178	0.00418856	Not detected	Not detected	Not detected	Not detected	Not detected	Not detected	Not detected	Not detected
Ubr1	13.1951	9.03e-06	0.0004523	8.9485	0.0768858	6.81946	0.0778804	8.77173	0.029531	3.03824	0.385766	9.67943	0.172826	29.7276	0
Ppia	13.1539	9.51e-06	0.00047452	14.4248	0.00731237	18.9822	0.00027572	15.0588	0.0500371	18.4128	0.0003615	15.0053	0.00166687	2.06658	0.558703
Pcna	13.1486	9.57e-06	0.00047569	15.5082	0.00638666	32.3345	0	15.4553	0.0116835	4.32971	0.227992	14.8761	0.00227986	2.78147	0.426559
D17Wsu104e	13.14	9.68e-06	0.00047933	10.1274	0.0245083	4.49673	0.212582	10.2591	0.0161653	3.18932	0.363347	11.5989	0.0660884	31.734	0
Slc25a24	13.126	0.00019982	0.00728923	3.17053	5.57733	14.0332	0.00286025	Not detected	Not detected	Not detected	Not detected	4.74256	1.73818	12.2188	0.00667014
Aldh16a1	13.0917	1.028e-05	0.00050519	8.58587	0.00097861	0.0694086	0.995237	7.97522	0.065659	4.32063	0.228859	9.21089	0.269221	34.8851	0
Il5	13.0548	0.00451948	0.0946257	Not detected	Not detected	Not detected	Not detected	Not detected	Not detected	Not detected	Not detected	3.47762	4.32925	13.0548	0.00451948
Hist1h2ba	13.023	1.119e-05	0.00054785	4.78854	0.361587	2.46718	0.481251	7.84375	0.0227319	1.38253	0.709636	8.59062	0.400112	35.2194	0
Itpr3	12.9929	1.162e-05	0.00056677	10.1629	0.155592	29.1795	0	9.67816	0.0505347	7.98536	0.0463152	9.40745	0.0124161	1.8138	0.611936
Ecm2	12.9906	0.00465697	0.0968013	Not detected	Not detected	Not detected	Not detected	Not detected	Not detected	Not detected	Not detected	3.50961	4.21661	12.9906	0.00465697
Top1	12.9865	1.172e-05	0.00056951	13.3529	0.0232801	31.2065	0	13.5404	0.00390804	1.36181	0.714512	13.6235	0.00656474	6.39118	0.0940542
Krt10	12.9208	0.0002383	0.00845608	7.24155	0.118294	3.66264	0.300272	9.93256	0.126677	22.1789	0	Not detected	Not detected	Not detected	Not detected
Peg10	12.9172	1.277e-05	0.00061823	6.40993	0.280282	5.19688	0.157936	8.60084	0.0934619	8.77916	0.0323758	7.43406	0.59249	24.7757	0
Eif3f	12.8963	1.311e-05	0.00063234	13.274	0.0173989	22.2165	0	13.5366	0.00111246	0.387567	0.942799	13.1522	0.0187059	16.0849	0.00108943
Trpc3	12.8804	0.00024668	0.00872966	4.31186	4.6135	23.4626	0	Not detected	Not detected	Not detected	Not detected	6.53524	0.0992136	2.29822	0.512862
Gm9919	12.8477	0.00497777	0.10241	Not detected	Not detected	Not detected	Not detected	Not detected	Not detected	Not detected	Not detected	7.46221	0.301651	12.8477	0.00497777
Ina	12.8436	1.399e-05	0.00067229	9.86116	0.0705661	10.9871	0.0117958	8.40829	0.0198081	1.67364	0.64281	9.57892	0.159701	25.8701	0
Gmps	12.8225	1.437e-05	0.00068802	13.4389	0.0117071	16.5487	0.00087501	13.4775	0.0190094	6.59968	0.0858133	13.8002	0.0151102	15.3192	0.00156324
Top1mt	12.7716	0.00027075	0.00942775	8.18554	0.413618	22.9194	0	2.80999	1.36114	2.62386	0.453322	Not detected	Not detected	Not detected	Not detected
Htra1	12.7627	0.00027284	0.00944999	5.71222	1.87853	22.6538	0	Not detected	Not detected	Not detected	Not detected	2.62649	1.68459	2.87159	0.41185
Lck	12.7362	0.00524314	0.106985	Not detected	Not detected	Not detected	Not detected	Not detected	Not detected	Not detected	Not detected	3.63097	3.81131	12.7362	0.00524314
Phgdh	12.7165	1.639e-05	0.00078186	12.9621	0.0116344	12.2567	0.00655375	12.4238	0.0389553	12.3582	0.00625174	13.7781	0.0134157	13.5347	0.00361207
Dym	12.7024	1.668e-05	0.00079279	5.77283	0.638998	7.99927	0.0460268	6.98695	0.0218331	0.774079	0.855656	8.38632	0.379376	29.334	0
Shmt2	12.6918	1.69e-05	0.00080032	14.311	0.00905167	21.9053	0	13.9917	0.0372894	13.288	0.00405339	14.3239	0.00256592	2.8821	0.410163
Yes1	12.6553	1.768e-05	0.00083423	9.5525	0.148383	19.0995	0.00026075	10.0182	0.0140045	2.53333	0.469298	9.77289	0.0898392	16.3332	0.00096883
Mvp	12.6366	1.809e-05	0.00085049	10.7978	0.0294593	8.1716	0.0425953	11.5012	0.00499675	1.37495	0.711418	10.3465	0.112157	28.3632	0
Mthfd1l	12.6289	1.827e-05	0.00085586	13.284	0.0246108	31.6189	0	13.5897	0.0101656	3.55221	0.314054	13.2943	0.00303425	2.71547	0.437604
Cuta	12.6157	1.857e-05	0.0008668	7.40639	0.0627617	2.15113	0.541638	8.46915	0.392982	34.3472	0	7.91438	0.0236116	1.34876	0.717587
Asl	12.6037	1.885e-05	0.00087673	11.0291	0.0231353	7.40141	0.0601465	9.40067	0.0952438	13.3334	0.00396843	11.4546	0.0380295	17.0762	0.00068169
Tmprss7	12.592	0.00560727	0.112344	3.86295	3.26553	12.592	0.00560727	Not detected	Not detected	Not detected	Not detected	Not detected	Not detected	Not detected	Not detected
Gm7092	12.5768	0.00564723	0.112971	4.81074	1.81818	12.5768	0.00564723	Not detected	Not detected	Not detected	Not detected	Not detected	Not detected	Not detected	Not detected
Kdm2a	12.5599	1.99e-05	0.00092227	8.19913	0.0300706	1.6803	0.641323	8.761	0.0193408	1.97868	0.576844	8.34922	0.450515	34.0207	0
Ctps	12.5522	2.008e-05	0.00092731	12.3677	0.0144039	10.5184	0.0146363	12.4222	0.0367747	11.6642	0.00862657	12.5332	0.0219869	15.474	0.00145327
Znf689	12.5376	0.00575108	0.114171	Not detected	Not detected	Not detected	Not detected	4.53495	1.90376	12.5376	0.00575108	Not detected	Not detected	Not detected	Not detected
Ak2	12.5134	2.107e-05	0.00096959	13.5067	0.0133221	19.6356	0.00020197	13.231	0.00519957	1.7765	0.620063	12.7182	0.0214877	16.1282	0.00106737
Rbpms2	12.5078	2.122e-05	0.00097306	10.6946	0.033089	8.61253	0.0349117	11.9825	0.0111858	3.34567	0.341336	11.1278	0.0667478	25.5652	0
Fkbp5	12.4345	2.323e-05	0.00106149	12.6993	0.0316713	28.3749	0	12.3301	0.00119487	0.374815	0.945394	12.6052	0.0118476	8.55366	0.0358533
Slc35a1	12.4321	0.0003618	0.0118983	12.0466	0.0213612	12.7972	0.00509634	Not detected	Not detected	Not detected	Not detected	10.2631	0.0500034	12.067	0.00715713
Limd2	12.4176	0.0003663	0.0120159	5.76882	0.688694	8.60012	0.0351081	Not detected	Not detected	Not detected	Not detected	7.49122	0.374037	16.235	0.00101486
715548.1	12.3803	0.00618763	0.121075	Not detected	Not detected	Not detected	Not detected	Not detected	Not detected	Not detected	Not detected	8.83982	0.120248	12.3803	0.00618763
Dhps	12.3495	2.58e-05	0.00117071	10.1163	0.195883	35.6946	0	9.45972	2.669e-05	0.00383708	0.999937	8.68814	0.014424	1.35022	0.717244
Rpl10	12.3277	2.65e-05	0.0011983	13.8494	0.00909224	16.5539	0.00087287	13.7865	0.0278762	9.84129	0.0199646	13.3302	0.0117161	10.5879	0.0141763
m159	12.3147	0.00637929	0.123613	Not detected	Not detected	Not detected	Not detected	Not detected	Not detected	Not detected	Not detected	3.63855	3.66651	12.3147	0.00637929
Plcg2	12.3123	2.701e-05	0.00121713	10.1773	0.109129	20.6486	0.00012453	9.31522	0.0608543	8.1917	0.0422116	10.2829	0.0331796	8.09669	0.0440551
Ninj2	12.3118	0.00638804	0.123613	Not detected	Not detected	Not detected	Not detected	Not detected	Not detected	Not detected	Not detected	4.84396	1.6367	12.3118	0.00638804
713928.4	12.2975	0.0064305	0.12425	Not detected	Not detected	Not detected	Not detected	Not detected	Not detected	Not detected	Not detected	11.9854	0.0216196	12.2975	0.0064305
Rnf10	12.2684	2.851e-05	0.0012803	5.01646	0.1259	0.988653	0.803998	6.02763	0.938056	17.4949	0.00055898	4.8014	2.50587	18.3217	0.00037752
Dock8	12.2204	0.00666512	0.128212	Not detected	Not detected	Not detected	Not detected	Not detected	Not detected	Not detected	Not detected	6.25767	0.633934	12.2204	0.00666512
Pcgf1	12.2159	0.00043487	0.0140181	6.45905	0.0289196	0.552707	0.907168	Not detected	Not detected	Not detected	Not detected	5.07388	2.72272	23.879	0
Actg1	12.1801	3.178e-05	0.00142224	10.6001	0.0226685	5.5664	0.134721	10.9326	0.0681733	16.4818	0.00090314	13.7652	0.0144059	14.4922	0.00230631
Dync1h1	12.1458	3.315e-05	0.00147847	15.012	0.00672105	25.0601	0	14.8459	0.00664225	2.43285	0.487548	15.0696	0.00715985	8.94444	0.0300388
Kif2a	12.1298	3.381e-05	0.00150276	11.5827	0.027512	12.3816	0.00618405	10.9841	0.0351666	8.61542	0.0348662	11.4344	0.0346086	15.3923	0.0015103
Inppl1	12.0981	3.515e-05	0.001557	9.17028	0.131409	13.3633	0.0039133	8.73273	0.0106335	1.07179	0.783887	9.57158	0.135535	21.8592	0
Pik3r4	12.0511	3.724e-05	0.00164399	9.89951	0.0321012	5.11774	0.163376	10.1173	0.00727147	1.36441	0.713898	9.59714	0.181177	29.6711	0
Wbscr27	12.0165	0.00051503	0.0162403	Not detected	Not detected	Not detected	Not detected	4.99171	0.0257518	0.233991	0.971924	5.53038	2.0016	23.7989	0
Ube2s	12.0118	3.908e-05	0.00171939	10.1974	0.066342	12.7086	0.00531098	10.9206	0.0354006	8.53191	0.0362074	9.62194	0.0890101	14.7948	0.00200064
Wdr12	11.9916	4.006e-05	0.00175657	13.3051	0.0191554	24.9321	0	13.471	0.0122599	4.25472	0.23524	13.5713	0.00706059	6.78785	0.078976
Myt1l	11.9645	0.00053818	0.0168075	1.60482	1.30509	1.25061	0.740894	Not detected	Not detected	Not detected	Not detected	7.83582	0.417696	22.6785	0
Lamb1	11.947	4.231e-05	0.001849	10.9826	0.0400387	12.4465	0.00600007	11.001	0.0403904	9.9375	0.0191049	11.303	0.0322248	13.457	0.00374563
Nudc	11.9407	4.263e-05	0.00185676	14.6337	0.00580075	17.1289	0.00066488	14.7878	0.0292532	10.6996	0.0134664	15.052	0.00641196	7.99374	0.0461413
Sdhb	11.9193	4.377e-05	0.00190006	12.3267	0.0224091	15.9552	0.00115823	11.6824	0.0338488	9.6362	0.0219257	12.3794	0.015284	10.1665	0.0172026
Srrd	11.9171	0.00767246	0.143513	Not detected	Not detected	Not detected	Not detected	3.66212	3.36319	11.9171	0.00767246	Not detected	Not detected	Not detected	Not detected
Ptchd1	11.9033	0.0077219	0.143513	3.73016	3.35029	11.9033	0.0077219	Not detected	Not detected	Not detected	Not detected	Not detected	Not detected	Not detected	Not detected
Aadat	11.9024	0.00772498	0.143513	4.78968	1.74318	11.9024	0.00772498	Not detected	Not detected	Not detected	Not detected	Not detected	Not detected	Not detected	Not detected
Epcam	11.8744	4.624e-05	0.00200061	8.7799	0.103263	8.25469	0.041031	10.1371	0.0812196	15.3493	0.00154119	9.66299	0.0705627	12.0193	0.00731748
Amt	11.8309	4.876e-05	0.00209571	11.6914	0.0241049	11.6002	0.0088861	11.9156	0.0328461	9.72345	0.0210692	11.3501	0.0331663	14.1692	0.00268368
C86695	11.811	0.00805945	0.148456	Not detected	Not detected	Not detected	Not detected	3.42221	3.95531	11.811	0.00805945	Not detected	Not detected	Not detected	Not detected
Pnliprp2	11.7989	0.00810474	0.149076	Not detected	Not detected	Not detected	Not detected	Not detected	Not detected	Not detected	Not detected	4.61087	1.83284	11.7989	0.00810474
Olfr798	11.787	0.00062536	0.0190727	4.1828	4.48358	21.0578	0.00010241	Not detected	Not detected	Not detected	Not detected	5.25918	0.253541	2.51618	0.472374
Dut	11.7424	5.433e-05	0.00232743	12.4035	0.0140532	10.4913	0.0148201	13.2672	0.0501227	17.1682	0.00065263	12.517	0.0108156	7.56771	0.0558441
Slc26a5	11.7294	0.00837005	0.152452	Not detected	Not detected	Not detected	Not detected	6.87196	0.356692	11.7294	0.00837005	Not detected	Not detected	Not detected	Not detected
Glrx5	11.656	6.036e-05	0.00257727	9.17926	0.0419404	4.28872	0.231928	9.9914	0.0867106	15.5275	0.0014171	9.01549	0.131913	15.1518	0.0016914
Zkscan5	11.6166	0.00881905	0.157114	3.49774	3.77335	11.6166	0.00881905	Not detected	Not detected	Not detected	Not detected	Not detected	Not detected	Not detected	Not detected
Whrn	11.5982	0.00889442	0.158025	Not detected	Not detected	Not detected	Not detected	6.42944	0.473446	11.5982	0.00889442	Not detected	Not detected	Not detected	Not detected
Crabp1	11.5894	6.546e-05	0.0027859	10.3362	0.107763	22.4883	0	9.59743	0.00453667	0.692733	0.874912	8.80033	0.11536	11.5871	0.00893996
Unc45b	11.5795	0.00897142	0.159175	3.62142	3.48517	11.5795	0.00897142	Not detected	Not detected	Not detected	Not detected	Not detected	Not detected	Not detected	Not detected
Mageb4	11.5465	0.00076591	0.0227208	4.79815	0.655465	4.49893	0.212385	Not detected	Not detected	Not detected	Not detected	7.60663	0.397373	18.5941	0.00033165
4731419I09Rik	11.5388	0.00914226	0.161766	Not detected	Not detected	Not detected	Not detected	Not detected	Not detected	Not detected	Not detected	5.52415	0.974498	11.5388	0.00914226
Pck2	11.5127	7.186e-05	0.00304832	9.79783	0.0273011	4.08799	0.252118	9.36646	0.202448	27.9028	0	9.61005	0.0154354	2.54743	0.46678
Anxa6	11.4154	8.087e-05	0.00341938	13.3092	0.019827	25.8713	0	13.1709	0.0142385	4.84384	0.183596	13.5327	0.00370782	3.53091	0.316775
Extl3	11.39	8.34e-05	0.00351495	4.47882	0.315408	1.77798	0.619738	6.69092	1.05298	30.7231	0	6.3058	0.0838584	1.66892	0.643866
Cpt1a	11.381	8.431e-05	0.00354184	9.24296	0.226486	24.0876	0	9.36189	0.0324272	4.46001	0.215885	8.82627	0.0548098	5.59543	0.133041
Ifrd1	11.3675	8.57e-05	0.00358865	8.28257	0.106404	6.25956	0.0996426	10.3758	0.0438429	8.99686	0.0293326	12.048	0.0322817	18.8461	0.00029418
Lamc1	11.3341	8.924e-05	0.00372491	12.0261	0.0388954	23.0084	0	12.0923	0.00309768	0.941543	0.815393	12.2126	0.0161143	10.0525	0.0181255
Abca8b	11.3123	0.0101517	0.175449	Not detected	Not detected	Not detected	Not detected	3.50141	3.58015	11.3123	0.0101517	Not detected	Not detected	Not detected	Not detected
Xpo1	11.3028	9.268e-05	0.00384386	14.2336	0.00943479	21.7683	0	14.6527	0.00319908	1.16602	0.761165	14.7024	0.00920872	10.9741	0.0118667
Pycr2	11.2884	9.431e-05	0.00389577	12.5242	0.0345154	27.7586	0	12.5016	0.00370042	1.18437	0.756755	12.7826	0.00641844	4.92235	0.177572
Fdx1	11.2645	9.708e-05	0.00398824	9.31689	0.170455	18.9739	0.00027682	8.42174	0.162617	13.8435	0.00312608	8.502	0.0117276	0.975979	0.807064
Tgm1	11.2042	0.00010441	0.00426248	6.90809	0.28871	7.27784	0.0635499	7.40168	0.257663	11.9233	0.00765072	7.08287	0.433717	14.4116	0.00239522
Eif5a	11.1722	0.00010853	0.00441683	13.2508	0.0205555	25.8744	0	14.6877	0.0108568	3.96086	0.265722	13.5881	0.00381365	3.68136	0.297991
Rpl5	11.1642	0.00010958	0.00444567	15.7494	0.00413299	24.2797	0	16.2246	0.018959	7.09043	0.0690707	15.8971	0.00157396	2.12248	0.547378
1700022F17Rik	11.1587	0.00011032	0.00446179	4.35882	4.64204	24.3014	0	6.88337	0.205004	6.79199	0.0788318	5.66798	0.182853	2.38267	0.496869
Myo18a	11.1062	0.00011753	0.00472405	10.2038	0.0314927	6.05674	0.108882	9.14588	0.111487	13.8508	0.00311548	10.118	0.0603479	13.411	0.00382716
Plce1	11.102	0.00111196	0.0312766	5.04031	2.53056	20.166	0.00015681	Not detected	Not detected	Not detected	Not detected	3.45793	0.684824	2.03803	0.564552
Ppp2ca	11.0798	0.00012132	0.00486139	8.05492	0.204702	10.4653	0.0149983	10.0749	0.0845393	15.6185	0.0013576	11.1958	0.0180598	7.15569	0.0670974
Nlrp6	11.0779	0.0113119	0.191318	Not detected	Not detected	Not detected	Not detected	6.17994	0.535372	11.0779	0.0113119	Not detected	Not detected	Not detected	Not detected
Tada2b	11.0762	0.00113623	0.0317457	6.32429	1.21349	21.3429	0	Not detected	Not detected	Not detected	Not detected	6.18843	0.0439666	0.809529	0.847187
Pml	11.0755	0.00012195	0.00487164	11.9105	0.0448458	24.704	0	12.0707	0.0222926	6.75507	0.080128	12.123	0.00293624	1.76737	0.622062
Dync1li1	11.0575	0.00012463	0.00496348	11.8309	0.0233134	12.2272	0.00664402	11.663	0.0268716	7.62319	0.0544761	11.4554	0.0296576	13.322	0.00398952
Galntl5	11.0469	0.0114748	0.19307	2.9072	5.16442	11.0469	0.0114748	Not detected	Not detected	Not detected	Not detected	Not detected	Not detected	Not detected	Not detected
Zfp28	11.0415	0.00116965	0.0322719	4.644	0.0666517	0.416001	0.936918	7.00071	0.605666	21.667	0	Not detected	Not detected	Not detected	Not detected
Elmod2	11.0049	0.00120595	0.0330633	2.9054	4.97698	10.6342	0.0138777	Not detected	Not detected	Not detected	Not detected	6.3276	0.563396	11.3756	0.00985909
Slc9a3r1	11.0033	0.00013302	0.00528146	11.5958	0.0290768	13.1926	0.0042381	12.2288	0.011352	3.51536	0.318776	11.6479	0.0332007	16.302	0.00098324
Gm14296	10.9997	0.0117275	0.196561	3.49236	3.58487	10.9997	0.0117275	Not detected	Not detected	Not detected	Not detected	Not detected	Not detected	Not detected	Not detected
Usp26	10.9803	0.00013675	0.00541306	9.85119	0.0841756	13.0258	0.00458118	9.44849	0.016884	2.4151	0.49083	9.62346	0.10519	17.5	0.00055764
Mcm7	10.9733	0.00013792	0.00544282	13.2485	0.0157754	19.8286	0.0001842	13.6975	0.00807639	2.83853	0.417197	13.4528	0.0109855	10.2526	0.0165367
Rbfox3	10.9712	0.0118825	0.198393	Not detected	Not detected	Not detected	Not detected	3.63999	3.14545	10.9712	0.0118825	Not detected	Not detected	Not detected	Not detected
Calb2	10.9483	0.00014211	0.00559123	6.97347	0.246992	6.48232	0.0903625	6.59299	0.483624	13.2202	0.00418391	6.86714	0.455795	13.1425	0.00433826
Nfib	10.9481	0.01201	0.200008	3.49143	3.57008	10.9481	0.01201	Not detected	Not detected	Not detected	Not detected	Not detected	Not detected	Not detected	Not detected
Srrt	10.9423	0.00014314	0.0056148	13.4879	0.0105856	15.4215	0.00148967	13.9977	0.0209176	7.45583	0.0587042	14.5266	0.00856943	9.94962	0.0189992
Foxred2	10.9282	0.00128555	0.0348061	Not detected	Not detected	Not detected	Not detected	3.59065	0.419266	1.41183	0.702763	11.339	0.0481116	20.4446	0.00013728
Klhl2	10.9231	0.0121492	0.200978	3.69979	3.1325	10.9231	0.0121492	Not detected	Not detected	Not detected	Not detected	Not detected	Not detected	Not detected	Not detected
Sqstm1	10.9205	0.00014694	0.00572934	9.57354	0.0375711	4.8992	0.179329	9.39632	0.0828193	11.5712	0.00900632	8.15166	0.244793	16.2911	0.00098831
Itpk1	10.8926	0.00015194	0.00590661	9.26977	0.195055	21.0904	0.00010082	8.26004	0.0639997	4.97267	0.173809	8.76799	0.0672046	6.61475	0.0852453
Mmgt1	10.8926	0.00132436	0.0355611	7.24681	0.596527	18.5298	0.00034195	6.46344	0.129881	3.25531	0.353911	Not detected	Not detected	Not detected	Not detected
Psma4	10.881	0.00015406	0.0059712	14.0124	0.00736997	14.8367	0.00196163	13.8262	0.0162098	5.73357	0.125317	14.2179	0.0109513	12.0728	0.00713774
Pfkm	10.8784	0.00015455	0.00597242	10.5072	0.056609	13.1271	0.00436962	10.5087	0.00876986	1.87812	0.598085	9.74047	0.0988488	17.63	0.0005243
Mfge8	10.8702	0.00015609	0.00601408	9.26727	0.130311	14.0683	0.00281366	7.89142	0.20006	12.5218	0.00579368	9.0536	0.0511917	6.02043	0.11062
Krt16	10.8691	0.00135045	0.0360388	2.05566	1.4411	1.82346	0.609843	4.77407	2.55431	19.9148	0.00017679	Not detected	Not detected	Not detected	Not detected
Hnrnpab	10.8502	0.00015988	0.00614194	14.8491	0.00634931	21.4106	0	15.2455	0.00411087	1.51813	0.678093	15.2034	0.00758785	9.62177	0.0220706
Pqlc1	10.8449	0.0125947	0.205797	Not detected	Not detected	Not detected	Not detected	6.6249	0.388379	10.8449	0.0125947	Not detected	Not detected	Not detected	Not detected
Dynll1	10.8245	0.00016488	0.00631539	10.6647	0.015964	4.0793	0.253028	9.86942	0.0537369	9.179	0.0270032	10.6002	0.0660796	19.2151	0.00024678
Eif2s2	10.814	0.00016696	0.00637327	14.4186	0.00947064	24.4911	0	14.9306	0.00859807	3.15534	0.36829	14.672	0.0040416	4.79558	0.187392
Dennd4a	10.8129	0.00141514	0.0374581	4.74084	1.04218	6.90491	0.0749911	Not detected	Not detected	Not detected	Not detected	10.1581	0.0647444	14.7209	0.00207138
Eef1e1	10.8119	0.00016737	0.00637327	10.8734	0.00359673	1.04528	0.790297	12.2955	0.00042442	0.132561	0.987662	12.029	0.0539634	31.258	0
Gon4l	10.8052	0.00016873	0.00640633	10.234	0.0639683	12.5338	0.00576146	8.78203	0.177264	18.3361	0.00037493	10.2733	0.00636819	1.54566	0.671773
Baz1a	10.7993	0.00016992	0.00643276	7.59998	0.191129	7.38135	0.0606867	7.03699	0.135497	4.96304	0.174524	8.12362	0.306802	20.0536	0.00016546
CQ062	10.7916	0.00017149	0.00647337	5.24697	0.422824	3.82739	0.280716	7.02617	0.198813	7.23117	0.0648835	9.8806	0.110056	21.3164	0
Ngfr	10.7885	0.0129262	0.209412	Not detected	Not detected	Not detected	Not detected	5.22853	1.00579	10.7885	0.0129262	Not detected	Not detected	Not detected	Not detected
Hspa8	10.7657	0.0001769	0.00665829	17.8001	0.00111972	23.2923	0	18.4967	0.0180262	6.80965	0.0782189	18.1846	0.00149111	2.19502	0.532931
Atp2a2	10.7552	0.00017914	0.00672247	13.4899	0.0184691	26.9405	0	13.4902	0.00022823	0.0792951	0.994201	13.2368	0.00595556	5.24577	0.15466
Ifitm1	10.7489	0.0001805	0.00672247	8.16227	0.0885606	4.83742	0.184097	7.95741	0.0410918	2.67549	0.444408	8.90402	0.230792	24.7337	0
Eno3	10.7481	0.00018067	0.00672247	10.2804	0.0410118	8.2692	0.0407638	9.14777	0.041211	5.12461	0.162897	10.4509	0.0703414	18.8503	0.00029359
Olfr353	10.7444	0.0131916	0.212354	3.62394	3.22879	10.7444	0.0131916	Not detected	Not detected	Not detected	Not detected	Not detected	Not detected	Not detected	Not detected
Abcf2	10.7383	0.0001828	0.00678235	13.6463	0.0142781	22.9353	0	13.7348	0.00475944	1.67595	0.642294	13.4791	0.0080925	7.60352	0.0549575
Scamp4	10.7268	0.00018533	0.00685668	7.22498	0.133066	4.07815	0.253148	3.50539	3.03181	9.60694	0.0222205	7.13347	0.538437	18.4952	0.00034762
Mfsd10	10.7252	0.0133085	0.213707	Not detected	Not detected	Not detected	Not detected	Not detected	Not detected	Not detected	Not detected	3.57776	3.32595	10.7252	0.0133085
Dag1	10.7022	0.00019086	0.00702984	8.73215	0.0446367	3.46469	0.325371	9.00893	0.0899289	10.4457	0.0151337	13.1123	0.021409	18.1962	0.00040071
CO060	10.7014	0.0134548	0.214996	3.56436	3.33621	10.7014	0.0134548	Not detected	Not detected	Not detected	Not detected	Not detected	Not detected	Not detected	Not detected
Sh3bp1	10.7012	0.00019109	0.00702984	7.57394	0.0386627	1.46936	0.689359	9.25016	0.0767353	10.02	0.0183971	10.5626	0.0723518	20.6141	0.0001266
Cep72	10.6935	0.00019286	0.00707497	8.52983	0.0977891	6.70017	0.0820939	9.34734	0.116789	15.9561	0.0011577	8.51786	0.112109	9.42406	0.0241531
Hacl1	10.6782	0.0001964	0.0071846	7.12228	1.03585	29.7984	0	5.12366	0.215868	2.15165	0.541534	8.30784	0.0011506	0.0846236	0.993617
Gm8334	10.6479	0.00162299	0.0418539	Not detected	Not detected	Not detected	Not detected	6.91172	0.0095915	0.32374	0.955503	5.99145	1.29807	20.9721	0.00010669
Gm10358	10.6293	0.0139088	0.219026	7.51702	0.289675	10.6293	0.0139088	Not detected	Not detected	Not detected	Not detected	Not detected	Not detected	Not detected	Not detected
Impact	10.6236	0.00020964	0.00760485	10.7473	0.0338797	9.10996	0.0278641	10.9441	0.0401844	9.74421	0.0208704	10.7087	0.0422232	13.0166	0.00460093
Lonrf1	10.6107	0.0140283	0.219845	6.12785	0.68097	10.6107	0.0140283	Not detected	Not detected	Not detected	Not detected	Not detected	Not detected	Not detected	Not detected
Pgap1	10.5936	0.00021727	0.00785974	10.3159	0.110131	22.6967	0	9.78859	0.0232295	3.84166	0.279078	8.50047	0.0630557	5.24245	0.154881
Ubap2	10.5805	0.00022067	0.00796062	12.6502	0.00396833	3.4493	0.327398	12.6527	0.027985	9.1022	0.0279625	12.9089	0.0240221	19.1901	0.00024973
Efr3a	10.5724	0.00022284	0.0080167	7.06196	0.0720977	1.99832	0.572755	9.9894	0.155179	27.7672	0	6.3567	0.0948102	1.95156	0.58252
Hells	10.5695	0.0002236	0.00802188	13.6153	0.0116747	18.398	0.00036407	14.0889	0.0122923	4.39789	0.221581	13.8377	0.00871916	8.91264	0.0304752
Nkx2-8	10.5588	0.0143673	0.224079	Not detected	Not detected	Not detected	Not detected	5.8857	0.624018	10.5588	0.0143673	Not detected	Not detected	Not detected	Not detected
Chrd	10.556	0.00175153	0.0446383	Not detected	Not detected	Not detected	Not detected	6.52397	0.541785	14.142	0.00271806	9.27782	0.0516295	6.96994	0.0728622
Nwc	10.5515	0.00175805	0.044717	Not detected	Not detected	Not detected	Not detected	5.58424	0.723653	9.94388	0.0190492	5.28483	1.10537	11.1591	0.0108959
Hspd1	10.5484	0.00022928	0.00820306	17.9043	0.00139498	30.9446	0	18.6376	0.00131808	0.498042	0.919321	17.9344	0.00013835	0.202725	0.977148
Acot9	10.5367	0.00023251	0.00829583	9.99892	0.0275551	4.67066	0.197564	9.75751	0.142542	23.2767	0	9.23345	0.0278772	3.66259	0.300279
Akap8l	10.5286	0.00023477	0.00835358	9.33028	0.0261475	2.9347	0.401803	9.03357	0.202743	23.8401	0	9.27912	0.035608	4.81087	0.186182
Olfr1467	10.5173	0.0146442	0.226768	3.54396	3.3203	10.5173	0.0146442	Not detected	Not detected	Not detected	Not detected	Not detected	Not detected	Not detected	Not detected
Llgl2	10.4599	0.00025475	0.00898974	10.0178	0.0604559	10.3675	0.015687	9.14924	0.0591759	7.3638	0.0611633	9.66351	0.0801017	13.6483	0.00342512
Gtf2i	10.4577	0.00025541	0.00898974	12.9386	0.00260504	2.70496	0.439385	12.2062	0.00739575	2.28342	0.515704	13.0512	0.0316113	26.3847	0
Exosc3	10.4513	0.00025735	0.00903361	9.53959	0.106564	13.6079	0.00349056	9.97895	0.0750946	13.3839	0.00387588	10.0802	0.0200604	4.36228	0.224908
Atp5g2	10.4385	0.0151841	0.232913	9.96794	0.0627706	10.4385	0.0151841	Not detected	Not detected	Not detected	Not detected	Not detected	Not detected	Not detected	Not detected
Ube2c	10.4219	0.0002665	0.00932593	9.87845	0.103207	16.2416	0.00101173	11.5203	0.0291179	8.0423	0.0451455	10.8229	0.0213183	6.98194	0.0724756
Cct5	10.42	0.00026711	0.00932593	15.2335	0.00551961	23.5912	0	15.3508	0.0129336	4.78499	0.188236	15.2282	0.00226816	2.88379	0.409892
Fkbp2	10.4028	0.00027262	0.00944999	8.11723	0.0172384	0.915825	0.821607	10.3123	0.025416	5.10616	0.164187	10.1683	0.110132	25.1864	0
Ndufab1	10.39	0.0002768	0.00956171	11.3684	0.0539873	21.2895	0	10.4188	0.00547945	1.14035	0.767344	11.1634	0.022416	8.74003	0.0329547
Zfp57	10.377	0.0002811	0.00967482	8.66659	0.136196	10.1527	0.0173121	10.2577	0.0100323	1.97836	0.57691	10.589	0.0657371	19	0.0002734
Cbr3	10.3604	0.00028669	0.00982517	10.7122	0.0282666	7.4376	0.0591836	11.4443	0.0506777	13.7875	0.00320909	10.8668	0.0294091	9.85606	0.0198302
Usp31	10.3557	0.0157728	0.237928	Not detected	Not detected	Not detected	Not detected	3.67083	2.90443	10.3557	0.0157728	Not detected	Not detected	Not detected	Not detected
Acly	10.3497	0.00029035	0.00992448	14.8013	0.00660083	21.6128	0	15.0616	0.0119431	4.39511	0.221839	15.0803	0.00403037	5.04115	0.168809
Cs	10.3446	0.0002921	0.00993216	13.2924	0.0127896	16.5167	0.00088834	12.6121	0.0253593	8.21384	0.041793	13.4611	0.00673945	6.30324	0.0977536
Fsd1l	10.3202	0.0021284	0.0525961	Not detected	Not detected	Not detected	Not detected	4.75349	0.0666062	0.511823	0.916286	4.03825	4.58591	20.1286	0.00015964
Pdlim7	10.3114	0.00030381	0.0102767	9.84203	0.0616037	9.47921	0.0235536	10.2814	0.0530625	10.5493	0.0144299	10.0309	0.0515956	10.9058	0.0122464
Dhx15	10.3019	0.00030726	0.0103664	13.3692	0.016986	23.0007	0	13.6146	0.0130653	4.57173	0.205981	13.5497	0.00348569	3.33336	0.343027
Soat1	10.2773	0.00031634	0.0106452	8.3755	0.199667	12.4387	0.00602187	7.75275	0.0928467	5.34336	0.148313	6.92223	0.436465	13.0499	0.00453003
Fdps	10.2656	0.00032076	0.0107661	12.1695	0.0168089	10.8625	0.0124932	12.7657	0.0119285	3.92301	0.269898	13.1206	0.018792	16.0112	0.001128
Paf	10.2632	0.00223078	0.0548141	6.29405	0.564735	9.74911	0.0208237	6.37995	0.45485	10.7773	0.0129933	Not detected	Not detected	Not detected	Not detected
Sept1	10.2589	0.00032331	0.0108238	9.36385	0.116969	13.4027	0.00384193	9.69274	0.00161855	0.257324	0.967844	10.3564	0.0673122	17.1166	0.00066875
Fgf15	10.242	0.0166173	0.2472	Not detected	Not detected	Not detected	Not detected	5.28806	0.915935	10.242	0.0166173	Not detected	Not detected	Not detected	Not detected
Pou3f1	10.2343	0.00228453	0.0556102	5.85705	0.199541	2.6311	0.452064	6.15035	0.879581	17.8375	0.00047514	Not detected	Not detected	Not detected	Not detected
Zfyve9	10.2323	0.00033361	0.01114	6.09178	0.0605299	0.922417	0.820015	9.03708	0.158333	18.6505	0.00032287	9.94792	0.0552214	11.1241	0.0110733
Chd9	10.2228	0.00033739	0.0112363	8.30866	0.200888	12.0096	0.00735045	8.31355	0.0359743	2.88166	0.410233	9.95088	0.0781857	15.7773	0.00125967
Lsmd1	10.2207	0.00033822	0.0112363	7.5161	0.0632325	2.31894	0.508902	6.43269	0.947296	23.2571	0	6.26203	0.263087	5.08621	0.165592
Klf5	10.2043	0.00034486	0.0114278	6.91404	0.316945	8.01899	0.0456209	5.95546	0.439824	7.80721	0.0501687	6.49457	0.655734	14.7867	0.00200835
Trim33	10.1939	0.00034911	0.0115117	11.4439	0.0468228	19.3445	0.00023203	10.9352	0.0377007	9.12096	0.0277252	11.5564	0.00449437	2.11633	0.548616
Ppid	10.1938	0.00034916	0.0115117	14.0099	0.00627847	12.6197	0.00553562	14.0195	0.0202036	7.20791	0.065558	13.7451	0.0107383	10.7538	0.0131344
Best1	10.1526	0.0173129	0.253617	Not detected	Not detected	Not detected	Not detected	Not detected	Not detected	Not detected	Not detected	7.0827	0.305575	10.1526	0.0173129
Ttbk2	10.1375	0.0174325	0.254511	Not detected	Not detected	Not detected	Not detected	Not detected	Not detected	Not detected	Not detected	5.95691	0.642021	10.1375	0.0174325
Rps15	10.1362	0.00037372	0.0122285	13.6518	0.0154813	24.953	0	15.0915	0.00305378	1.12448	0.771167	13.8958	0.00418476	4.33109	0.22786
Ifitm2	10.1314	0.00037583	0.0122667	9.98571	0.102916	17.3029	0.00061225	11.4935	0.0210372	5.78002	0.122817	10.0832	0.033565	7.31135	0.062609
Sat2	10.1216	0.0175602	0.255802	3.54581	3.19174	10.1216	0.0175602	Not detected	Not detected	Not detected	Not detected	Not detected	Not detected	Not detected	Not detected
Ccdc7	10.1097	0.0176563	0.256341	3.56409	3.15226	10.1097	0.0176563	Not detected	Not detected	Not detected	Not detected	Not detected	Not detected	Not detected	Not detected
Phrf1	10.062	0.00040789	0.0132468	7.3093	0.208522	6.73172	0.0809587	8.58098	0.217152	20.1793	0.00015582	7.08385	0.0984925	3.27483	0.351161
Apex2	10.036	0.00268887	0.0629805	2.62497	1.19947	2.15594	0.540679	4.08502	3.7422	17.916	0.00045774	Not detected	Not detected	Not detected	Not detected
Cct7	10.0321	0.00042249	0.0136868	14.6542	0.0053886	16.114	0.00107458	14.8474	0.0199771	7.31728	0.062444	14.8337	0.0054933	6.66496	0.083379
CG062	10.0161	0.01843	0.264332	Not detected	Not detected	Not detected	Not detected	3.77491	2.60842	10.0161	0.01843	Not detected	Not detected	Not detected	Not detected
Hist1h1b	10.0106	0.00043328	0.0140015	15.5569	0.005176	27.005	0	15.3755	0.00519649	1.9233	0.588477	15.7043	0.00083042	1.10352	0.776225
Spire2	10.0052	0.00275752	0.0642418	Not detected	Not detected	Not detected	Not detected	6.91082	0.341925	11.5342	0.00916185	7.08985	0.253929	8.47632	0.037128
Iqsec2	9.98095	0.00281297	0.0653	2.61632	1.12738	2.01559	0.569177	7.06847	0.480046	17.9463	0.00045121	Not detected	Not detected	Not detected	Not detected
Ndufa8	9.97986	0.00044923	0.0144238	9.71606	0.126082	17.9509	0.00045023	10.1005	0.00335144	0.62503	0.890679	10.7073	0.0368892	11.3636	0.00991357
CL023	9.97902	0.00044967	0.0144238	7.49814	0.682811	24.7651	0	8.17925	0.0253846	1.88279	0.597087	8.81723	0.0324023	3.28922	0.349146
Stmn2	9.96294	0.00045824	0.0146557	7.70386	0.171611	7.06595	0.0698253	9.31256	0.0570672	7.67244	0.0532895	8.87225	0.1442	15.1504	0.0016925
Entpd5	9.96125	0.00045915	0.0146557	4.43265	0.0793845	0.434937	0.932934	4.40839	4.67985	28.1805	0	2.23183	0.969492	1.26836	0.73666
Cdyl2	9.95397	0.0004631	0.0147456	6.87438	0.880429	21.7374	0	7.22174	0.149571	6.17247	0.103514	7.35761	0.0490699	1.95198	0.582432
Atpif1	9.94142	0.00046997	0.0149278	12.0802	0.0257254	15.7342	0.00128551	10.707	0.00192204	0.436844	0.932531	13.4162	0.014768	13.6532	0.00341729
Casp3	9.92591	0.0004786	0.015165	10.8508	0.0249082	7.13879	0.0676031	10.6491	0.0245733	5.49172	0.139135	11.2443	0.042255	17.1472	0.00065914
Rpl37	9.90981	0.00048772	0.0154164	12.879	0.0102588	10.2679	0.0164212	11.4876	0.0385223	10.5719	0.0142812	12.8904	0.0111934	8.88969	0.030794
Gm10554	9.89933	0.00300735	0.0691216	10.1492	0.0346555	6.44431	0.0918847	8.76627	0.130173	13.3544	0.00392972	Not detected	Not detected	Not detected	Not detected
Akap14	9.85893	0.00310836	0.0708935	5.08789	2.37309	19.4742	0.00021812	Not detected	Not detected	Not detected	Not detected	1.24006	0.362297	0.243693	0.970245
Blm	9.85638	0.00051924	0.0163335	10.3567	0.0218412	4.61586	0.202185	9.69875	0.0288078	4.59148	0.204275	9.84343	0.107442	20.3618	0.00014282
Lactb2	9.85386	0.00052077	0.0163421	11.7411	0.0390904	19.398	0.00022619	10.8438	0.00165618	0.391079	0.942079	12.3308	0.0149647	9.77254	0.020602
Pfn1	9.85007	0.00052308	0.0163752	15.4119	0.00158222	7.54901	0.0563124	15.4617	0.0336884	12.4856	0.00589189	14.7484	0.00793357	9.51557	0.0231663
Gm6816	9.8215	0.020146	0.284322	Not detected	Not detected	Not detected	Not detected	10.1468	0.0517876	9.8215	0.020146	Not detected	Not detected	Not detected	Not detected
Gm7263	9.82094	0.0201512	0.284322	Not detected	Not detected	Not detected	Not detected	Not detected	Not detected	Not detected	Not detected	7.11963	0.288517	9.82094	0.0201512
Rbp2	9.81214	0.0202324	0.284748	Not detected	Not detected	Not detected	Not detected	8.96905	0.086179	9.81214	0.0202324	Not detected	Not detected	Not detected	Not detected
Trip11	9.81113	0.00054747	0.0170567	9.11346	0.0277659	2.72639	0.435761	10.3108	0.0329198	6.61034	0.0854111	11.3273	0.0475621	20.0967	0.00016209
Zfp791	9.80914	0.0202601	0.284748	6.18137	0.609093	9.80914	0.0202601	Not detected	Not detected	Not detected	Not detected	Not detected	Not detected	Not detected	Not detected
Cgnl1	9.79832	0.00055573	0.0172727	9.16997	0.236167	24.0119	0	9.57821	0.030977	4.69111	0.195864	8.5031	0.00830914	0.691973	0.87509
Cct8	9.7874	0.00056288	0.0174533	15.8591	0.00303748	19.0925	0.00026162	16.3055	0.020176	7.55087	0.0562658	16.6002	0.00193508	2.71888	0.437028
Sgk3	9.78422	0.00330394	0.0745273	6.1553	1.11267	17.6333	0.00052347	Not detected	Not detected	Not detected	Not detected	3.61838	0.583996	1.93514	0.585976
Safb	9.78376	0.00056527	0.0174858	11.7533	0.0270355	13.5173	0.00364162	11.4741	0.0270914	7.41479	0.0597886	11.7573	0.0163277	8.41924	0.0380972
Slc12a7	9.74598	0.00059078	0.0182316	9.56463	0.0808589	10.4861	0.0148558	9.13258	0.0966594	11.9316	0.00762122	10.1994	0.0292997	6.8203	0.0778515
5330438I03Rik	9.74021	0.0209086	0.291222	Not detected	Not detected	Not detected	Not detected	Not detected	Not detected	Not detected	Not detected	7.1128	0.28743	9.74021	0.0209086
Igf2bp1	9.72771	0.00060352	0.0185807	14.978	0.00486106	17.7486	0.00049561	15.1962	0.0145371	5.3637	0.147022	15.111	0.00483663	6.07086	0.108213
Fth1	9.71297	0.00061399	0.0188585	9.20226	0.0984553	10.2115	0.0168511	6.052	0.013105	0.248519	0.969401	8.91787	0.172795	18.6789	0.00031854
Gspt1	9.71003	0.00061609	0.0188785	12.6866	0.00708638	6.29904	0.0979338	13.216	0.0286975	9.79445	0.0203967	13.024	0.0157478	13.0366	0.0045581
Uggt1	9.7004	0.00062305	0.0190469	13.2742	0.0124682	15.9219	0.00117657	13.3786	0.00725328	2.50283	0.474781	13.4328	0.0114986	10.6765	0.0136103
Myef2	9.67244	0.00064369	0.0195859	10.3768	0.101632	21.747	0	8.77124	0.0494194	5.08312	0.165811	11.0976	0.00579789	2.18726	0.534463
Dynlrb1	9.66433	0.00064981	0.019726	10.2456	0.0768427	15.1645	0.00168131	10.3681	0.0562701	11.5179	0.00923108	9.905	0.0117604	2.31055	0.510502
Cul1	9.64617	0.0006637	0.0201008	11.9832	0.0297388	17.1331	0.00066355	11.8104	0.0114797	3.34103	0.341972	11.7483	0.0164805	8.46432	0.0373297
Bmpr1a	9.62343	0.0037664	0.0825755	3.84614	3.54819	13.5409	0.00360158	4.71505	0.762949	5.70596	0.126826	Not detected	Not detected	Not detected	Not detected
Tead1	9.61949	0.00068463	0.0206866	7.73389	0.593642	24.8995	0	8.15235	0.0203518	1.48614	0.685472	7.71038	0.0494013	2.47281	0.480226
Ndufs1	9.61582	0.00068756	0.0207271	13.0366	0.00393692	4.34233	0.226793	12.8247	0.0267789	8.85536	0.031277	12.6758	0.021153	15.6498	0.00133772
Ccs	9.59603	0.00070358	0.0211321	10.0838	0.121452	21.6922	0	9.34432	0.00835939	1.1405	0.767307	9.94249	0.0296566	5.95534	0.113804
Tmsb4x	9.59521	0.00070424	0.0211321	11.7674	0.0324985	16.3906	0.00094291	11.7653	0.0075356	2.17653	0.536586	10.9377	0.0293878	10.2185	0.0167974
Slc25a20	9.58976	0.00070872	0.0212176	9.15191	0.0892734	8.97624	0.0296085	9.44159	0.0669339	9.54475	0.02286	8.57564	0.117535	10.2483	0.0165692
Itga3	9.58757	0.00071053	0.021223	8.37241	0.226426	14.0789	0.00279967	8.56703	0.152792	14.0913	0.00278353	7.88906	0.010544	0.59253	0.89814
Irak1	9.56187	0.00395969	0.0856595	4.26886	1.79664	8.89805	0.0306775	Not detected	Not detected	Not detected	Not detected	8.99851	0.0899691	10.2257	0.016742
Gpd2	9.56145	0.00073243	0.0218271	12.1261	0.020389	12.828	0.00502369	12.5214	0.00195852	0.628232	0.88994	12.459	0.0222271	15.2281	0.00163174
ENSMUSG00000053526	9.5336	0.0229766	0.311367	Not detected	Not detected	Not detected	Not detected	Not detected	Not detected	Not detected	Not detected	3.39204	3.34809	9.5336	0.0229766
Rab11fip5	9.52727	0.023043	0.311943	Not detected	Not detected	Not detected	Not detected	Not detected	Not detected	Not detected	Not detected	4.20686	1.93902	9.52727	0.023043
Mfsd1	9.51903	0.0231298	0.312468	Not detected	Not detected	Not detected	Not detected	3.37853	3.28875	9.51903	0.0231298	Not detected	Not detected	Not detected	Not detected
Rps9	9.51195	0.00077575	0.0229604	15.2373	0.0052451	22.471	0	15.5766	0.0028636	1.06311	0.785987	15.9403	0.00369774	5.00171	0.171672
Sntb2	9.49293	0.00079306	0.0234196	9.06948	0.0512721	4.8998	0.179283	8.84295	0.118033	12.602	0.0055813	8.4409	0.13712	10.977	0.0118511
Tpm2	9.49082	0.00079499	0.0234234	9.13003	0.190527	18.9003	0.00028669	8.80356	0.0361239	3.77886	0.286355	7.76683	0.111578	5.79332	0.12211
IDHG2	9.48882	0.0234506	0.315493	2.83106	4.64923	9.48882	0.0234506	Not detected	Not detected	Not detected	Not detected	Not detected	Not detected	Not detected	Not detected
Rbpms	9.46155	0.00082243	0.0241228	10.7145	0.027986	7.37427	0.0608785	10.1324	0.0416224	7.85276	0.0491549	10.7089	0.0426756	13.1576	0.00430784
Clta	9.45806	0.00082576	0.024166	11.9033	0.0145568	7.98335	0.0463571	12.8546	0.0243563	8.07606	0.0444657	12.8705	0.0156049	12.3148	0.00637914
Tmc1	9.45128	0.0238553	0.319612	Not detected	Not detected	Not detected	Not detected	Not detected	Not detected	Not detected	Not detected	3.47544	3.13882	9.45128	0.0238553
Cthrc1	9.44499	0.00435355	0.0921709	5.90483	1.3531	18.375	0.00036806	Not detected	Not detected	Not detected	Not detected	1.82175	0.518225	0.514954	0.915594
Taok3	9.44467	0.00083867	0.0244888	6.7896	0.0784587	1.83846	0.606602	4.99861	2.23535	20.4098	0.00013958	6.6077	0.250438	6.08571	0.107514
Pcdhga2	9.40374	0.0243778	0.32362	Not detected	Not detected	Not detected	Not detected	Not detected	Not detected	Not detected	Not detected	3.58466	2.90271	9.40374	0.0243778
Pfdn2	9.3843	0.00089933	0.0262013	12.6145	0.00977391	8.31027	0.0400162	12.1507	0.0302641	9.2741	0.02586	12.7417	0.0139695	10.5685	0.0143032
Cep55	9.33475	0.00095231	0.0276829	10.6077	0.0783667	19.3338	0.00023322	10.8404	0.0152355	3.59428	0.308739	11.0751	0.0136093	5.07621	0.166301
Ppp4c	9.33027	0.00095724	0.0277642	9.80792	0.105563	15.9054	0.00118578	9.64813	0.0689045	10.7513	0.0131497	9.17975	0.0104951	1.33417	0.721036
Plod1	9.32701	0.00096086	0.0278073	10.2594	0.0455663	9.06911	0.028386	9.44125	0.0980679	13.9823	0.00292935	8.38201	0.0639299	4.92961	0.177025
Cntnap3	9.32527	0.00479637	0.099129	3.56031	3.97	12.7026	0.00532583	Not detected	Not detected	Not detected	Not detected	2.57841	3.60358	5.9479	0.114173
Gpx7	9.3217	0.00096676	0.027916	8.68601	0.0269105	2.03019	0.566164	4.50407	1.79136	11.5426	0.00912603	8.24986	0.203074	14.3923	0.00241704
Scn10a	9.31456	0.0253882	0.33051	Not detected	Not detected	Not detected	Not detected	6.28066	0.420404	9.31456	0.0253882	Not detected	Not detected	Not detected	Not detected
Gm10366	9.31316	0.0254043	0.33051	Not detected	Not detected	Not detected	Not detected	Not detected	Not detected	Not detected	Not detected	3.52745	2.98706	9.31316	0.0254043
Atl2	9.29942	0.00099192	0.0285792	9.76656	0.110851	16.2815	0.00099282	9.86479	0.00641995	1.09461	0.778376	10.0581	0.0490063	10.5222	0.0146113
Cgn	9.29522	0.00099674	0.0286546	10.6525	0.0578238	14.6653	0.00212622	10.3924	0.00704863	1.45432	0.692853	10.9888	0.0329616	11.7661	0.00822908
Sall2	9.29171	0.00100078	0.0287074	8.04144	0.0402019	2.0383	0.564496	7.16286	0.280832	11.1591	0.010896	6.95282	0.481131	14.6777	0.00211382
D11Wsu47e	9.27322	0.00102234	0.0291618	7.45939	0.122268	4.32989	0.227975	8.31791	0.16397	13.167	0.00428905	6.84166	0.364059	10.3228	0.0160126
Fkbpl	9.27237	0.00102334	0.0291618	4.23617	5.35812	26.0071	0	6.15169	0.0521271	1.05808	0.787202	5.82075	0.0521325	0.751963	0.860919
710783.2	9.27112	0.0258952	0.335555	Not detected	Not detected	Not detected	Not detected	Not detected	Not detected	Not detected	Not detected	12.7294	0.0123055	9.27112	0.0258952
Ostm1	9.23719	0.026298	0.339761	Not detected	Not detected	Not detected	Not detected	Not detected	Not detected	Not detected	Not detected	3.45947	3.1007	9.23719	0.026298
Rcor3	9.23299	0.00107081	0.0303156	2.34694	2.45863	3.72299	0.292972	4.22865	0.314076	1.66506	0.644729	7.1125	0.658516	22.3109	0
Zmynd8	9.21447	0.00109386	0.0309009	9.2299	0.124809	13.1674	0.00428825	9.21953	0.0106056	1.36494	0.713773	9.70119	0.0752437	13.1111	0.00440241
Osmr	9.21344	0.00524943	0.106985	3.4624	0.68673	2.06858	0.558296	Not detected	Not detected	Not detected	Not detected	3.95226	3.9477	16.3583	0.00095743
Ube2d2	9.2091	0.00526782	0.107025	7.1711	0.0568866	1.68646	0.639947	Not detected	Not detected	Not detected	Not detected	8.95245	0.151485	16.7317	0.00080244
Tcf3	9.20651	0.00110393	0.0311179	6.69916	0.0221304	0.49044	0.920987	8.12401	0.304611	21.8798	0	7.58346	0.113886	5.24926	0.154429
Zfp568	9.18974	0.00112542	0.031587	5.44296	0.43682	4.46195	0.21571	9.09446	0.145999	17.6905	0.00050947	8.21979	0.0779162	5.41682	0.143699
Ahcy	9.1873	0.00112858	0.0316075	14.6057	0.0055464	16.097	0.00108324	14.7763	0.0181803	6.6477	0.084016	14.8535	0.00396006	4.81723	0.18568
Rrnad1	9.18575	0.0269205	0.345065	4.86243	1.28629	9.18575	0.0269205	Not detected	Not detected	Not detected	Not detected	Not detected	Not detected	Not detected	Not detected
Gatsl3	9.17977	0.00113839	0.0317457	6.22594	0.944913	15.6413	0.00134306	8.97351	0.0841318	9.60055	0.0222853	8.18346	0.0338245	2.29741	0.513017
Slc9a9	9.17668	0.0270317	0.345132	3.46858	3.0349	9.17668	0.0270317	Not detected	Not detected	Not detected	Not detected	Not detected	Not detected	Not detected	Not detected
Ywhag	9.1693	0.00115216	0.032043	13.4456	0.0114982	16.3205	0.00097471	14.2112	0.0098258	3.53185	0.316655	14.5271	0.00659309	7.6556	0.0536924
Gsta4	9.16793	0.00115397	0.032043	13.4633	0.009863	14.1527	0.00270447	14.4467	0.0200267	7.25599	0.0641711	13.5954	0.00630299	6.09509	0.107074
Itk	9.16289	0.00546758	0.110394	Not detected	Not detected	Not detected	Not detected	5.78419	0.965915	15.2408	0.00162201	4.16682	0.644912	3.08498	0.378707
Mrps16	9.15834	0.00116676	0.0322605	8.70226	0.0670732	5.11112	0.163839	8.18642	0.284595	21.1963	0	8.12434	0.0178545	1.16756	0.760794
Nsun5	9.15043	0.0011774	0.0324171	8.29628	0.149216	8.85268	0.0313151	7.87694	0.165646	10.2779	0.0163454	9.39124	0.0575206	8.32064	0.0398295
694116.3	9.11519	0.0277979	0.348271	Not detected	Not detected	Not detected	Not detected	Not detected	Not detected	Not detected	Not detected	3.50707	2.96373	9.11519	0.0277979
Pigf	9.11404	0.0278125	0.348271	3.38752	3.16865	9.11404	0.0278125	Not detected	Not detected	Not detected	Not detected	Not detected	Not detected	Not detected	Not detected
Ap2a1	9.10465	0.00124089	0.0339498	11.9121	0.0188029	10.3679	0.0156843	11.4564	0.0200981	5.48126	0.139764	13.7047	0.0115543	11.4648	0.00946069
Plxnc1	9.10184	0.0279671	0.3492	Not detected	Not detected	Not detected	Not detected	5.90321	0.53148	9.10184	0.0279671	Not detected	Not detected	Not detected	Not detected
Ctsd	9.10141	0.0012455	0.0340045	12.1903	0.015236	9.9733	0.0187945	12.6438	0.0164176	5.33506	0.148843	12.772	0.0156971	11.9959	0.00739733
Manf	9.09937	0.00124842	0.0340129	12.2006	0.00411921	2.71359	0.437923	11.841	0.0186277	5.44884	0.141731	12.7957	0.0248445	19.1357	0.00025629
Luzp2	9.09465	0.00125519	0.034126	8.7484	0.27836	21.8237	0	8.65335	0.0531807	5.13867	0.16192	4.89877	0.0412083	0.321537	0.955928
Tmem168	9.09198	0.00125903	0.0341591	3.97161	3.58617	14.7866	0.00200836	5.06604	0.530301	5.07654	0.166278	4.22781	1.48767	7.41276	0.0598428
m134	9.07596	0.0282979	0.35198	Not detected	Not detected	Not detected	Not detected	3.56767	2.73977	9.07596	0.0282979	Not detected	Not detected	Not detected	Not detected
Mynn	9.06213	0.00130283	0.0352007	7.74928	0.397987	16.8522	0.00075798	6.54112	0.286146	7.55543	0.0561511	5.25934	0.279972	2.77878	0.427005
Mtx2	9.05737	0.00130993	0.0352504	9.97828	0.00797315	1.33438	0.720986	9.50657	0.132647	19.4698	0.00021857	10.3847	0.0246503	6.36792	0.0950194
Slc29a1	9.05728	0.00131008	0.0352504	7.53137	0.107785	3.9902	0.262524	7.48369	0.430017	20.9527	0.00010769	7.0253	0.0696651	2.22896	0.526267
Pir	9.04282	0.00133194	0.0356911	9.56358	0.0619314	8.02629	0.0454714	9.90008	0.04674	8.08059	0.0443752	10.0196	0.0524843	11.0216	0.0116098
Mthfd1	9.03135	0.00134952	0.0360388	14.9204	0.00585221	20.6211	0.00012618	14.9491	0.00986451	3.62158	0.305333	14.9178	0.00232473	2.85134	0.415119
Psme1	9.02631	0.00135733	0.0361483	11.5959	0.0204386	9.27381	0.0258635	10.3254	0.0472334	9.53147	0.022999	11.3096	0.0197493	8.27364	0.0406823
Ptk7	9.00906	0.00138436	0.0367929	11.1807	0.0416058	14.614	0.00217808	10.7232	0.0290204	6.62652	0.0848043	10.6802	0.0190594	5.78667	0.122463
Snhg5	8.99752	0.0293239	0.359717	Not detected	Not detected	Not detected	Not detected	Not detected	Not detected	Not detected	Not detected	4.86013	1.18326	8.99752	0.0293239
Lin7c	8.99553	0.00140593	0.0372901	10.3331	0.0217619	4.53268	0.209394	9.95509	0.0874103	15.4374	0.00147855	8.90894	0.0652706	7.01648	0.0713742
Epg5	8.99007	0.00628202	0.122106	2.16576	1.51722	2.05462	0.561148	Not detected	Not detected	Not detected	Not detected	3.90009	3.97985	15.9255	0.00117456
Hist1h1c	8.98644	0.00142061	0.0375266	12.0036	0.00565061	3.29667	0.348107	12.3968	0.0139105	4.39895	0.221483	12.3481	0.0293044	19.2637	0.00024113
Eif1	8.96523	0.00145542	0.0383683	4.3518	1.73219	9.02897	0.0289081	1.91552	1.00187	1.01723	0.797083	5.26594	1.69019	16.8495	0.00075894
Mdk	8.96253	0.00145992	0.0384092	8.99646	0.101226	9.24779	0.0261715	5.30121	0.70265	7.92947	0.047492	6.37059	0.467426	9.71033	0.0211959
Suz12	8.95189	0.00147775	0.0387999	11.6283	0.0199067	9.21483	0.0265668	11.9508	0.00307601	0.9156	0.821662	11.777	0.0321544	16.7252	0.00080491
Abcc8	8.94956	0.0299691	0.364922	Not detected	Not detected	Not detected	Not detected	Not detected	Not detected	Not detected	Not detected	3.34386	3.2461	8.94956	0.0299691
Gab2	8.92914	0.030248	0.366114	Not detected	Not detected	Not detected	Not detected	Not detected	Not detected	Not detected	Not detected	4.43881	1.55613	8.92914	0.030248
Kif26b	8.92303	0.0303319	0.366254	5.83829	0.684593	8.92303	0.0303319	Not detected	Not detected	Not detected	Not detected	Not detected	Not detected	Not detected	Not detected
D10Wsu52e	8.91946	0.00153342	0.0401805	13.3097	0.0153764	20.0708	0.00016411	13.5335	0.00764531	2.66304	0.446545	13.2339	0.00457283	4.02458	0.258822
Rps20	8.90647	0.00155629	0.0406205	13.7961	0.003629	6.39352	0.0939577	14.2312	0.0558847	20.1021	0.00016167	14.1392	0.00020592	0.223728	0.973671
Mtss1	8.90637	0.00155645	0.0406205	8.91822	0.0340512	2.96434	0.397156	9.45744	0.0124922	1.79407	0.616227	9.69784	0.126282	21.9607	0
Lsm14a	8.90414	0.00156042	0.0406427	9.5255	0.0270194	3.42045	0.331227	9.7819	0.0047561	0.784421	0.85319	9.45857	0.149378	22.5076	0
Hnrnph1	8.90132	0.00156545	0.0406923	13.4058	0.0155831	21.5819	0	13.4924	0.00409966	1.42458	0.699784	13.6313	0.00379087	3.69748	0.296038
Psma6	8.8981	0.00157118	0.0407599	13.4146	0.00739738	10.3006	0.0161763	13.3893	0.0364488	12.5857	0.00562395	13.4768	0.00405531	3.80804	0.282953
D730039F16Rik	8.89473	0.0307238	0.368092	Not detected	Not detected	Not detected	Not detected	Not detected	Not detected	Not detected	Not detected	5.2241	0.917483	8.89473	0.0307238
Mael	8.87996	0.00686102	0.130913	4.01243	3.98817	16.8632	0.00075402	4.16764	0.17662	0.896675	0.82623	Not detected	Not detected	Not detected	Not detected
K1826	8.87908	0.00686584	0.130913	3.90138	3.30756	13.0599	0.00450882	5.06686	0.490504	4.69826	0.195273	Not detected	Not detected	Not detected	Not detected
Memo1	8.87556	0.00161203	0.0416537	8.90393	0.0407122	3.51314	0.319062	10.3364	0.0864619	17.512	0.00055447	10.0048	0.0269036	5.60151	0.132692
Mat2b	8.86413	0.00163314	0.0420324	12.6874	0.0123749	11.0057	0.0116948	12.7248	0.0189831	6.21863	0.101445	12.5597	0.0131854	9.36801	0.0247778
Ppm1b	8.85577	0.00164874	0.0423502	9.58346	0.143518	18.8292	0.00029655	9.73654	0.0332179	5.37791	0.146126	8.79991	0.0235039	2.36019	0.501089
Map3k4	8.85315	0.00165366	0.0423929	9.02643	0.108327	10.0811	0.0178891	9.06562	0.0876747	10.4741	0.0149377	8.32543	0.0807265	6.00424	0.111404
Hsp90aa1	8.84275	0.00167332	0.0428127	17.8774	0.00101411	22.125	0	18.0006	0.00907296	3.42385	0.330774	18.0858	0.00066647	0.979398	0.806237
5730471H19Rik	8.84235	0.00707038	0.133834	1.60482	1.30509	1.25061	0.740894	Not detected	Not detected	Not detected	Not detected	9.11716	0.134357	16.4341	0.00092373
Rif1	8.84001	0.00167856	0.0428625	14.1536	0.00300637	6.60276	0.0856968	14.4851	0.00032259	0.117017	0.98972	14.5579	0.0169717	19.8002	0.00018671
Dach1	8.82774	0.031671	0.374956	4.22246	1.83418	8.82774	0.031671	Not detected	Not detected	Not detected	Not detected	Not detected	Not detected	Not detected	Not detected
Psmc3	8.7974	0.00176179	0.0447247	13.7263	0.0134896	22.7652	0	14.1567	0.00798083	2.86287	0.413255	13.7342	0.00076495	0.764152	0.858021
Pon2	8.77958	0.0323697	0.380461	Not detected	Not detected	Not detected	Not detected	3.55215	2.6798	8.77958	0.0323697	Not detected	Not detected	Not detected	Not detected
Ccdc71	8.77765	0.00744514	0.139911	6.51289	0.129475	2.55802	0.464897	Not detected	Not detected	Not detected	Not detected	5.69809	1.12811	14.9973	0.00181897
Gas1	8.76751	0.0325472	0.382202	Not detected	Not detected	Not detected	Not detected	Not detected	Not detected	Not detected	Not detected	7.3895	0.215856	8.76751	0.0325472
Tpd52	8.76735	0.0018229	0.046186	11.04	0.020772	6.68979	0.0824709	10.8181	0.0348259	8.16628	0.0426973	11.7998	0.0217868	11.446	0.00954326
Atp5e	8.75776	0.00184283	0.0466003	11.7074	0.00821621	3.99334	0.262184	10.649	0.093433	20.8802	0.00011148	10.782	0.00436702	1.39973	0.705597
Ubac2	8.74794	0.00762359	0.142852	3.45285	3.3942	10.1641	0.0172218	7.12808	0.188699	7.33182	0.0620409	Not detected	Not detected	Not detected	Not detected
CQ096	8.7478	0.00186375	0.047038	5.07851	0.554649	4.52535	0.21004	6.13972	0.0482172	0.970772	0.808324	5.95473	1.31585	20.7473	0.0001188
Popdc3	8.73781	0.0329878	0.385638	4.9362	1.16917	8.73781	0.0329878	Not detected	Not detected	Not detected	Not detected	Not detected	Not detected	Not detected	Not detected
Frk	8.71907	0.0332688	0.387384	Not detected	Not detected	Not detected	Not detected	Not detected	Not detected	Not detected	Not detected	5.89438	0.57561	8.71907	0.0332688
Carm1	8.71682	0.00193032	0.0486239	10.6078	0.00206378	0.509203	0.916865	11.0156	0.0105973	2.61689	0.454536	10.5885	0.0796808	23.0244	0
Pcdhb22	8.69602	0.00197628	0.0496855	6.68885	0.623495	13.7299	0.00329678	1.50334	0.745033	0.562722	0.904911	9.49351	0.0766503	11.7954	0.00811789
Ncoa6	8.69431	0.00198012	0.0496861	11.7462	0.043987	21.8956	0	8.81117	0.0294186	3.08964	0.37801	5.66243	0.08455	1.09767	0.777638
Bag4	8.68762	0.00199516	0.0499672	8.86587	0.0659079	5.55538	0.135363	9.0597	0.110285	13.1368	0.00434983	8.91709	0.0682176	7.37064	0.060977
Cd177	8.6824	0.0338256	0.39087	Not detected	Not detected	Not detected	Not detected	3.44245	2.8659	8.6824	0.0338256	Not detected	Not detected	Not detected	Not detected
Tbca	8.66776	0.00204047	0.0509576	12.1906	0.0107633	7.0466	0.0704273	11.9593	0.0116892	3.48394	0.32285	12.2253	0.0246797	15.4727	0.00145415
Usp5	8.66687	0.00204253	0.0509576	12.7702	0.020298	18.9973	0.00027376	13.0696	0.013993	4.724	0.193159	12.8879	0.00287237	2.27935	0.516488
Rab11fip1	8.66131	0.00205539	0.0511804	7.88209	0.0324951	1.49337	0.6838	9.16282	0.165545	20.7356	0.00011946	7.79934	0.0708113	3.75492	0.289174
Rpl13a	8.65859	0.00206172	0.05124	14.7175	0.00346091	10.761	0.013091	14.0993	0.00798982	2.85973	0.413761	14.8846	0.0101158	12.355	0.00626081
An01g10710	8.63586	0.0345453	0.396723	4.59239	1.42837	8.63586	0.0345453	Not detected	Not detected	Not detected	Not detected	Not detected	Not detected	Not detected	Not detected
Clic4	8.6352	0.00211691	0.0524116	11.7245	0.0348831	17.1336	0.00066339	11.4348	0.0220931	5.99909	0.111655	11.5505	0.00590488	2.77288	0.427984
2810002N01Rik	8.62629	0.0346952	0.398093	3.45003	2.88569	8.62629	0.0346952	Not detected	Not detected	Not detected	Not detected	Not detected	Not detected	Not detected	Not detected
Rbm8a	8.62462	0.00214235	0.0528406	12.4841	0.00221709	1.73949	0.628191	12.9081	0.0044389	1.47879	0.687174	12.7808	0.0295594	22.6556	0
Sugt1	8.60556	0.0021889	0.0538867	13.5115	0.0155805	23.0318	0	14.0815	0.00629619	2.25195	0.521789	13.8851	0.00051612	0.532962	0.911592
1700080E11Rik	8.58592	0.0353343	0.402195	Not detected	Not detected	Not detected	Not detected	Not detected	Not detected	Not detected	Not detected	3.38796	3.02352	8.58592	0.0353343
Dnajc24	8.58148	0.00224916	0.0550579	8.46557	0.0785262	5.17134	0.159672	9.66536	0.00632662	0.994357	0.802617	10.1059	0.088719	19.5787	0.00020752
Ahsg	8.5772	0.0354739	0.403121	7.68469	0.210792	8.5772	0.0354739	Not detected	Not detected	Not detected	Not detected	Not detected	Not detected	Not detected	Not detected
Naa15	8.5745	0.00226691	0.0553087	13.3042	0.0139063	18.0898	0.00042149	12.9296	0.00577052	1.92597	0.587914	13.1631	0.00661716	5.70778	0.126726
Pcnp	8.57411	0.0022679	0.0553087	11.0459	0.00602532	1.9476	0.583353	11.0559	0.017669	4.40706	0.220732	13.2616	0.0218374	19.3677	0.00022948
Mt1	8.56158	0.00230014	0.0558857	8.96489	0.224501	20.1146	0.00016071	10.1886	0.0212355	4.08774	0.252144	4.47469	0.252229	1.48244	0.686329
Flna	8.55901	0.0023068	0.0559431	14.6378	0.00558139	16.5225	0.00088594	14.8176	0.0122642	4.48899	0.213274	15.0466	0.00374478	4.66558	0.197988
Mtch2	8.55617	0.00231418	0.0560178	11.6202	0.0171477	7.89788	0.0481701	11.7661	0.0171515	4.9546	0.175152	12.0021	0.0223739	12.8161	0.00505177
Cbx3	8.5312	0.00238015	0.0575078	11.8427	0.0284386	15.0247	0.00179564	12.9455	0.0128881	4.30734	0.230133	13.3709	0.00685391	6.26152	0.0995571
Fgf2	8.51579	0.036472	0.409814	Not detected	Not detected	Not detected	Not detected	Not detected	Not detected	Not detected	Not detected	5.89816	0.560778	8.51579	0.036472
Atxn7l1	8.51466	0.00242484	0.0584791	2.16944	0.201257	0.273162	0.964994	6.00524	1.23298	22.6457	0	4.33876	0.489149	2.6251	0.453106
Mme	8.50668	0.00244668	0.0588967	6.70508	0.640454	14.2453	0.00258964	6.48032	0.298562	7.56844	0.0558258	7.86176	0.0671282	3.70635	0.294969
Psmg1	8.50266	0.00245775	0.059054	10.7626	0.00698062	1.89481	0.594524	10.511	0.0508244	10.8922	0.0123232	11.117	0.0333934	12.721	0.0052806
Hdlbp	8.49619	0.0024757	0.0593758	13.9265	0.00758192	14.4761	0.0023238	14.2789	0.0214849	7.74136	0.0516707	13.8936	0.00316206	3.27113	0.351681
Dnajc6	8.4943	0.00248095	0.0593923	6.44309	0.799163	15.1239	0.00171377	7.13998	0.0233951	0.916016	0.821561	7.72477	0.186898	9.44299	0.0239456
CI123	8.48963	0.0369056	0.412606	Not detected	Not detected	Not detected	Not detected	5.98894	0.467418	8.48963	0.0369056	Not detected	Not detected	Not detected	Not detected
Pxmp4	8.48933	0.0369105	0.412606	3.46791	2.80874	8.48933	0.0369105	Not detected	Not detected	Not detected	Not detected	Not detected	Not detected	Not detected	Not detected
Bloc1s1	8.48214	0.00251509	0.0600991	6.29194	0.405148	6.98502	0.0723768	6.56296	0.632459	16.9452	0.00072532	5.71802	0.112546	1.51618	0.678542
Nacc1	8.47737	0.00252858	0.0603108	9.92325	0.0152464	2.46649	0.481378	10.1553	0.0835409	15.8918	0.00119341	10.1953	0.0304601	7.07384	0.0695811
Mapre1	8.47526	0.00253458	0.0603434	12.522	0.00282995	2.27277	0.517758	13.183	0.0393275	13.3907	0.0038635	12.9913	0.0119105	9.76228	0.0206987
Klf12	8.46817	0.00255484	0.0606314	4.00124	3.51757	14.7712	0.00202302	5.39692	0.207596	2.50441	0.474494	3.43298	2.77755	8.12892	0.0434211
Vapa	8.46777	0.00255599	0.0606314	12.7469	0.0122544	11.3053	0.0101843	13.3705	0.0098184	3.3862	0.335825	13.4495	0.0114869	10.7118	0.0133911
Ybx1	8.46484	0.00256439	0.0607201	12.5131	0.00360586	2.88003	0.410495	12.4211	0.0235	7.45273	0.0587856	12.9426	0.0186555	15.0618	0.00176461
Clns1a	8.45221	0.00260099	0.0614749	11.878	0.0318595	17.2016	0.00064237	12.3791	0.0131771	4.15819	0.244881	11.9065	0.00726466	3.99683	0.261807
Rps28	8.4493	0.00260951	0.0615646	9.22784	0.0541179	5.70222	0.127032	9.40999	0.0765823	10.7663	0.0130592	8.78698	0.0891452	8.8794	0.030938
Sumf1	8.44834	0.00967059	0.169502	4.78212	1.33887	9.09931	0.0279993	6.63263	0.277804	7.79736	0.0503906	Not detected	Not detected	Not detected	Not detected
Nudcd1	8.44015	0.00263643	0.0620872	10.3433	0.0088692	1.85899	0.602182	10.8263	0.0395303	9.29016	0.0256717	9.99346	0.0685127	14.1713	0.00268104
Slmap	8.4227	0.00268849	0.0629805	8.35366	0.181707	11.1685	0.0108489	7.82194	0.027643	1.65919	0.646045	8.37246	0.162318	12.4404	0.0060171
Cad	8.41314	0.00271743	0.0635352	13.9497	0.00790979	15.3196	0.0015629	13.8987	0.00395414	1.40332	0.704756	14.006	0.0080441	8.51647	0.0364608
Krt4	8.41275	0.0382088	0.421332	3.33477	3.02153	8.41275	0.0382088	Not detected	Not detected	Not detected	Not detected	Not detected	Not detected	Not detected	Not detected
Rgs9	8.41065	0.0382451	0.421376	Not detected	Not detected	Not detected	Not detected	3.55048	2.57027	8.41065	0.0382451	Not detected	Not detected	Not detected	Not detected
Dpf1	8.40915	0.0027296	0.0637053	5.32762	0.482543	4.59066	0.204345	6.02427	0.703899	13.0977	0.00442995	4.12137	1.6247	7.53907	0.056563
Slc2a1	8.39565	0.0027712	0.0644452	10.0772	0.0393346	6.99692	0.0719959	9.39068	0.0789206	10.9982	0.0117355	11.1869	0.0182314	7.1918	0.0660294
C1rl	8.39557	0.0385062	0.423178	Not detected	Not detected	Not detected	Not detected	5.59974	0.604447	8.39557	0.0385062	Not detected	Not detected	Not detected	Not detected
Prps2	8.37441	0.00283784	0.0657601	10.123	0.0871631	15.9491	0.00116153	7.31093	0.167654	7.32435	0.0622476	10.409	0.00706433	1.84974	0.604171
Hibadh	8.36426	0.00287025	0.066393	9.48382	0.11254	13.8852	0.00306566	10.2646	0.0184167	3.64038	0.303006	10.4011	0.0290269	7.56719	0.0558569
688783.2	8.35542	0.03921	0.428742	Not detected	Not detected	Not detected	Not detected	Not detected	Not detected	Not detected	Not detected	7.51569	0.189454	8.35542	0.03921
Parp8	8.35505	0.0104098	0.178849	3.83856	3.58282	13.6093	0.00348829	2.82929	1.58653	3.10085	0.376336	Not detected	Not detected	Not detected	Not detected
Zbtb26	8.34827	0.0393365	0.428821	Not detected	Not detected	Not detected	Not detected	Not detected	Not detected	Not detected	Not detected	3.17587	3.38876	8.34827	0.0393365
CB071	8.34757	0.0393489	0.428821	Not detected	Not detected	Not detected	Not detected	Not detected	Not detected	Not detected	Not detected	3.38148	2.95239	8.34757	0.0393489
Plcb3	8.34431	0.00293496	0.0677695	11.2286	0.0548411	19.841	0.00018312	10.9498	0.013899	3.37529	0.337301	11.0509	0.00493054	1.81665	0.611318
1700003H04Rik	8.33819	0.0395158	0.429203	Not detected	Not detected	Not detected	Not detected	Not detected	Not detected	Not detected	Not detected	7.51552	0.189084	8.33819	0.0395158
Psip1	8.33594	0.00296256	0.0682857	13.7956	0.00618292	10.8898	0.0123372	13.8717	0.00196894	0.697917	0.873694	13.4471	0.0144004	13.4201	0.00381077
Fam81a	8.32734	0.0397095	0.430275	Not detected	Not detected	Not detected	Not detected	Not detected	Not detected	Not detected	Not detected	5.30993	0.811183	8.32734	0.0397095
Glrb	8.32518	0.0397482	0.430275	Not detected	Not detected	Not detected	Not detected	Not detected	Not detected	Not detected	Not detected	3.32479	3.05844	8.32518	0.0397482
Mlh1	8.32188	0.00300944	0.0691216	9.91331	0.0928224	14.9246	0.00188219	10.1011	0.0252761	4.71483	0.19391	9.81615	0.0285585	5.32615	0.149414
Bag3	8.31498	0.0030327	0.0695332	10.035	0.0552962	9.5839	0.0224553	9.24686	0.0864747	11.2742	0.0103318	11.0155	0.0112936	4.0868	0.252242
Nedd4	8.30857	0.00305447	0.0699093	14.032	0.00606829	12.3649	0.0062322	14.4756	0.010246	3.71559	0.293858	14.5249	0.00762023	8.84522	0.0314212
Gimap6	8.29479	0.010916	0.184862	4.95283	1.65034	12.461	0.00595976	Not detected	Not detected	Not detected	Not detected	4.04062	0.939125	4.12857	0.247911
Tubb2c	8.29431	0.00310346	0.0708935	13.1322	0.00778726	9.11077	0.0278538	12.7206	0.0310889	10.1802	0.0170949	13.1539	0.00650002	5.59195	0.133241
Rprd1a	8.28754	0.00312696	0.071193	9.82507	0.00544985	0.829865	0.842311	8.79107	0.173116	17.9918	0.00044157	9.61841	0.0364211	6.041	0.109633
Ddx6	8.2805	0.00315161	0.071629	12.6587	0.0143241	12.516	0.00580934	12.8742	0.0264455	8.78408	0.0323038	12.3778	0.0053273	3.54145	0.315426
Atxn10	8.27022	0.00318793	0.0722892	13.1349	0.00265779	3.1148	0.374262	14.5582	0.00722314	2.62581	0.452983	13.057	0.0228077	19.0701	0.00026443
Ddx1	8.26914	0.00319176	0.0722892	13.5105	0.00875463	12.9335	0.0047826	13.5836	0.00556192	1.94286	0.584351	13.5925	0.0102771	9.93104	0.0191615
Scn4b	8.26866	0.0407736	0.437754	4.5534	1.40091	8.26866	0.0407736	Not detected	Not detected	Not detected	Not detected	Not detected	Not detected	Not detected	Not detected
Sncb	8.26672	0.0408094	0.437777	Not detected	Not detected	Not detected	Not detected	3.51026	2.59981	8.26672	0.0408094	Not detected	Not detected	Not detected	Not detected
Ddx11	8.26613	0.00320247	0.0724058	9.28613	0.018544	2.02542	0.567148	11.944	0.0733188	21.8009	0	10.2445	0.00407081	0.972097	0.808003
4933427G17Rik	8.25372	0.041049	0.439261	4.80188	1.19975	8.25372	0.041049	Not detected	Not detected	Not detected	Not detected	Not detected	Not detected	Not detected	Not detected
Zrsr2	8.24413	0.0113599	0.191632	5.55828	0.336081	3.68592	0.297438	Not detected	Not detected	Not detected	Not detected	3.72913	3.58737	12.8023	0.00508414
Hint1	8.23648	0.00331	0.0745273	13.7977	0.00440049	7.7605	0.0512297	13.4104	0.0251815	8.70665	0.0334565	13.5368	0.00864634	8.24228	0.041261
Nol12	8.23553	0.00331347	0.0745273	7.72238	0.0225617	0.93963	0.815855	9.40507	0.123429	17.3135	0.00060921	8.09131	0.100804	6.45351	0.0915142
Tomm34	8.22794	0.00334158	0.0749009	11.9063	0.0150702	8.28005	0.0405649	11.4561	0.0138782	3.78476	0.285663	12.2346	0.0200547	12.619	0.00553733
Sssca1	8.21889	0.00337541	0.0755292	10.7626	0.0152427	4.13734	0.24701	11.9323	0.0561896	16.6774	0.00082335	11.0867	0.0102401	3.84195	0.279044
L3mbtl3	8.2182	0.0417109	0.445063	Not detected	Not detected	Not detected	Not detected	3.37596	2.84452	8.2182	0.0417109	Not detected	Not detected	Not detected	Not detected
Ube2q1	8.2013	0.00344203	0.0767561	8.10509	0.0577384	3.04458	0.384803	6.8444	0.566785	18.3032	0.00038084	7.9387	0.0561135	3.25609	0.353801
Triml2	8.19258	0.00347557	0.077216	9.06943	0.0708317	6.76879	0.0796438	9.17609	0.0496533	6.25921	0.099658	9.28439	0.0852112	11.5497	0.00909607
Lancl2	8.19132	0.00348044	0.077216	9.11413	0.210257	20.654	0.00012421	8.02087	0.0465272	3.14565	0.36971	8.67777	0.00832626	0.774338	0.855595
Clcn3	8.18633	0.00349977	0.0775128	5.60187	0.0138243	0.155747	0.984396	5.87207	0.535795	8.98149	0.0295379	4.86879	2.01642	15.4218	0.0014895
Snrk	8.17306	0.0425672	0.449962	6.11538	0.528577	8.17306	0.0425672	Not detected	Not detected	Not detected	Not detected	Not detected	Not detected	Not detected	Not detected
M28	8.151	0.0122216	0.201216	12.0028	0.00869713	5.07148	0.166637	Not detected	Not detected	Not detected	Not detected	9.54076	0.0709335	11.2305	0.0105425
Sun1	8.15036	0.00364234	0.0805334	10.0264	0.0503042	8.67244	0.0339785	8.72357	0.055831	5.60026	0.132763	10.0896	0.0465545	10.1784	0.0171091
Fabp5	8.14655	0.00365776	0.0807373	11.1643	0.0282795	9.83322	0.0200384	10.6886	0.058083	13.1315	0.00436069	10.4935	0.00537627	1.47493	0.688067
Vprbp	8.14411	0.00366766	0.0807532	10.9584	0.0394048	12.0681	0.00715356	10.447	0.0111903	2.35005	0.503	10.7915	0.0310861	10.0142	0.0184457
Apbb1	8.14332	0.00367088	0.0807532	5.10226	1.50647	12.4724	0.00592819	4.45242	1.17422	7.29462	0.0630772	5.59512	0.375627	4.66291	0.198211
Fam190b	8.13678	0.0123586	0.202892	3.62394	3.22879	10.7444	0.0131916	5.30021	0.490296	5.52919	0.136903	Not detected	Not detected	Not detected	Not detected
Fam123c	8.13457	0.01238	0.202892	Not detected	Not detected	Not detected	Not detected	3.43346	0.447722	1.34773	0.717832	3.80173	3.98274	14.9214	0.00188505
Nim1	8.13369	0.043328	0.455784	Not detected	Not detected	Not detected	Not detected	4.50778	1.25901	8.13369	0.043328	Not detected	Not detected	Not detected	Not detected
Wdr5b	8.12583	0.0434815	0.456661	3.45793	2.70508	8.12583	0.0434815	Not detected	Not detected	Not detected	Not detected	Not detected	Not detected	Not detected	Not detected
Jmjd1c	8.12249	0.00375665	0.0825006	11.0752	0.0421113	13.8601	0.00310184	10.964	0.0157712	3.84392	0.278818	10.8017	0.0205738	6.66339	0.0834368
Aifm1	8.10834	0.00381599	0.0835221	12.0264	0.0162072	9.58911	0.022402	12.7868	0.0160273	5.28146	0.15231	12.2608	0.0148725	9.45444	0.023821
Efnb2	8.10222	0.00384192	0.0838079	4.0333	1.45361	6.22594	0.101121	6.03497	0.888777	16.6593	0.00083043	4.16836	0.296851	1.42148	0.700509
Zfp449	8.09827	0.0440237	0.460499	3.45141	2.70676	8.09827	0.0440237	Not detected	Not detected	Not detected	Not detected	Not detected	Not detected	Not detected	Not detected
Nle1	8.09556	0.00387036	0.0842432	11.2004	0.0416777	14.8188	0.00197825	11.1028	0.0179741	4.53454	0.20923	11.2684	0.0120141	4.93336	0.176742
Aldoc	8.09452	0.00387481	0.0842432	10.6143	0.00704672	1.74559	0.626846	10.8604	0.0896669	21.2681	0	10.7077	0.0041213	1.26985	0.736305
Greb1	8.08321	0.0128881	0.209412	1.83516	0.187635	0.20724	0.976412	Not detected	Not detected	Not detected	Not detected	6.76128	0.59346	15.9592	0.00115605
Mslnl	8.08154	0.0443561	0.463232	Not detected	Not detected	Not detected	Not detected	3.76349	2.12181	8.08154	0.0443561	Not detected	Not detected	Not detected	Not detected
Ankdd1b	8.07921	0.0129284	0.209412	3.17866	5.71622	14.455	0.00234687	1.75808	1.87835	1.70339	0.63618	Not detected	Not detected	Not detected	Not detected
Mycn	8.07643	0.00395316	0.0856595	4.60831	3.43207	20.9548	0.00010758	4.67902	0.327086	2.38482	0.496466	3.31819	0.328299	0.889697	0.827914
Hsf5	8.07608	0.0444652	0.463358	Not detected	Not detected	Not detected	Not detected	Not detected	Not detected	Not detected	Not detected	6.01307	0.492743	8.07608	0.0444652
Tgm2	8.06829	0.0446212	0.463358	4.81425	1.16388	8.06829	0.0446212	Not detected	Not detected	Not detected	Not detected	Not detected	Not detected	Not detected	Not detected
Optn	8.06655	0.00399657	0.0861446	4.63722	0.621239	3.86125	0.276842	5.74275	0.0612361	0.938993	0.816009	4.32921	3.63796	19.3994	0.00022603
Arpc2	8.06625	0.00399791	0.0861446	13.1044	0.0100676	11.5784	0.00897618	13.3656	0.0255226	8.79954	0.0320783	12.4942	0.00550586	3.82081	0.281475
Pramef12	8.06458	0.00400532	0.0861446	4.57868	0.229942	1.37852	0.710578	4.68329	1.59282	11.6485	0.00868961	4.67671	1.65996	11.1667	0.0108577
Ighmbp2	8.06384	0.00400857	0.0861446	6.81925	0.0807021	1.92592	0.587923	6.52544	0.797757	20.8441	0.00011342	6.67682	0.0558884	1.42151	0.700501
Fmn1	8.05478	0.00404892	0.0868683	5.94291	1.29999	18.0732	0.00042482	1.48152	0.525599	0.390813	0.942134	6.50124	0.251675	5.7003	0.127137
Als2cl	8.05061	0.0449773	0.465611	3.31954	2.91874	8.05061	0.0449773	Not detected	Not detected	Not detected	Not detected	Not detected	Not detected	Not detected	Not detected
Gm5546	8.03881	0.0452165	0.467345	Not detected	Not detected	Not detected	Not detected	5.38629	0.671303	8.03881	0.0452165	Not detected	Not detected	Not detected	Not detected
Tubb6	8.03795	0.00412489	0.0883527	11.3441	0.0108424	4.21199	0.239465	12.9263	0.0443023	14.7822	0.00201257	11.2995	0.0122807	5.11968	0.16324
Foxj3	8.03459	0.0133874	0.214445	Not detected	Not detected	Not detected	Not detected	6.75929	0.453263	13.838	0.00313422	4.57534	0.354928	2.23122	0.525825
Ptgfr	8.02817	0.0454331	0.468646	6.69805	0.362509	8.02817	0.0454331	Not detected	Not detected	Not detected	Not detected	Not detected	Not detected	Not detected	Not detected
Msh2	8.02817	0.0041697	0.0891659	14.7149	0.0047917	14.8752	0.00192647	14.5217	0.00519755	1.88744	0.596093	14.7502	0.00610303	7.32187	0.0623166
Col18a1	8.01494	0.00423102	0.0901413	9.2391	0.052404	5.56011	0.135087	11.2003	0.0488453	12.6076	0.00556671	9.99702	0.0283548	5.87707	0.117747
Ripk4	8.01386	0.00423608	0.0901413	6.65089	0.937223	20.1611	0.00015718	4.86463	0.167333	1.39053	0.707757	4.55357	0.401888	2.48995	0.477111
Btbd3	8.00786	0.0458495	0.470156	Not detected	Not detected	Not detected	Not detected	Not detected	Not detected	Not detected	Not detected	5.92217	0.518987	8.00786	0.0458495
Atoh8	8.00702	0.0136788	0.216876	3.72731	3.29408	11.683	0.0085519	4.79918	0.54577	4.33106	0.227864	Not detected	Not detected	Not detected	Not detected
Hbs1l	8.00221	0.00429084	0.0911576	9.95172	0.0657068	10.818	0.012752	9.89355	0.0351445	6.06042	0.108707	10.4404	0.0267545	7.12823	0.0679212
Api5	7.99954	0.00430347	0.091277	13.447	0.00960538	13.6453	0.00342992	13.2987	0.0157073	5.39166	0.145264	13.668	0.00504316	4.96165	0.174627
Rbm44	7.98775	0.00435977	0.0921709	6.48453	0.211543	4.10698	0.250141	4.87717	1.95916	16.4247	0.00092785	5.88081	0.228597	3.43159	0.329743
Afap1	7.98581	0.0139072	0.219026	6.23713	0.676512	11.2759	0.0103236	Not detected	Not detected	Not detected	Not detected	8.21472	0.0677629	4.69567	0.195487
4933404M02Rik	7.98215	0.0463821	0.473752	5.01702	1.01614	7.98215	0.0463821	Not detected	Not detected	Not detected	Not detected	Not detected	Not detected	Not detected	Not detected
Rasgrp1	7.98188	0.0139498	0.219405	2.88723	0.721986	1.52546	0.676406	8.92007	0.129991	14.4383	0.00236537	Not detected	Not detected	Not detected	Not detected
Ptrhd1	7.96815	0.00445497	0.093913	5.27607	0.959805	8.84537	0.031419	7.85509	0.222332	13.6149	0.00347911	5.86298	0.0973521	1.44419	0.695211
Strap	7.96772	0.00445707	0.093913	12.9364	0.00670981	6.95765	0.07326	13.3044	0.0399104	13.7048	0.00333582	12.8024	0.00419823	3.24073	0.355978
Smc4	7.96574	0.00446677	0.093913	13.2652	0.0126439	16.0568	0.00110398	12.6436	0.011371	3.695	0.296338	13.3507	0.00456207	4.14544	0.246181
Bpnt1	7.96488	0.00447102	0.093913	11.3773	0.0118583	4.70215	0.194952	11.6055	0.0211046	5.92438	0.115348	11.9036	0.0241461	13.2681	0.00409126
L1td1	7.95661	0.00451193	0.0946198	14.2454	0.00929905	21.6116	0	14.7198	0.00232281	0.848135	0.837923	14.883	0.00115478	1.41011	0.703167
Akr1b10	7.94416	0.00457417	0.095617	6.81252	0.0761712	1.81026	0.612705	8.61147	0.0239031	2.25823	0.520571	9.42009	0.134259	19.764	0.00018997
Dtd1	7.93128	0.00463944	0.0968013	5.55835	0.564563	6.19204	0.102632	6.54217	0.241226	6.37382	0.0947738	9.2735	0.0833904	11.228	0.0105549
Q8JYD7	7.92953	0.0145307	0.226195	5.58856	0.191008	2.13432	0.545	4.63304	1.94448	13.7247	0.0033048	Not detected	Not detected	Not detected	Not detected
Fam69b	7.92891	0.0145378	0.226195	3.32406	3.05469	8.44911	0.037587	Not detected	Not detected	Not detected	Not detected	3.33942	2.69521	7.40872	0.0599508
Rpl31	7.92776	0.00465739	0.0968013	12.8229	0.00760378	7.35152	0.0614989	13.3031	0.0449871	15.4468	0.00147202	12.5834	0.00137477	0.98497	0.804889
Btf3	7.92621	0.00466536	0.0968013	13.8122	0.00200691	3.57102	0.311667	15.1896	0.0187141	6.90403	0.0750203	14.8264	0.0109755	13.3036	0.00402405
Plekha1	7.9257	0.00466799	0.0968013	7.46372	0.296562	10.5302	0.0145571	8.14705	0.0152073	1.10707	0.775366	6.81097	0.436885	12.1398	0.00691938
Slc30a5	7.92213	0.0146147	0.22658	6.37452	0.234856	4.26059	0.234665	6.45917	0.463492	11.5837	0.0089543	Not detected	Not detected	Not detected	Not detected
Cpm	7.92162	0.0476597	0.483194	3.457	2.63859	7.92162	0.0476597	Not detected	Not detected	Not detected	Not detected	Not detected	Not detected	Not detected	Not detected
Psmg2	7.90375	0.00478196	0.0990071	9.94094	0.0900907	14.7344	0.00205833	8.95438	0.0653763	7.38878	0.0604861	10.0829	0.00729185	1.58811	0.66209
Abcd2	7.89974	0.00480307	0.099129	1.0729	0.0072834	0.00502784	0.999905	4.66338	0.854752	6.16372	0.103911	8.59332	0.198816	17.5305	0.00054964
Rps21	7.88097	0.00490305	0.101032	13.2944	0.00912106	11.7939	0.0081234	13.9995	0.019545	6.96712	0.0729531	13.3247	0.00541008	4.88183	0.180657
0610009B22Rik	7.85884	0.0490209	0.492592	Not detected	Not detected	Not detected	Not detected	4.10992	1.61274	7.85884	0.0490209	Not detected	Not detected	Not detected	Not detected
Vat1	7.84361	0.00510805	0.104925	11.294	0.022598	8.51211	0.0365328	10.9143	0.0215073	5.17495	0.159426	11.5671	0.0208021	9.84378	0.0199418
Eif2d	7.83971	0.00512992	0.105208	12.5138	0.0241784	19.3198	0.00023477	12.1399	0.00783657	2.39789	0.494027	12.7611	0.00236576	1.80143	0.614624
Rpl22	7.83712	0.00514449	0.105341	13.6363	0.00542284	8.65733	0.0342115	13.9564	0.0138942	4.94368	0.175968	14.3987	0.00871247	9.91036	0.0193437
Jhdm1d	7.8315	0.0156817	0.237262	3.59493	2.63355	8.60823	0.0349797	3.12266	2.92625	7.05478	0.0701721	Not detected	Not detected	Not detected	Not detected
Otx2	7.83132	0.0156839	0.237262	Not detected	Not detected	Not detected	Not detected	6.6515	0.152857	4.34458	0.226579	5.25276	1.14535	11.3181	0.0101247
Tgfbr2	7.82963	0.0157045	0.237262	5.63523	0.901902	10.3721	0.0156544	6.52682	0.202168	5.2872	0.151935	Not detected	Not detected	Not detected	Not detected
Akap13	7.82007	0.00524143	0.106985	8.78558	0.0083457	0.669485	0.880357	7.56926	0.420765	21.6269	0	7.43712	0.0277754	1.16379	0.761702
B9d1	7.81628	0.00526321	0.107025	4.52462	0.892018	5.17239	0.1596	6.85676	0.0862013	2.80644	0.422441	3.69209	4.44374	15.47	0.00145601
Asah1	7.80935	0.00530331	0.107578	10.3273	0.036007	7.47306	0.0582548	11.2486	0.0420661	10.9773	0.011849	10.7665	0.0156573	4.97764	0.173442
Gm11529	7.80669	0.0159866	0.240686	Not detected	Not detected	Not detected	Not detected	5.41196	1.0731	13.0821	0.00446231	5.01392	0.300402	2.53125	0.46967
Metap2	7.80072	0.00535361	0.108429	9.48574	0.0640701	7.91438	0.0478147	10.3423	0.0654808	13.2886	0.00405239	10.2598	0.0091302	2.19922	0.532103
Sgpp2	7.7921	0.0505096	0.500599	Not detected	Not detected	Not detected	Not detected	Not detected	Not detected	Not detected	Not detected	3.43131	2.66544	7.7921	0.0505096
Atp1a1	7.79017	0.00541572	0.109517	13.2581	0.0141003	17.8288	0.00047709	13.5928	0.00891012	3.11403	0.374376	13.2755	0.00272674	2.42766	0.488507
Rgl1	7.7895	0.0505684	0.5008	Not detected	Not detected	Not detected	Not detected	3.21845	3.01718	7.7895	0.0505684	Not detected	Not detected	Not detected	Not detected
Ccdc159	7.77856	0.0163392	0.244581	Not detected	Not detected	Not detected	Not detected	4.52086	2.03679	13.2808	0.00406715	2.60329	1.35633	2.27635	0.517067
Ocrl	7.7752	0.00550503	0.110978	7.19162	0.0536113	1.6096	0.657215	9.77383	0.114392	18.8047	0.00030003	7.38159	0.0720468	2.91126	0.405511
Pip5k1a	7.76492	0.00556722	0.112059	4.29706	3.11211	15.6833	0.00131674	4.25974	0.836325	4.5326	0.209401	8.61283	0.03449	3.07884	0.379629
Rbm12	7.76329	0.00557711	0.112084	9.40335	0.0299664	3.51831	0.318395	8.64188	0.0676753	6.49915	0.0896962	9.65968	0.0780731	13.2724	0.00408305
Eif4enif1	7.76119	0.00558989	0.112168	9.29849	0.0980332	10.7893	0.0129215	8.50013	0.0243266	2.16285	0.539303	9.67324	0.0602849	10.3314	0.0159491
Cited1	7.75181	0.0514293	0.507195	Not detected	Not detected	Not detected	Not detected	6.65883	0.271408	7.75181	0.0514293	Not detected	Not detected	Not detected	Not detected
Nme1	7.74753	0.0056739	0.113314	13.8933	0.00293717	5.49424	0.138984	13.4008	0.0148827	5.14271	0.161641	14.0136	0.0118883	12.6056	0.0055719
Bcar1	7.74625	0.00568179	0.113314	7.91477	0.120476	5.64936	0.129973	9.18005	0.0687707	8.6856	0.0337767	8.51088	0.10639	8.9038	0.0305977
Rassf1	7.74457	0.0056922	0.113348	8.20339	0.204332	11.4478	0.00953515	8.18028	0.11127	8.25785	0.0409728	7.37147	0.08789	3.52805	0.317142
Olfr1314	7.74426	0.0516035	0.507195	3.44996	2.59075	7.74426	0.0516035	Not detected	Not detected	Not detected	Not detected	Not detected	Not detected	Not detected	Not detected
Hnrnpul2	7.73625	0.00574415	0.114171	13.1138	0.0156429	18.0951	0.00042042	12.9464	0.00493368	1.64902	0.648327	13.2694	0.00389793	3.46459	0.325383
Rab3b	7.73368	0.00576027	0.11418	5.66172	0.565444	6.60983	0.0854304	5.93477	0.743721	13.0156	0.00460306	5.54358	0.298096	3.57564	0.311083
Nlrp4f	7.7251	0.0170298	0.250065	8.15	0.232011	12.5776	0.00564515	3.52094	0.896557	2.87263	0.411683	Not detected	Not detected	Not detected	Not detected
Srsf7	7.72443	0.00581861	0.115161	12.8996	0.00474871	4.81349	0.185975	12.6054	0.0252693	8.17889	0.0424558	13.3485	0.0112107	10.1809	0.0170892
Tanc1	7.72008	0.00584633	0.115534	10.9954	0.0149392	4.68088	0.196713	10.1045	0.0634998	11.8594	0.00788062	8.81541	0.0652876	6.61994	0.0850505
Myo9a	7.71256	0.00589442	0.116308	8.45999	0.0874595	5.73985	0.124976	6.51918	0.457866	11.9132	0.00768666	7.66067	0.113167	5.48467	0.139559
Scly	7.70847	0.00592074	0.11665	9.12453	0.0374566	3.70313	0.295357	9.85351	0.0723763	12.2852	0.00646736	8.75634	0.0730433	7.13706	0.067655
Sike1	7.69832	0.00598651	0.117768	5.76846	1.30238	16.26	0.00100297	7.06567	0.0834142	3.11274	0.374567	5.73858	0.272552	3.72227	0.293058
Mea1	7.68586	0.00606831	0.119197	7.6223	0.364111	14.2567	0.00257575	6.90826	0.127914	4.3077	0.230098	6.0546	0.266685	4.49316	0.212901
Ube2n	7.67627	0.00613197	0.120266	12.6926	0.00612268	5.46283	0.140879	13.1979	0.0269837	9.19764	0.0267753	13.0103	0.0101507	8.36833	0.0389823
Bcat1	7.66733	0.00619183	0.121075	12.5321	0.012819	10.3598	0.0157426	12.4984	0.00922612	2.9519	0.3991	12.179	0.0157415	9.69027	0.0213911
Crip2	7.6651	0.00620691	0.121172	9.75613	0.0603285	8.80412	0.0320119	9.97585	0.0759399	13.5186	0.00363936	10.2931	0.00274038	0.67258	0.879634
Acsf2	7.66384	0.0062154	0.121172	10.9954	0.0403802	12.6525	0.00545172	9.74556	0.050156	8.15035	0.0430044	10.6568	0.00730019	2.18868	0.534181
Btbd8	7.66058	0.0535728	0.515249	Not detected	Not detected	Not detected	Not detected	3.9075	1.81532	7.66058	0.0535728	Not detected	Not detected	Not detected	Not detected
Surf4	7.65635	0.00626621	0.12198	9.60623	0.0161087	2.14331	0.543201	11.605	4.195e-05	0.0117746	0.999661	9.95341	0.102994	20.814	0.00011507
Pfkp	7.64078	0.0063731	0.123613	12.791	0.0144463	13.695	0.00335116	11.9308	0.00392583	1.16494	0.761424	12.798	0.0104597	8.06243	0.044739
Otud1	7.63035	0.0543022	0.519984	3.44943	2.55347	7.63035	0.0543022	Not detected	Not detected	Not detected	Not detected	Not detected	Not detected	Not detected	Not detected
Bcl2l13	7.62884	0.0064563	0.124564	8.69984	0.0236677	1.80084	0.614752	10.1012	0.0462965	8.63611	0.0345415	9.6424	0.073991	12.4496	0.0059916
CC037	7.62728	0.00646722	0.12459	8.10435	0.178082	9.38607	0.0245748	5.42811	0.109233	1.34671	0.718072	7.68268	0.247117	12.1491	0.00688962
Celsr2	7.6111	0.0185971	0.266143	5.69703	0.519339	6.20449	0.102074	Not detected	Not detected	Not detected	Not detected	6.29287	0.457013	9.01772	0.0290563
Tec	7.58846	0.0553286	0.525944	Not detected	Not detected	Not detected	Not detected	3.79903	1.94257	7.58846	0.0553286	Not detected	Not detected	Not detected	Not detected
CQ061	7.58516	0.00676943	0.130027	7.2212	0.558972	17.0913	0.00067685	8.36445	0.0221755	1.82816	0.608827	6.67065	0.151436	3.83608	0.279718
Mrpl27	7.58331	0.00678305	0.130086	9.54398	0.036645	4.69214	0.195779	9.16588	0.112333	14.0912	0.00278362	8.5389	0.0465621	3.9666	0.265093
Prpf40b	7.58203	0.00679249	0.130086	6.96842	0.229481	6.00401	0.111415	5.38413	0.912697	10.913	0.0122056	6.45657	0.265074	5.82904	0.12023
Wdr36	7.58031	0.00680512	0.130137	12.1267	0.0101633	6.39681	0.0938223	12.3375	0.0473628	14.8707	0.00193054	12.3859	0.00220972	1.47342	0.688419
Serpind1	7.57563	0.0556466	0.527812	Not detected	Not detected	Not detected	Not detected	Not detected	Not detected	Not detected	Not detected	4.90973	0.963818	7.57563	0.0556466
Mdga2	7.57178	0.0191691	0.272829	3.18525	2.16251	5.49073	0.139194	3.97935	2.17347	9.65283	0.0217599	Not detected	Not detected	Not detected	Not detected
Slc39a10	7.56787	0.00689741	0.131323	8.59326	0.0929132	6.61998	0.0850489	7.72248	0.247812	14.0003	0.00290474	7.21335	0.057556	2.08333	0.555293
Zfp407	7.55518	0.00699277	0.132944	5.13068	0.176233	1.48487	0.685766	8.32661	0.255464	20.6155	0.00012652	6.35287	0.0275283	0.565202	0.90435
Fam178b	7.55121	0.0562572	0.530512	Not detected	Not detected	Not detected	Not detected	Not detected	Not detected	Not detected	Not detected	4.14545	1.60131	7.55121	0.0562572
Rsl1d1	7.55066	0.00702709	0.133363	13.7118	0.0122771	20.5343	0.00013152	14.4105	0.00081824	0.296123	0.960756	14.6347	0.00154349	1.82155	0.610257
Atp5d	7.54958	0.00703527	0.133363	11.6116	0.0168775	7.73237	0.0518792	13.6877	0.0239921	8.42799	0.0379471	12.993	0.00791222	6.4884	0.0901212
Pik3r3	7.54081	0.0565191	0.531154	3.32134	2.73088	7.54081	0.0565191	Not detected	Not detected	Not detected	Not detected	Not detected	Not detected	Not detected	Not detected
Dpp3	7.53683	0.00713299	0.134719	12.7167	0.0149173	13.5089	0.00365581	13.4583	0.0159153	5.51907	0.137503	13.833	0.00350832	3.58246	0.310223
BC006779	7.5362	0.00713783	0.134719	2.56351	1.95919	3.39053	0.33524	3.58731	0.327046	1.09867	0.777395	5.29827	1.77882	18.1194	0.0004156
Stxbp1	7.5314	0.00717494	0.135223	8.1472	0.128189	6.93729	0.0739237	6.31672	0.481268	10.9265	0.0121301	6.21171	0.252982	4.73043	0.192635
Polr3k	7.50198	0.00740657	0.139387	4.91535	0.574536	4.23897	0.23679	6.74664	0.56776	17.1891	0.0006462	5.67975	0.0820775	1.07792	0.782407
Def8	7.48582	0.0204784	0.286456	4.75351	0.668602	4.46454	0.215475	5.49517	0.813409	10.5071	0.0147128	Not detected	Not detected	Not detected	Not detected
Def6	7.47921	0.00759079	0.142442	6.88134	0.00465571	0.115442	0.989922	6.58944	0.544231	14.8416	0.00195716	5.50757	0.638783	7.48061	0.0580588
Dlgap1	7.46839	0.0583763	0.542637	Not detected	Not detected	Not detected	Not detected	Not detected	Not detected	Not detected	Not detected	5.19663	0.784603	7.46839	0.0583763
Gabarapl2	7.46712	0.00769034	0.143513	7.33252	0.0273876	0.896905	0.826175	9.54026	0.133405	19.8725	0.00018039	6.93438	0.0541493	1.632	0.652156
Sirt1	7.46339	0.00772133	0.143513	10.6084	0.0495154	12.221	0.00666322	10.4809	0.00115294	0.244755	0.97006	10.7316	0.0318031	9.92442	0.0192196
Fzr1	7.46331	0.00772201	0.143513	4.01024	3.7976	16.0358	0.001115	6.33958	0.157288	3.62661	0.304709	4.42734	0.479007	2.72755	0.435565
0610012G03Rik	7.46005	0.0585938	0.543493	Not detected	Not detected	Not detected	Not detected	7.5239	0.149301	7.46005	0.0585938	Not detected	Not detected	Not detected	Not detected
Exoc5	7.45939	0.0077547	0.14386	8.64432	0.0509189	3.74397	0.290471	9.24917	0.141509	18.4694	0.00035191	8.64333	0.00181044	0.164754	0.983068
m167	7.45846	0.0586353	0.543493	6.53879	0.371531	7.45846	0.0586353	Not detected	Not detected	Not detected	Not detected	Not detected	Not detected	Not detected	Not detected
Ap1m1	7.45801	0.00776621	0.143868	10.7256	0.0657146	17.4354	0.00057498	10.4732	0.0119245	2.5253	0.470735	10.5514	0.00852223	2.41329	0.491165
H1f0	7.45029	0.00783106	0.14481	10.2865	0.00412798	0.835467	0.840966	10.3405	0.0978848	19.8528	0.00018209	11.3556	0.00388149	1.66259	0.645282
Ech1	7.44931	0.0078393	0.14481	9.55741	0.0734004	9.47656	0.023582	9.79847	0.076096	12.635	0.00549628	8.93271	0.00216659	0.23638	0.971513
2610005M20Rik	7.44343	0.05903	0.544957	Not detected	Not detected	Not detected	Not detected	Not detected	Not detected	Not detected	Not detected	5.18745	0.78678	7.44343	0.05903
Fam164c	7.43515	0.0592484	0.545294	Not detected	Not detected	Not detected	Not detected	Not detected	Not detected	Not detected	Not detected	6.52118	0.323971	7.43515	0.0592484
2810407C02Rik	7.42912	0.0594079	0.545424	Not detected	Not detected	Not detected	Not detected	Not detected	Not detected	Not detected	Not detected	9.66705	0.0435095	7.42912	0.0594079
Dsg4	7.42892	0.0594133	0.545424	10.1078	0.040982	7.42892	0.0594133	Not detected	Not detected	Not detected	Not detected	Not detected	Not detected	Not detected	Not detected
CL062	7.42723	0.0080278	0.148082	7.88315	0.192873	8.86964	0.0310753	6.83249	0.14539	4.65843	0.198587	8.37226	0.114229	8.75363	0.0327524
Tmc3	7.42083	0.059628	0.546471	Not detected	Not detected	Not detected	Not detected	6.11265	0.375449	7.42083	0.059628	Not detected	Not detected	Not detected	Not detected
Pgam2	7.41707	0.00811599	0.149076	6.23138	0.254219	4.22228	0.23844	4.19773	1.95432	10.136	0.0174451	5.71893	0.585542	7.89298	0.0482761
Actr6	7.41007	0.00817733	0.149991	6.39788	0.0832536	1.53223	0.674851	8.91665	0.140712	15.602	0.0013682	6.63511	0.205948	5.09597	0.164903
Ptk6	7.40269	0.0601122	0.547847	Not detected	Not detected	Not detected	Not detected	Not detected	Not detected	Not detected	Not detected	3.31286	2.74137	7.40269	0.0601122
Edf1	7.39737	0.00828962	0.151654	11.2181	0.00646584	2.32418	0.507905	11.3092	0.0584781	15.465	0.00145945	10.3208	0.0176625	4.40293	0.221114
Phldb2	7.39642	0.00829816	0.151654	5.67502	0.279375	3.29267	0.348664	8.71495	0.181606	18.1335	0.00041282	8.82702	0.00747076	0.763032	0.858287
Dock7	7.39588	0.00830296	0.151654	8.61075	0.0197585	1.42304	0.700142	9.93504	0.112095	19.6445	0.00020111	8.89356	0.0105199	1.12007	0.77223
Coro2b	7.39272	0.00833118	0.151957	3.9735	1.21515	5.01617	0.170617	5.71842	0.635024	9.57515	0.0225452	8.47075	0.0929911	7.58684	0.0553687
Acadl	7.38563	0.00839483	0.15269	10.3127	0.0121642	2.502	0.474929	10.3494	0.00730425	1.48585	0.685541	10.2208	0.077112	18.169	0.00040591
H2-M10.4	7.38004	0.0607221	0.551405	Not detected	Not detected	Not detected	Not detected	Not detected	Not detected	Not detected	Not detected	3.15539	3.03712	7.38004	0.0607221
BC021785	7.37555	0.0608439	0.55179	4.63954	1.18496	7.37555	0.0608439	Not detected	Not detected	Not detected	Not detected	Not detected	Not detected	Not detected	Not detected
Thop1	7.37477	0.00849322	0.154264	13.3104	0.0106246	13.8744	0.00308126	12.7819	0.0135711	4.47003	0.214979	13.7077	0.00380678	3.77993	0.28623
Serac1	7.37286	0.00851062	0.154365	4.57605	1.14076	6.82785	0.077592	5.69745	0.0884393	1.31434	0.725731	3.84506	3.62385	13.9764	0.00293745
Cpne9	7.36998	0.0609949	0.55239	Not detected	Not detected	Not detected	Not detected	Not detected	Not detected	Not detected	Not detected	4.89739	0.945412	7.36998	0.0609949
Psmc4	7.36976	0.00853901	0.154664	13.3714	0.0117068	15.8728	0.00120414	13.9791	0.00973796	3.46825	0.324904	13.8214	0.00271778	2.76823	0.428757
Syt9	7.36601	0.0611031	0.552601	Not detected	Not detected	Not detected	Not detected	9.5828	0.0485442	7.36601	0.0611031	Not detected	Not detected	Not detected	Not detected
Zdhhc19	7.36553	0.0224548	0.306851	6.72883	0.138648	3.12935	0.372109	Not detected	Not detected	Not detected	Not detected	5.97588	0.725551	11.6017	0.00887983
Rps25	7.36123	0.0086175	0.155809	9.3117	0.0349454	3.87745	0.275005	11.3286	0.0326132	8.66106	0.0341538	12.628	0.0131163	9.54518	0.0228556
Ywhaz	7.36029	0.00862614	0.155809	15.0377	0.00227841	8.63091	0.0346227	14.6281	0.0171882	6.26069	0.0995933	15.2441	0.00564504	7.18927	0.0661035
713505.1	7.35925	0.0612875	0.553246	Not detected	Not detected	Not detected	Not detected	Not detected	Not detected	Not detected	Not detected	13.2179	0.00839962	7.35925	0.0612875
Naca	7.35749	0.00865215	0.155875	14.3735	0.00480967	12.0971	0.00705775	15.2116	0.0221357	8.16965	0.0426326	14.6974	0.00151627	1.80568	0.613699
Copb2	7.35732	0.00865373	0.155875	12.639	0.011511	9.93605	0.0191176	12.6603	0.0118305	3.85088	0.278023	12.5815	0.0115717	8.28501	0.0404744
Siae	7.35586	0.00866721	0.155902	3.32768	3.05439	8.46714	0.0372822	6.25613	0.254601	5.54799	0.135796	3.43269	2.75196	8.05246	0.0449398
Fam59a	7.3537	0.0614391	0.553718	Not detected	Not detected	Not detected	Not detected	Not detected	Not detected	Not detected	Not detected	4.63234	1.12605	7.3537	0.0614391
Kank2	7.35304	0.00869347	0.156143	9.17621	0.0343217	3.50304	0.320369	8.80789	0.045518	4.77229	0.189251	8.27349	0.191573	13.7838	0.00321471
Erlin1	7.35141	0.0087087	0.156143	7.85013	0.0195573	0.881252	0.82995	9.09269	0.142649	17.2696	0.00062201	9.8074	0.021038	3.90341	0.272085
Pcmt1	7.35057	0.00871656	0.156143	9.91409	0.111578	17.949	0.00045064	10.5939	0.00490167	1.07756	0.782495	9.49268	0.0196685	3.02518	0.387759
Jakmip3	7.34983	0.061545	0.554288	2.72539	3.84362	7.34983	0.061545	Not detected	Not detected	Not detected	Not detected	Not detected	Not detected	Not detected	Not detected
Kars	7.34762	0.00874415	0.156422	14.2549	0.00568122	13.2813	0.00406618	14.2831	0.0192077	6.92189	0.0744296	14.1649	0.0016851	1.83969	0.606337
Camta1	7.3459	0.0227941	0.309572	7.25393	0.211301	6.59248	0.0860856	Not detected	Not detected	Not detected	Not detected	4.14617	1.71671	8.09932	0.0440031
Sephs2	7.3441	0.00877717	0.156797	6.62547	0.253712	5.37286	0.146444	8.02818	0.200598	13.6209	0.00346927	3.62669	0.911878	3.03849	0.385728
Gdf5	7.34322	0.0617268	0.554863	3.10908	3.03116	7.34322	0.0617268	Not detected	Not detected	Not detected	Not detected	Not detected	Not detected	Not detected	Not detected
Hrsp12	7.34262	0.00879113	0.156831	10.8923	0.0305306	8.97723	0.0295951	10.7288	0.00263866	0.603477	0.895636	11.2951	0.0299207	12.4471	0.00599836
Trpc4ap	7.33672	0.00884685	0.157394	6.13048	0.317573	4.95636	0.175021	5.964	0.906808	16.1911	0.00103615	6.54102	0.0371021	0.862736	0.83441
Q8JYD5	7.32788	0.0621499	0.556274	Not detected	Not detected	Not detected	Not detected	3.26741	2.74081	7.32788	0.0621499	Not detected	Not detected	Not detected	Not detected
Ddx17	7.3118	0.009086	0.160989	13.3628	0.00739412	9.97243	0.018802	12.8908	0.00331215	1.10176	0.77665	13.4364	0.0116866	10.8612	0.0125005
Fgf14	7.30251	0.0628558	0.55883	2.71685	3.83903	7.30251	0.0628558	Not detected	Not detected	Not detected	Not detected	Not detected	Not detected	Not detected	Not detected
Rrp8	7.3009	0.00919247	0.162247	9.05261	0.0241326	2.28237	0.515907	8.4378	0.0923972	7.93643	0.047344	8.88447	0.110361	11.6839	0.00854821
Gipc1	7.30071	0.00919436	0.162247	8.84782	0.0877194	7.31207	0.062589	8.32139	0.0554113	4.4584	0.216032	7.74542	0.197861	10.1317	0.0174794
Sgpl1	7.29379	0.00926268	0.163231	11.5175	0.0171267	7.40422	0.0600712	10.937	0.0139319	3.3721	0.337733	10.9133	0.0323448	11.105	0.0111712
Sap25	7.28381	0.0238999	0.319612	4.77663	0.611528	4.14204	0.246529	Not detected	Not detected	Not detected	Not detected	4.68113	1.54522	10.4256	0.0152743
Sh3yl1	7.27611	0.0240405	0.320121	7.68026	0.0597238	2.42356	0.489265	6.66421	0.423133	12.1287	0.00695515	Not detected	Not detected	Not detected	Not detected
Kat2a	7.2709	0.00949195	0.167045	5.18914	0.389358	3.40099	0.333832	8.25013	0.0701036	5.41616	0.14374	10.3517	0.05124	12.9955	0.00464626
Hat1	7.26037	0.00959918	0.168705	13.5199	0.0104277	15.4948	0.00143909	13.1548	0.0012234	0.415701	0.93698	13.4252	0.00633511	5.87059	0.118079
Ndufv1	7.25485	0.00965587	0.169472	11.1967	0.0098739	3.50264	0.32042	11.3036	0.00308299	0.814339	0.846034	11.5886	0.0365083	17.4476	0.00057168
F5	7.2528	0.024471	0.324526	7.41012	0.353522	12.1447	0.00690345	6.11796	0.119014	2.36087	0.500961	Not detected	Not detected	Not detected	Not detected
Kdelc2	7.25147	0.0244958	0.324526	4.00645	1.39698	5.88516	0.117333	Not detected	Not detected	Not detected	Not detected	5.03033	1.01159	8.61777	0.0348291
Rps6	7.24932	0.00971301	0.169779	8.59882	0.106429	7.60901	0.0548226	10.0881	0.0193506	3.59239	0.308975	9.9635	0.0518824	10.5466	0.0144484
Phf6	7.24896	0.00971678	0.169779	10.3266	0.0101925	2.11451	0.548982	9.6324	0.0330939	5.12937	0.162565	9.15584	0.115777	14.503	0.00229463
Mtbp	7.24812	0.00972547	0.169779	9.01166	0.0407159	3.75473	0.289196	9.6644	0.0198412	3.11719	0.373907	10.2121	0.0634317	14.8724	0.00192897
Nlrp5	7.24537	0.0246097	0.324868	4.98281	1.54492	11.8827	0.00779603	Not detected	Not detected	Not detected	Not detected	5.95836	0.165012	2.60806	0.456078
Ooep	7.2444	0.0246279	0.324868	2.62497	1.19947	2.15594	0.540679	7.20481	0.302113	12.3329	0.0063257	Not detected	Not detected	Not detected	Not detected
Akirin1	7.2352	0.0647672	0.570679	3.24021	2.75462	7.2352	0.0647672	Not detected	Not detected	Not detected	Not detected	Not detected	Not detected	Not detected	Not detected
Skint11	7.23149	0.0648742	0.571235	Not detected	Not detected	Not detected	Not detected	3.30871	2.62614	7.23149	0.0648742	Not detected	Not detected	Not detected	Not detected
Cap1	7.22523	0.00996563	0.173738	13.1958	0.00261177	3.17795	0.364994	13.1951	0.0467283	15.9246	0.00117509	13.3804	0.00280954	2.57318	0.462211
Tcof1	7.22331	0.009986	0.173861	13.2875	0.0144363	18.5876	0.00033267	13.1566	0.0029434	1.00027	0.801187	13.9158	0.00200322	2.08203	0.555557
Kank4	7.21321	0.010094	0.175449	6.24546	0.307364	5.14945	0.161175	7.493	0.314302	15.404	0.00150204	6.79201	0.0395828	1.08623	0.780399
Lsm14b	7.21116	0.0101161	0.175449	9.63238	0.0667279	9.02264	0.0289914	9.25896	0.0804451	10.5481	0.0144384	10.3453	0.00816251	2.06279	0.559478
Alkbh8	7.20742	0.0101564	0.175449	9.5014	0.1065	13.2833	0.00406239	6.74382	0.162646	4.91497	0.17813	7.98944	0.0571079	3.42402	0.33075
Qil1	7.20728	0.010158	0.175449	9.12297	0.0452073	4.46509	0.215426	9.43504	0.115828	16.4685	0.00090883	8.01855	0.0112656	0.688241	0.875966
Ampd2	7.20605	0.0101712	0.175449	10.6206	0.0191818	4.77029	0.189412	10.0094	0.0694519	12.5218	0.00579356	10.35	0.0170728	4.32606	0.22834
Tonsl	7.20602	0.0101715	0.175449	7.83084	0.0358071	1.59439	0.660662	5.43215	1.02993	12.7336	0.00524953	8.53555	0.085756	7.29005	0.0632057
Ubqln1	7.20009	0.0102359	0.176326	10.2511	0.0592946	11.7412	0.00832451	8.3076	0.0141012	1.12574	0.770864	11.2917	0.0210285	8.73337	0.0330542
V1rl1	7.19896	0.0658194	0.576828	4.41528	1.3281	7.19896	0.0658194	Not detected	Not detected	Not detected	Not detected	Not detected	Not detected	Not detected	Not detected
Mobkl2b	7.18783	0.066146	0.578476	7.7624	0.168382	7.18783	0.066146	Not detected	Not detected	Not detected	Not detected	Not detected	Not detected	Not detected	Not detected
Aldh1b1	7.18606	0.0103899	0.178741	8.94837	0.0691838	6.13581	0.105186	8.88589	0.0433743	4.73436	0.192314	9.00155	0.0938594	10.688	0.0135384
Dhrs1	7.17447	0.0105186	0.18048	9.7237	0.0648418	9.27543	0.0258444	9.77123	0.012976	2.13085	0.545696	10.0789	0.0465585	10.1171	0.0175965
An04g06580	7.17415	0.0665494	0.580103	Not detected	Not detected	Not detected	Not detected	Not detected	Not detected	Not detected	Not detected	5.66206	0.552741	7.17415	0.0665494
Prkar1a	7.17123	0.0105548	0.180862	10.6077	0.0526754	12.9958	0.0046457	10.0107	0.0296501	5.34837	0.147994	10.1459	0.0140375	3.16952	0.366219
Thada	7.16731	0.0105989	0.181315	9.66203	0.149164	20.5414	0.00013107	9.03991	0.0048595	0.573218	0.902535	10.238	0.00162777	0.387277	0.942858
Spta1	7.16641	0.0106091	0.181315	3.23017	1.33493	3.48466	0.322757	7.87415	0.0586213	3.63122	0.304137	5.50829	1.22764	14.3833	0.0024272
Tmem173	7.16452	0.0106303	0.181439	9.61015	0.0258111	3.44254	0.328291	6.55584	0.34466	9.19048	0.0268627	9.76839	0.0488663	8.86055	0.0312035
Ccrl1	7.16436	0.0261722	0.338807	Not detected	Not detected	Not detected	Not detected	1.60534	0.353207	0.287045	0.962446	5.79193	0.992318	14.0417	0.00284897
Cbln4	7.1593	0.0669899	0.582382	Not detected	Not detected	Not detected	Not detected	Not detected	Not detected	Not detected	Not detected	5.63943	0.559968	7.1593	0.0669899
Uqcrc1	7.15713	0.010714	0.18263	12.1593	0.0182392	11.7133	0.0084325	13.6009	0.0125421	4.38534	0.222749	12.7283	0.0071338	5.37272	0.146453
Lef1	7.15264	0.0107652	0.183262	5.1778	1.22519	10.6274	0.0139213	7.05886	0.155624	5.78177	0.122724	5.40128	0.462761	5.04879	0.168259
Dpy19l4	7.15142	0.0672248	0.584035	Not detected	Not detected	Not detected	Not detected	Not detected	Not detected	Not detected	Not detected	2.70384	3.98329	7.15142	0.0672248
Ndufs5	7.14689	0.0108312	0.184144	10.0899	0.0627429	11.2487	0.0104543	8.28761	0.0787737	6.21766	0.101488	8.92121	0.0366891	3.9743	0.264252
Rps17	7.14429	0.010861	0.184411	13.4408	0.00774526	10.9612	0.0119376	14.2115	0.0188633	6.78043	0.0792356	14.09	0.0034294	3.69127	0.296789
Galk1	7.14272	0.0108792	0.184479	11.2784	0.0384568	14.3465	0.00246952	10.7809	0.004747	1.10173	0.776657	12.2932	0.00928993	5.97993	0.112591
Cndp1	7.1324	0.0677952	0.586799	3.35402	2.53146	7.1324	0.0677952	Not detected	Not detected	Not detected	Not detected	Not detected	Not detected	Not detected	Not detected
Olfr1432	7.10599	0.0685953	0.590427	Not detected	Not detected	Not detected	Not detected	Not detected	Not detected	Not detected	Not detected	4.46326	1.21832	7.10599	0.0685953
Tlr2	7.10547	0.0273666	0.346534	2.26588	2.11828	3.05124	0.383793	Not detected	Not detected	Not detected	Not detected	5.8951	0.736381	11.1597	0.0108929
Gfpt2	7.10389	0.0113361	0.191479	12.1691	0.0236875	15.3039	0.00157456	12.0244	0.00184426	0.555088	0.906633	12.2553	0.00859603	5.45273	0.141493
Cdkal1	7.09717	0.011417	0.192347	8.83305	0.105663	8.72799	0.0331349	8.11521	0.132652	9.47941	0.0235514	8.33555	0.0411989	3.08413	0.378835
Pde11a	7.0925	0.0276365	0.348055	2.09305	1.3487	1.74634	0.626681	3.53467	3.84432	12.4387	0.00602205	Not detected	Not detected	Not detected	Not detected
Zfp809	7.08829	0.0115249	0.193662	4.71049	0.832977	5.41655	0.143716	6.47566	0.548196	13.8531	0.00311205	6.12619	0.112928	1.9952	0.573403
Myl6	7.08522	0.0115624	0.194042	10.5012	0.0127668	2.94952	0.399474	10.9903	0.0286586	7.03211	0.0708814	10.8601	0.0337589	11.274	0.0103327
Pnmal1	7.07645	0.0695006	0.595857	6.5221	0.356148	7.07645	0.0695006	Not detected	Not detected	Not detected	Not detected	Not detected	Not detected	Not detected	Not detected
1200014J11Rik	7.07469	0.069555	0.595931	Not detected	Not detected	Not detected	Not detected	7.96137	0.108401	7.07469	0.069555	Not detected	Not detected	Not detected	Not detected
Hk1	7.06504	0.0118117	0.197716	11.203	0.0199225	7.0947	0.0689398	10.5454	0.0270028	5.849	0.119192	11.2045	0.0207359	8.25143	0.0410915
Kdm4c	7.06359	0.0118298	0.197766	9.54753	0.0659604	8.46427	0.0373307	9.69948	0.0615233	9.80876	0.0202637	8.59439	0.0330684	2.91774	0.404482
Rps13	7.05678	0.0119152	0.198683	15.2269	0.00413819	17.615	0.00052804	15.1604	0.00582325	2.14714	0.542435	14.6943	0.00118303	1.40821	0.703611
Pkib	7.05592	0.0701366	0.598944	Not detected	Not detected	Not detected	Not detected	4.8324	0.868576	7.05592	0.0701366	Not detected	Not detected	Not detected	Not detected
Vps26b	7.04618	0.0120493	0.200407	7.96821	0.0954429	4.62546	0.201369	9.07228	0.0419448	5.02741	0.169801	9.50139	0.0742839	11.4857	0.00936975
PII	7.04247	0.0705564	0.602134	Not detected	Not detected	Not detected	Not detected	6.34036	0.305275	7.04247	0.0705564	Not detected	Not detected	Not detected	Not detected
Sept14	7.04136	0.0287257	0.35594	3.66285	2.86282	9.75786	0.0207407	Not detected	Not detected	Not detected	Not detected	4.24987	0.85524	4.32486	0.228454
Uqcrq	7.04118	0.012113	0.200978	11.2366	0.00161819	0.58831	0.899103	10.4492	0.0856564	18.0013	0.00043958	10.7368	0.00809762	2.53397	0.469183
Ccbl2	7.03958	0.0121335	0.200978	9.74767	0.0248146	3.60249	0.30771	10.3617	0.0376413	7.6883	0.0529126	9.54121	0.062058	9.82795	0.0200867
Actb	7.03806	0.012153	0.200978	15.8912	0.00247114	15.844	0.00122065	12.9152	0.00900002	3.00013	0.391605	12.0949	0.0038146	2.27009	0.518275
Dnahc8	7.03668	0.0121707	0.200978	6.07025	0.150316	2.26046	0.520138	8.87538	0.115689	12.5598	0.00569207	5.9145	0.40972	6.28978	0.0983319
Acaa1a	7.03625	0.0121763	0.200978	9.06003	0.0700285	6.65337	0.0838063	9.12072	0.0870714	10.6863	0.0135489	8.47549	0.0460583	3.76906	0.287505
Arhgef18	7.03325	0.0122148	0.201216	7.99117	0.10771	5.2944	0.151466	8.2553	0.0886865	6.87215	0.0760865	7.27887	0.236433	8.93319	0.0301924
Pank2	7.0213	0.0123697	0.202892	5.96101	1.14188	16.0532	0.00110586	5.20734	0.128934	1.36266	0.714311	6.02109	0.221395	3.64805	0.302062
Fat2	7.02007	0.0123857	0.202892	1.57103	0.889876	0.835148	0.841043	3.27693	2.96053	7.96932	0.0466501	4.71659	1.77395	12.2558	0.00655648
Arhgef12	7.01793	0.0124137	0.203095	7.70321	0.31457	12.947	0.00475272	4.14721	1.36662	6.83822	0.0772371	5.79071	0.0897251	1.26862	0.736599
H2-DMb1	7.0002	0.0718914	0.607701	2.58707	3.98669	7.0002	0.0718914	Not detected	Not detected	Not detected	Not detected	Not detected	Not detected	Not detected	Not detected
Zfp157	6.99702	0.0297029	0.362531	5.83088	0.858665	11.1409	0.010988	2.27054	2.17837	2.85315	0.414824	Not detected	Not detected	Not detected	Not detected
S100a6	6.98573	0.0299567	0.364922	6.59368	0.546926	11.3574	0.0099422	5.20763	0.247288	2.61404	0.455033	Not detected	Not detected	Not detected	Not detected
Gtf2h1	6.98506	0.0128509	0.209412	9.93701	0.0739453	12.0645	0.00716543	9.35775	0.00548917	0.753546	0.860543	8.41449	0.103367	8.13713	0.043261
Arpp19	6.98404	0.0128647	0.209412	10.2037	0.0509146	9.79146	0.0204246	10.4815	0.0167483	3.55615	0.313553	11.1986	0.0191666	7.60452	0.0549329
Cenpv	6.98069	0.0129101	0.209412	11.8299	0.0196549	10.3021	0.0161654	11.1963	0.00326657	0.842379	0.839306	12.0566	0.0167235	9.79761	0.0203672
March6	6.98024	0.0725302	0.611366	Not detected	Not detected	Not detected	Not detected	4.64254	0.982328	6.98024	0.0725302	Not detected	Not detected	Not detected	Not detected
Apod	6.98	0.0129195	0.209412	8.74042	0.190967	14.8986	0.00190542	6.52079	0.049798	1.29709	0.729825	6.83127	0.168471	4.74435	0.191503
Plekha6	6.97591	0.0129752	0.209909	4.39985	0.817134	4.38734	0.222562	1.3523	0.318216	0.215643	0.975025	5.43802	1.46011	16.3247	0.00097273
Swi5	6.97285	0.013017	0.210323	10.8642	0.0129064	3.72963	0.292179	10.8716	0.053296	12.6796	0.00538339	11.2302	0.0111895	4.50936	0.211457
Ggt5	6.97127	0.0728192	0.612613	Not detected	Not detected	Not detected	Not detected	Not detected	Not detected	Not detected	Not detected	7.08092	0.210069	6.97127	0.0728192
Frmd4a	6.96804	0.013083	0.211128	2.99988	0.966976	2.19004	0.533912	4.07955	3.74884	17.8782	0.00046603	5.7419	0.061068	0.835853	0.840874
Gins1	6.96279	0.0131554	0.212034	10.3734	0.00710273	1.51658	0.678449	9.07076	0.0992393	11.8857	0.00778518	7.98567	0.125161	7.4861	0.0579168
CPXV_GER1980_EP4_004	6.95733	0.0732702	0.61545	Not detected	Not detected	Not detected	Not detected	Not detected	Not detected	Not detected	Not detected	3.19492	2.78832	6.95733	0.0732702
Pom121	6.95603	0.0132492	0.213018	9.81199	0.0449449	6.78894	0.0789382	9.38649	0.0458757	6.38099	0.0944759	11.2891	0.0185597	7.69815	0.0526799
2410004P03Rik	6.94689	0.0308456	0.368872	5.85472	0.794326	10.4587	0.0150437	Not detected	Not detected	Not detected	Not detected	7.57641	0.0748685	3.43507	0.329282
N4bp1	6.94618	0.0133869	0.214445	8.77274	0.0763603	6.07725	0.107912	7.35445	0.141353	6.34844	0.095835	8.65378	0.0918388	8.41285	0.0382072
Htr7	6.94493	0.0308909	0.369075	2.46488	2.7548	4.48613	0.213531	Not detected	Not detected	Not detected	Not detected	3.58466	2.90271	9.40374	0.0243778
Smarcd2	6.9446	0.0134091	0.21453	8.44082	0.188344	12.2156	0.00668001	7.90486	0.0818141	5.16223	0.160296	8.0176	0.0566047	3.456	0.326514
Sestd1	6.93618	0.0135282	0.215904	6.19793	0.60007	9.763	0.020692	7.46353	0.0395183	1.90134	0.593135	7.54615	0.203266	9.14421	0.0274337
Sema3a	6.93399	0.0740319	0.616936	Not detected	Not detected	Not detected	Not detected	3.16986	2.78071	6.93399	0.0740319	Not detected	Not detected	Not detected	Not detected
Zyg11a	6.93269	0.0311765	0.371126	Not detected	Not detected	Not detected	Not detected	5.36807	0.933386	11.0362	0.0115318	2.13934	2.30092	2.8292	0.418716
Gm10252	6.93269	0.0740743	0.616936	Not detected	Not detected	Not detected	Not detected	Not detected	Not detected	Not detected	Not detected	5.8635	0.467167	6.93269	0.0740743
Scgn	6.93016	0.0741574	0.616936	3.42912	2.34839	6.93016	0.0741574	Not detected	Not detected	Not detected	Not detected	Not detected	Not detected	Not detected	Not detected
Slc35a3	6.93016	0.0741574	0.616936	3.42912	2.34839	6.93016	0.0741574	Not detected	Not detected	Not detected	Not detected	Not detected	Not detected	Not detected	Not detected
Shq1	6.92924	0.0136271	0.216876	9.21746	0.0413146	4.32541	0.228402	9.43715	0.0661402	9.4128	0.0242774	10.5274	0.0252219	7.04951	0.0703364
Larp4	6.92795	0.0136455	0.216876	12.5861	0.0120439	10.0626	0.0180415	12.818	0.00157944	0.521974	0.914038	12.2513	0.016104	10.1993	0.016946
Pgp	6.92667	0.0136638	0.216876	9.12465	0.0216121	2.13682	0.5445	10.8374	0.010394	2.45012	0.484374	9.95773	0.0799274	16.1931	0.00103516
Pak2	6.92576	0.0136769	0.216876	11.4113	0.0305559	12.373	0.00620875	10.9924	0.0224064	5.5009	0.138585	10.4746	0.0106932	2.90338	0.406763
Setdb2	6.92491	0.013689	0.216876	4.89514	1.24699	9.08648	0.0281629	2.54865	1.00422	1.60541	0.658164	8.1162	0.154996	10.0829	0.0178748
Otud6b	6.9214	0.0137396	0.217413	9.24321	0.0354593	3.7718	0.287184	8.46311	0.0209011	1.82069	0.610443	10.5387	0.0539501	15.1717	0.00167565
Rab6b	6.91711	0.0315439	0.374126	3.59588	2.93275	9.59186	0.0223739	Not detected	Not detected	Not detected	Not detected	6.08941	0.246049	4.24236	0.236455
Gtf2e1	6.91438	0.013841	0.218752	10.7721	0.0222807	6.08318	0.107633	11.0911	0.0287786	7.23985	0.0646335	11.6153	0.0153373	7.42012	0.0596469
Psmd3	6.91002	0.0139045	0.219026	13.737	0.0038852	6.59987	0.0858058	13.82	0.0208196	7.36195	0.0612137	14.0105	0.00638701	6.76823	0.0796635
Reep5	6.90288	0.0140089	0.219845	6.59052	0.205399	4.25701	0.235015	4.73544	0.239708	1.8187	0.610875	7.23368	0.398916	14.6329	0.0021588
Hist1h1a	6.90158	0.0140279	0.219845	14.5122	0.00330897	9.06528	0.0284354	15.2217	0.0136256	5.02976	0.169631	14.6396	0.00559673	6.60972	0.0854346
Snrpb	6.89689	0.014097	0.220656	8.25185	0.0892376	5.15121	0.161054	7.3481	0.149915	6.70589	0.0818868	9.83362	0.046881	8.83356	0.0315876
Nisch	6.89236	0.014164	0.221438	10.8882	0.0165096	4.84221	0.183723	10.6674	0.023377	5.25247	0.154216	10.7781	0.0330839	10.5824	0.0142122
Yipf4	6.88382	0.0323423	0.380461	7.75372	0.143253	6.08246	0.107666	Not detected	Not detected	Not detected	Not detected	5.99093	0.475838	7.68517	0.0529867
Fam125a	6.88236	0.0143131	0.2235	7.22649	0.0946951	2.90488	0.406525	6.88938	0.444638	14.7895	0.00200564	7.65993	0.0609523	2.95267	0.398981
Disp2	6.87519	0.0759841	0.623316	5.22001	0.772257	6.87519	0.0759841	Not detected	Not detected	Not detected	Not detected	Not detected	Not detected	Not detected	Not detected
Rps6ka6	6.86551	0.0145676	0.226388	3.52593	2.9045	9.0985	0.0280095	4.57889	0.574939	3.90583	0.271814	6.55392	0.323733	7.59218	0.0552366
Ap4e1	6.86393	0.0145916	0.226491	7.33293	0.150279	4.92265	0.177549	6.98389	0.284684	10.0732	0.0179542	6.76435	0.207671	5.59596	0.13301
Pmm1	6.85812	0.0146805	0.227059	9.57313	0.0378089	4.92895	0.177075	9.67856	0.0585513	9.25369	0.0261013	9.20532	0.0494962	6.39172	0.094032
Ppp1r12c	6.85648	0.0147056	0.227178	7.61922	0.0883701	3.45355	0.326837	5.92159	0.697276	12.0929	0.00707166	6.65967	0.199735	5.02302	0.170119
Bcas3	6.85447	0.0147366	0.227387	8.73322	0.026408	2.05112	0.561864	8.25636	0.0273056	2.11714	0.548453	8.59445	0.185808	16.3951	0.0009409
Mapre2	6.85016	0.0148031	0.227947	8.18994	0.0354054	1.96721	0.579239	8.35272	0.0631388	5.1709	0.159702	8.83032	0.131048	13.4124	0.00382464
Esd	6.84944	0.0148142	0.227947	10.9577	0.00604599	1.85085	0.603933	9.67924	0.080396	12.7097	0.00530828	10.7775	0.018726	5.98774	0.112208
G2e3	6.84871	0.0148254	0.227947	7.24035	0.320922	9.9291	0.0191785	6.75959	0.321155	9.8067	0.0202828	7.07772	0.0244699	0.810344	0.846991
Gm8394	6.84826	0.0768948	0.629021	Not detected	Not detected	Not detected	Not detected	Not detected	Not detected	Not detected	Not detected	4.82158	0.924105	6.84826	0.0768948
Park7	6.84634	0.0148621	0.228243	13.8476	0.00435642	7.92261	0.0476384	14.2738	0.0284461	10.2478	0.016573	14.2937	0.00211982	2.36862	0.499503
Gm6404	6.83668	0.0335056	0.388206	3.54396	3.3203	10.5173	0.0146442	5.12583	0.31616	3.15609	0.368179	Not detected	Not detected	Not detected	Not detected
Bloc1s3	6.82968	0.0775291	0.632224	Not detected	Not detected	Not detected	Not detected	5.034	0.729655	6.82968	0.0775291	Not detected	Not detected	Not detected	Not detected
Slc27a2	6.82394	0.0152137	0.233092	7.68559	0.254361	10.3558	0.0157718	7.89027	0.0780497	4.88177	0.180662	7.88788	0.0932141	5.23427	0.155425
Top2b	6.82246	0.0152373	0.233179	10.8186	0.0534774	15.0259	0.00179464	10.8007	0.00079431	0.185361	0.979917	10.607	0.0180087	5.2561	0.153977
Cxxc5	6.81943	0.0152855	0.233642	6.71843	0.670978	15.0475	0.0017765	5.22359	0.335065	3.58166	0.310324	4.95379	0.225964	1.82911	0.608621
Tnfrsf11b	6.81555	0.0780151	0.634994	Not detected	Not detected	Not detected	Not detected	Not detected	Not detected	Not detected	Not detected	3.08224	2.94575	6.81555	0.0780151
Fbxl18	6.81005	0.0154357	0.235452	7.295	0.266366	8.52359	0.0363438	7.40524	0.124115	5.75629	0.124088	7.48537	0.142237	6.15027	0.104524
Usp48	6.80977	0.0154401	0.235452	11.8832	0.0185877	10.0685	0.0179925	11.9892	0.00976847	2.92469	0.403382	12.3894	0.0111374	7.43609	0.0592234
Ube2i	6.80693	0.0154859	0.235875	12.161	0.0130967	8.41944	0.0380937	11.4052	0.0242954	6.55715	0.0874357	12.4555	0.00795665	5.4442	0.142015
Treml2	6.80639	0.0783315	0.636043	Not detected	Not detected	Not detected	Not detected	3.1888	2.69286	6.80639	0.0783315	Not detected	Not detected	Not detected	Not detected
Frem3	6.80617	0.0783393	0.636043	Not detected	Not detected	Not detected	Not detected	Not detected	Not detected	Not detected	Not detected	3.13267	2.84393	6.80617	0.0783393
Znhit6	6.79933	0.0156089	0.2372	9.66749	0.0876178	12.1065	0.00702701	9.7086	0.014626	2.34071	0.504767	9.55617	0.0372396	5.95076	0.114031
Arf5	6.79887	0.0156165	0.2372	9.77965	0.0809007	11.9788	0.00745613	9.22342	0.029273	3.7744	0.286878	9.99489	0.0224305	4.64341	0.19985
Cyc1	6.79819	0.0156275	0.2372	11.7475	0.0237357	11.8251	0.00800687	12.4945	0.0209194	6.69029	0.0824526	12.2216	0.00300176	1.87916	0.597863
Gnai2	6.79348	0.0157044	0.237262	10.6864	0.00855436	2.21534	0.528934	10.0709	0.0961488	17.7373	0.00049828	10.6731	0.00141457	0.427838	0.934434
Cntn4	6.79306	0.0787945	0.638147	Not detected	Not detected	Not detected	Not detected	4.55247	1.01878	6.79306	0.0787945	Not detected	Not detected	Not detected	Not detected
m142	6.79056	0.0788816	0.638456	Not detected	Not detected	Not detected	Not detected	Not detected	Not detected	Not detected	Not detected	8.97616	0.0605807	6.79056	0.0788816
Rab33a	6.78871	0.0347297	0.398139	Not detected	Not detected	Not detected	Not detected	3.77123	2.91711	11.172	0.0108311	2.61327	1.42366	2.40539	0.492632
Blvrb	6.78855	0.0157851	0.237928	9.60671	0.0450212	5.99197	0.112002	10.0793	0.017453	3.22972	0.357545	9.63291	0.0666077	11.144	0.0109723
Klra13	6.78216	0.0791747	0.64043	Not detected	Not detected	Not detected	Not detected	Not detected	Not detected	Not detected	Not detected	8.08827	0.106145	6.78216	0.0791747
Mndal	6.77745	0.0350232	0.399744	Not detected	Not detected	Not detected	Not detected	8.40562	0.145085	12.2403	0.00660365	8.73533	0.0136326	1.31458	0.725675
Ccdc75	6.77515	0.0160069	0.240713	7.69742	0.205585	8.43125	0.0378912	7.22836	0.251599	10.4271	0.0152637	6.9819	0.0471802	1.4671	0.689885
Morc1	6.77159	0.0160662	0.241327	9.12596	0.0668654	6.61643	0.0851823	8.54095	0.0254194	2.31121	0.510378	8.87233	0.108376	11.3871	0.00980656
Gsto1	6.76735	0.0161371	0.242113	10.0094	0.0664282	11.3324	0.0100577	9.59432	0.0215945	3.293	0.348619	9.42135	0.0385327	5.67664	0.128447
Mettl7a1	6.76532	0.0353419	0.402195	5.93735	0.768861	10.6525	0.0137611	Not detected	Not detected	Not detected	Not detected	3.94389	0.698471	2.87812	0.410801
Uhrf1	6.76426	0.0161891	0.242612	11.8152	0.0259247	13.466	0.00372992	13.3842	0.00683087	2.3579	0.501519	12.7985	0.00579668	4.46886	0.215085
Mybl2	6.74951	0.0164391	0.245795	8.94465	0.0357819	3.16619	0.366705	8.56555	0.0466349	4.29745	0.231084	9.48306	0.0836055	12.7849	0.00512568
Olfr691	6.74939	0.0357647	0.40481	3.34954	0.14064	0.39516	0.941241	Not detected	Not detected	Not detected	Not detected	3.57423	4.07313	13.1036	0.0044178
Ubxn6	6.74734	0.0164762	0.246066	9.04804	0.0489252	4.61414	0.202333	7.2362	0.169465	7.05853	0.0700553	7.33611	0.218468	8.56934	0.0356001
Ptgis	6.7462	0.03585	0.404922	3.06761	2.00954	4.74537	0.191421	Not detected	Not detected	Not detected	Not detected	3.32795	3.20663	8.74702	0.0328505
Myo5a	6.73956	0.0166097	0.2472	9.46765	0.119218	14.5632	0.00223069	8.32126	0.0259274	2.08596	0.554759	8.77547	0.0360964	3.56956	0.311851
2700097O09Rik	6.739	0.0166195	0.2472	8.31778	0.0326119	1.96061	0.580622	7.62449	0.0597672	3.17902	0.36484	10.5824	0.0523535	15.0774	0.00175172
Evi5	6.7385	0.0166281	0.2472	6.30969	0.580217	10.1134	0.0176264	6.89443	0.140388	4.68507	0.196364	7.57581	0.118112	5.41703	0.143686
Dync1i2	6.7336	0.0167128	0.248176	10.9916	0.0195771	6.11977	0.105926	11.4267	0.032329	8.76403	0.0325984	11.5831	0.0111536	5.31701	0.150003
Vti1a	6.73172	0.0167455	0.248378	1.58627	1.06368	1.00768	0.799393	5.3981	0.411905	4.97327	0.173765	3.7919	3.81903	14.2142	0.00262762
691533.1	6.72635	0.0811508	0.650355	Not detected	Not detected	Not detected	Not detected	Not detected	Not detected	Not detected	Not detected	9.0088	0.0588038	6.72635	0.0811508
Ndst1	6.72518	0.0168595	0.249785	3.77501	4.57862	16.7236	0.00080553	1.93108	1.14499	1.1756	0.758863	2.60329	1.35633	2.27635	0.517067
Anp32e	6.72238	0.0169085	0.249936	11.8361	0.0166605	8.7661	0.0325679	13.5195	0.013433	4.67524	0.197182	12.3493	0.0102269	6.7258	0.0811703
Rpf1	6.72162	0.0169218	0.249936	9.67401	0.0134864	1.87098	0.599613	10.151	0.0647051	12.2899	0.00645343	10.2427	0.0251675	6.00403	0.111414
1600012F09Rik	6.72131	0.0169273	0.249936	5.54699	1.40239	15.2738	0.00159699	5.22648	0.20255	2.16954	0.537974	5.46553	0.238913	2.72058	0.436742
Mettl3	6.717	0.0170031	0.250065	9.28756	0.0443427	4.84746	0.183314	9.02186	0.0851303	9.95225	0.0189764	9.67923	0.0311141	5.35128	0.147809
Golga5	6.71614	0.0170182	0.250065	10.6376	0.0207734	5.22051	0.156344	10.7407	0.0501123	11.4997	0.00930911	9.66865	0.0200586	3.42821	0.330192
Dcbld1	6.71538	0.0170317	0.250065	2.54186	3.17652	5.4243	0.143237	5.36902	1.01656	12.0276	0.00728914	4.26598	0.527069	2.6942	0.441213
1110004E09Rik	6.71536	0.017032	0.250065	7.82847	0.187106	8.3192	0.0398556	6.89821	0.0938545	3.13992	0.370551	8.19304	0.127114	8.68696	0.0337559
Ppip5k2	6.70062	0.0172942	0.253617	10.2526	0.0266979	5.29151	0.151654	10.1358	0.0238707	4.5092	0.211471	9.68175	0.0598045	10.3011	0.0161723
Pvrl1	6.69433	0.0174071	0.254511	4.91649	1.59133	11.7493	0.00829333	4.63938	0.284924	2.0201	0.568246	4.1773	1.31064	6.31363	0.0973095
Ppp2cb	6.69304	0.0174304	0.254511	6.39204	0.507315	9.30325	0.0255193	6.98476	0.265758	9.4088	0.0243216	8.20844	0.0198077	1.36707	0.713272
Mto1	6.69084	0.0174702	0.254775	7.71986	0.0641081	2.66577	0.446076	7.47674	0.127668	6.19361	0.102561	7.5639	0.246392	11.2131	0.0106275
Abtb1	6.69046	0.0373703	0.415606	8.48724	0.0610758	4.07624	0.253348	Not detected	Not detected	Not detected	Not detected	7.23096	0.254112	9.30467	0.0255027
Galm	6.68406	0.017593	0.255993	8.04469	0.207093	10.5209	0.0146195	9.08442	0.0402449	4.85251	0.182921	8.38224	0.0606674	4.67874	0.19689
Gpr179	6.68193	0.0827573	0.659173	Not detected	Not detected	Not detected	Not detected	Not detected	Not detected	Not detected	Not detected	9.66392	0.0392065	6.68193	0.0827573
Riok1	6.68074	0.0176536	0.256341	9.67906	0.031297	4.35541	0.225556	10.3721	0.0338244	6.9325	0.0740806	9.50997	0.0563269	8.75431	0.0327423
Gm9733	6.68032	0.0828161	0.659238	4.18003	1.42479	6.68032	0.0828161	Not detected	Not detected	Not detected	Not detected	Not detected	Not detected	Not detected	Not detected
Tmod1	6.67997	0.037663	0.418494	Not detected	Not detected	Not detected	Not detected	5.18805	0.266142	2.77508	0.427619	3.54254	3.36079	10.5849	0.0141961
Hax1	6.6772	0.0177183	0.256955	7.11714	0.266448	7.64065	0.0540527	7.59468	0.00126403	0.0660041	0.995578	8.49069	0.149166	12.325	0.00634898
Rnf169	6.66794	0.0178888	0.259139	9.62346	0.0532305	7.15813	0.0670248	4.62713	0.488205	3.43155	0.329749	9.25967	0.0705131	9.41414	0.0242625
Rnf114	6.66518	0.0179399	0.25959	7.44989	0.0443103	1.56	0.668494	9.1141	0.115125	14.0839	0.00279321	9.14091	0.0350602	4.3517	0.225906
Cd40lg	6.66417	0.0834083	0.661929	2.70416	3.53098	6.66417	0.0834083	Not detected	Not detected	Not detected	Not detected	Not detected	Not detected	Not detected	Not detected
Srgap1	6.65838	0.0836215	0.662814	Not detected	Not detected	Not detected	Not detected	Not detected	Not detected	Not detected	Not detected	4.33315	1.24536	6.65838	0.0836215
Zfp26	6.65407	0.0837804	0.663669	Not detected	Not detected	Not detected	Not detected	Not detected	Not detected	Not detected	Not detected	3.28029	2.51852	6.65407	0.0837804
1110001A16Rik	6.65075	0.0182094	0.263198	8.2556	0.172685	9.99126	0.0186406	7.02814	0.273423	9.95752	0.0189307	0.927724	0.00635209	0.00346484	0.999946
Gm5453	6.64815	0.0182583	0.263612	3.10804	0.585996	1.41871	0.701155	5.71779	0.796173	11.9999	0.00738366	4.40804	1.16094	6.52589	0.0886469
Ctnna1	6.64608	0.0182974	0.263884	13.7568	0.0098855	16.9986	0.00070723	14.2675	0.00498518	1.79552	0.615909	13.9294	0.00109774	1.14416	0.766425
Eef1d	6.64279	0.0183596	0.264332	14.7805	0.0027736	8.96591	0.0297475	15.1379	0.0260791	9.61173	0.0221719	15.228	0.0010624	1.35073	0.717124
Ptcd2	6.64208	0.0183731	0.264332	9.52344	0.118745	15.0131	0.00180553	8.25375	0.0343374	2.65839	0.447345	8.85764	0.0216578	2.2548	0.521234
Cdc25b	6.64184	0.0387457	0.425016	Not detected	Not detected	Not detected	Not detected	2.23682	1.8872	2.41275	0.491266	5.26018	1.09467	10.8709	0.0124446
Cox6a1	6.63997	0.0184132	0.264332	7.45294	0.343962	12.1324	0.00694311	9.82179	0.0417903	7.00432	0.0717601	4.94759	0.0971534	0.78318	0.853486
Stk16	6.63974	0.0184175	0.264332	7.02592	0.0250298	0.678499	0.878249	6.12132	0.750562	14.923	0.00188369	6.13034	0.243715	4.31777	0.229132
Lrfn5	6.63741	0.0843979	0.666938	Not detected	Not detected	Not detected	Not detected	Not detected	Not detected	Not detected	Not detected	3.30226	2.4755	6.63741	0.0843979
Elavl2	6.63277	0.0185505	0.265768	6.99267	0.0933655	2.47957	0.478994	9.23215	0.102271	13.2413	0.00414274	7.20935	0.115712	4.1774	0.242935
Abcc10	6.62884	0.0391217	0.428136	Not detected	Not detected	Not detected	Not detected	8.62769	0.135758	12.9383	0.00477204	3.09044	0.1373	0.31942	0.956336
Slc35e1	6.62453	0.0392469	0.428785	5.82127	0.0855766	1.10377	0.776164	5.94617	0.688585	12.1453	0.00690165	Not detected	Not detected	Not detected	Not detected
Lrrc33	6.62299	0.0849364	0.669974	3.31294	2.41096	6.62299	0.0849364	Not detected	Not detected	Not detected	Not detected	Not detected	Not detected	Not detected	Not detected
Sec61g	6.62299	0.0849364	0.669974	3.31294	2.41096	6.62299	0.0849364	Not detected	Not detected	Not detected	Not detected	Not detected	Not detected	Not detected	Not detected
Tom1	6.62273	0.0187436	0.267945	8.98961	0.0950335	8.64546	0.0343957	8.84072	0.0320315	3.41597	0.331826	10.4246	0.0295572	7.80675	0.0501791
Eif3h	6.61944	0.0188072	0.26856	13.3473	0.00582032	7.7752	0.0508934	13.4658	0.0229272	7.95426	0.0469666	13.5388	0.00432913	4.12885	0.247882
Scd1	6.61104	0.0396417	0.430212	3.086	2.4488	5.84858	0.119214	Not detected	Not detected	Not detected	Not detected	5.92375	0.477371	7.3735	0.0608994
Slc4a4	6.60643	0.0855583	0.671009	Not detected	Not detected	Not detected	Not detected	Not detected	Not detected	Not detected	Not detected	9.64454	0.0392138	6.60643	0.0855583
Tshz1	6.60598	0.0855752	0.671009	Not detected	Not detected	Not detected	Not detected	8.01177	0.0982359	6.60598	0.0855752	Not detected	Not detected	Not detected	Not detected
Cebpz	6.60227	0.0191428	0.272801	12.2037	0.00900132	5.94086	0.114523	12.3808	0.0218155	6.88559	0.0756352	12.93	0.00868003	6.98037	0.0725261
Wdr53	6.6021	0.0191461	0.272801	3.90141	3.70899	14.6453	0.00214631	6.93828	0.103379	3.55054	0.314266	7.54698	0.0357801	1.61049	0.657013
Brs3	6.59823	0.0858681	0.672217	Not detected	Not detected	Not detected	Not detected	6.04318	0.350046	6.59823	0.0858681	Not detected	Not detected	Not detected	Not detected
Smad1	6.59629	0.0400776	0.432779	4.90493	0.064491	0.472774	0.924831	Not detected	Not detected	Not detected	Not detected	3.7409	3.53624	12.7198	0.00528343
Spata7	6.58971	0.0193918	0.275698	3.38054	2.80139	8.02304	0.045538	3.58728	3.12371	10.4935	0.0148051	1.89204	1.20252	1.25261	0.740416
Disp1	6.58848	0.0862376	0.674113	Not detected	Not detected	Not detected	Not detected	3.3772	2.27842	6.58848	0.0862376	Not detected	Not detected	Not detected	Not detected
Ccdc73	6.58784	0.0194292	0.275928	2.62497	1.19947	2.15594	0.540679	6.84912	0.469062	15.1946	0.0016577	8.94833	0.021903	2.41302	0.491216
Fam203a	6.58641	0.0194578	0.276034	7.84859	0.104263	4.69363	0.195655	6.42055	0.50856	12.3841	0.00617684	7.20632	0.0744239	2.68151	0.443378
Ttc39d	6.58442	0.0404317	0.435519	3.67988	2.98289	10.2744	0.0163717	3.86462	0.707136	2.8944	0.408195	Not detected	Not detected	Not detected	Not detected
Plch2	6.5819	0.0195483	0.277016	3.04538	1.67486	3.90121	0.272331	2.16653	1.72926	2.10215	0.551478	6.16588	0.757612	13.7423	0.0032777
Otud6a	6.57617	0.0406796	0.437466	3.07652	2.15476	5.11631	0.163476	4.26119	1.48123	8.03602	0.045273	Not detected	Not detected	Not detected	Not detected
Tst	6.56556	0.0198794	0.281402	10.3567	0.0166389	3.5165	0.318629	9.59368	0.0774483	11.807	0.00807428	10.1526	0.0192941	4.37315	0.223888
Hmgcs1	6.56327	0.0199261	0.281757	12.6682	0.00990056	8.70153	0.033534	13.1326	0.0106932	3.62744	0.304606	12.7085	0.00983895	7.36085	0.0612436
Gm505	6.55673	0.0412692	0.440893	Not detected	Not detected	Not detected	Not detected	12.5435	0.0362883	11.6683	0.00861045	1.92519	1.3569	1.4452	0.694974
Wdr78	6.55388	0.0875616	0.680093	Not detected	Not detected	Not detected	Not detected	6.52523	0.250869	6.55388	0.0875616	Not detected	Not detected	Not detected	Not detected
Arf4	6.5491	0.0202182	0.284748	10.4143	0.0444228	9.72743	0.021031	9.43122	0.0137398	1.95019	0.58281	9.50856	0.051322	7.9697	0.0466422
Atad2	6.54667	0.0202688	0.284748	9.94877	0.0227599	3.74039	0.290897	10.4655	0.0283831	5.99615	0.111798	10.0914	0.0452505	9.90346	0.0194049
Fus	6.54288	0.0203478	0.285548	13.9567	0.00291274	5.6657	0.129057	13.6979	0.0109702	3.85566	0.277478	13.2438	0.0114525	10.1073	0.0176759
Dst	6.53866	0.0204359	0.286424	12.5046	0.00934231	7.42301	0.0595701	12.0506	0.00129992	0.392755	0.941735	12.2625	0.0185504	11.8002	0.00809977
Ralb	6.53779	0.0204542	0.286424	9.28892	0.07257	7.93988	0.0472706	9.33728	0.0643282	8.74812	0.0328342	9.43122	0.019739	2.92538	0.403274
Gldc	6.52849	0.0206503	0.28855	13.0153	0.00856853	9.32754	0.0252386	13.1568	0.00799234	2.71612	0.437495	13.4	0.00819219	7.54181	0.0564939
Cbr4	6.52392	0.0207473	0.289595	8.15091	0.261893	14.2055	0.00263838	8.18324	0.0298167	2.21662	0.528681	7.48149	0.0730257	3.14963	0.369126
Ndufa1	6.52042	0.042392	0.448838	7.52212	0.154419	5.68409	0.128033	Not detected	Not detected	Not detected	Not detected	7.76828	0.141556	7.35674	0.0613558
Pros1	6.51807	0.020872	0.291024	3.59129	3.10586	10.1293	0.0174983	5.92819	0.428731	7.46924	0.058354	2.28773	1.43982	1.95564	0.581666
Aldh4a1	6.51202	0.0210016	0.292204	10.9393	0.048007	14.5307	0.00226496	10.5704	0.0108476	2.36772	0.499671	11.6375	0.00539734	2.63765	0.450927
M47	6.51153	0.0892088	0.687091	Not detected	Not detected	Not detected	Not detected	4.61161	0.936603	6.51153	0.0892088	Not detected	Not detected	Not detected	Not detected
Zmat2	6.51069	0.0210304	0.292293	9.59171	0.00020092	0.0264945	0.998862	9.84221	0.0429283	7.25401	0.0642274	10.823	0.0374061	12.2515	0.00656931
Recql4	6.50804	0.0210873	0.292772	1.57103	0.889876	0.835148	0.841043	4.0239	3.55935	16.3165	0.00097654	6.80224	0.0858741	2.3725	0.498774
Rab8a	6.50403	0.0211742	0.293156	7.53997	0.0390535	1.45345	0.693056	9.76832	0.0479712	7.86826	0.0488143	8.98573	0.0903727	10.1904	0.0170153
Gnb2l1	6.50388	0.0211774	0.293156	15.9639	0.00197895	13.2695	0.00408855	16.167	0.0144158	5.38852	0.145461	16.0175	0.00062773	0.853588	0.836611
Snx30	6.50364	0.0211825	0.293156	11.375	0.0160779	6.3661	0.0950953	9.95021	0.0396131	6.9829	0.0724447	11.2192	0.0153731	6.16193	0.103992
Col27a1	6.49926	0.0212778	0.294162	7.90809	0.254061	11.8645	0.00786189	8.13058	0.0758049	5.46585	0.140695	8.32241	0.0291965	2.16739	0.5384
1700023F06Rik	6.49778	0.0897502	0.689998	Not detected	Not detected	Not detected	Not detected	Not detected	Not detected	Not detected	Not detected	6.44154	0.298438	6.49778	0.0897502
Gm128	6.49761	0.0897568	0.689998	Not detected	Not detected	Not detected	Not detected	4.21102	1.24105	6.49761	0.0897568	Not detected	Not detected	Not detected	Not detected
Numa1	6.49307	0.021413	0.295717	13.3339	0.00805336	10.6697	0.0136527	13.6762	0.0205753	7.22336	0.0651092	13.8028	0.00156359	1.58613	0.662539
Lepre1	6.49191	0.0214385	0.295755	9.34035	0.00455392	0.514298	0.915739	8.95189	0.11226	12.6716	0.00540345	8.65374	0.0686648	6.28984	0.0983294
Alg13	6.49067	0.0214655	0.295815	10.3948	0.0118259	2.55859	0.464795	9.65762	0.0420711	6.59079	0.0861501	10.5311	0.0368582	10.3226	0.0160136
Hsd17b11	6.48547	0.0215801	0.29708	10.0121	0.0287676	4.91595	0.178056	10.2772	0.0170248	3.37981	0.336688	9.5724	0.069166	11.1606	0.0108883
Mlxip	6.47685	0.0217711	0.299206	6.31365	0.356148	6.22296	0.101252	3.07845	0.372168	0.869333	0.832821	3.5023	4.02453	12.3382	0.0063099
Eed	6.47642	0.0217805	0.299206	8.51207	0.136827	9.27286	0.0258747	9.40374	0.048255	6.76471	0.0797876	7.80509	0.0637241	3.3917	0.335082
Gabpb1	6.46591	0.0220156	0.30211	7.72939	0.427683	17.8889	0.00046368	7.52299	0.00735472	0.367281	0.946915	8.45429	0.0141394	1.14159	0.767044
Ing1	6.4649	0.0220383	0.30211	6.29113	0.683778	11.7829	0.00816511	3.19858	2.18375	5.5583	0.135193	5.37907	0.191027	2.05352	0.561374
Hhex-rs3	6.46142	0.0911965	0.694897	Not detected	Not detected	Not detected	Not detected	Not detected	Not detected	Not detected	Not detected	3.19588	2.5879	6.46142	0.0911965
Prkar2a	6.45963	0.0221572	0.30342	8.8211	0.0771477	6.32575	0.0967938	9.02891	0.0639472	7.50206	0.0575056	8.79132	0.0555789	5.55109	0.135615
Phc1	6.45633	0.0222319	0.304124	10.3497	0.0430797	9.06543	0.0284334	10.6488	0.00273074	0.610213	0.894091	10.8399	0.0293343	9.69335	0.0213609
Camkk2	6.45221	0.0445791	0.463358	3.61456	3.89864	12.8986	0.00486111	1.0875	0.0103975	0.00582559	0.999882	Not detected	Not detected	Not detected	Not detected
Cobll1	6.4478	0.044724	0.463358	4.51401	0.234622	1.35159	0.716921	5.95408	0.650956	11.544	0.00912015	Not detected	Not detected	Not detected	Not detected
Ggt7	6.44351	0.0225246	0.307309	5.16164	0.0685329	0.588562	0.899046	7.51468	0.286557	14.236	0.0026009	4.02026	1.03903	4.50597	0.211758
Lgals3	6.44304	0.0225355	0.307309	8.52306	0.101199	6.90491	0.0749912	8.93336	0.0158691	1.77455	0.620489	8.82105	0.10466	10.6497	0.0137793
Atp11b	6.43911	0.0226259	0.308067	7.73065	0.178127	7.45636	0.0586903	5.84803	0.267267	4.4067	0.220765	7.47658	0.173385	7.45427	0.0587452
CT094	6.43857	0.0226384	0.308067	8.51943	0.0678821	4.62132	0.201721	5.27853	0.0296561	0.329413	0.954405	8.42519	0.181242	14.365	0.0024482
Pdzk1	6.43833	0.0921267	0.697538	3.52446	2.05717	6.43833	0.0921267	Not detected	Not detected	Not detected	Not detected	Not detected	Not detected	Not detected	Not detected
Slc7a6	6.43217	0.0923762	0.698427	6.62036	0.304693	6.43217	0.0923762	Not detected	Not detected	Not detected	Not detected	Not detected	Not detected	Not detected	Not detected
Cox5b	6.43174	0.0227966	0.309572	13.2675	0.0123576	15.716	0.00129658	12.8869	0.0070994	2.36076	0.500981	12.9777	0.00149277	1.21842	0.748589
Prkag1	6.43048	0.0228257	0.309644	7.02356	0.00707422	0.191487	0.978952	9.25525	0.126456	16.5521	0.00087362	8.18861	0.0373887	2.5479	0.466697
Dagla	6.4231	0.0927451	0.699645	4.44923	1.16042	6.4231	0.0927451	Not detected	Not detected	Not detected	Not detected	Not detected	Not detected	Not detected	Not detected
Zfp831	6.42222	0.092781	0.699645	Not detected	Not detected	Not detected	Not detected	Not detected	Not detected	Not detected	Not detected	3.91507	1.58893	6.42222	0.092781
Casc4	6.42006	0.0230692	0.311973	7.79243	0.0448323	1.94955	0.582944	3.47176	2.87075	8.88094	0.0309165	6.42683	0.390955	8.42971	0.0379175
Tmem55a	6.42004	0.0456471	0.469189	Not detected	Not detected	Not detected	Not detected	5.57146	0.284914	3.88053	0.274657	5.92702	0.578796	8.95954	0.0298336
Ttc25	6.41469	0.0930882	0.701555	Not detected	Not detected	Not detected	Not detected	Not detected	Not detected	Not detected	Not detected	3.32044	2.36347	6.41469	0.0930882
Pcnxl2	6.4128	0.0232404	0.313637	7.45249	0.0254919	0.898915	0.82569	11.0077	0.0526053	12.9649	0.00471321	7.68472	0.109177	5.37462	0.146333
Ccdc53	6.411	0.0232831	0.313888	8.04555	0.204695	10.4046	0.0154219	9.02034	0.0477712	5.5805	0.133902	7.60693	0.0693961	3.24784	0.354968
Gtf2f1	6.40951	0.0233184	0.314039	10.4645	0.0105073	2.37316	0.498651	10.8689	0.0168784	4.01252	0.260115	9.28157	0.0949149	12.8429	0.00498907
Sox2	6.40199	0.0234975	0.315797	11.5344	0.0131867	5.76046	0.123864	11.3432	0.0120994	3.22329	0.358463	10.6583	0.0340669	10.2222	0.0167686
YB028	6.40091	0.0936536	0.704374	Not detected	Not detected	Not detected	Not detected	Not detected	Not detected	Not detected	Not detected	5.58005	0.520832	6.40091	0.0936536
Cep152	6.40032	0.0235373	0.316007	6.46207	0.76464	14.6408	0.00215078	2.66261	1.38418	2.40106	0.493437	8.04332	0.0347819	2.15907	0.540055
Cldn10	6.39088	0.0940667	0.704912	Not detected	Not detected	Not detected	Not detected	5.73884	0.417906	6.39088	0.0940667	Not detected	Not detected	Not detected	Not detected
Ermn	6.39068	0.0940749	0.704912	Not detected	Not detected	Not detected	Not detected	Not detected	Not detected	Not detected	Not detected	7.22446	0.175275	6.39068	0.0940749
Tfb1m	6.38857	0.0238201	0.319475	9.57303	0.0740147	9.6483	0.0218049	10.347	0.0184082	3.74156	0.290757	9.44822	0.0385737	5.77585	0.12304
Mavs	6.38472	0.0239135	0.319612	7.74802	0.235235	9.95296	0.0189702	7.84313	0.151289	9.19774	0.0267741	0.927724	0.00635209	0.00346484	0.999946
Ppp1r1a	6.3841	0.0239285	0.319612	5.43618	0.343438	3.49346	0.321611	7.0639	0.0780123	2.90783	0.406056	5.22229	1.31685	12.751	0.00520717
Eci1	6.38142	0.0239937	0.320105	7.7656	0.335358	14.3439	0.00247253	8.1597	0.0183872	1.34843	0.717665	8.1889	0.0506458	3.45194	0.327048
Copz1	6.38057	0.0240146	0.320105	10.5294	0.0436146	10.2532	0.0165323	10.8908	0.00425651	1.01785	0.796932	10.1379	0.0350173	7.87068	0.0487613
Rab3ip	6.3767	0.0241091	0.320708	7.40433	0.140705	4.81647	0.18574	8.25344	0.063018	4.87797	0.180954	6.98548	0.302727	9.43566	0.0240257
Slc25a21	6.376	0.0946832	0.707841	Not detected	Not detected	Not detected	Not detected	8.94876	0.0565755	6.376	0.0946832	Not detected	Not detected	Not detected	Not detected
Sars2	6.37508	0.0241489	0.320909	8.36257	0.0190379	1.17659	0.758624	9.55739	0.10629	15.9519	0.00116002	9.13369	0.0161587	1.99674	0.573085
Ttc38	6.37372	0.0472266	0.481246	3.38007	3.1696	9.07497	0.0283105	Not detected	Not detected	Not detected	Not detected	2.75856	1.97186	3.67247	0.299073
Trp53rk	6.3668	0.0950662	0.708883	3.20746	2.47343	6.3668	0.0950662	Not detected	Not detected	Not detected	Not detected	Not detected	Not detected	Not detected	Not detected
Arl6ip5	6.35976	0.0245271	0.32461	8.31839	0.023613	1.42014	0.700822	9.48904	0.0114391	1.66607	0.644504	9.8941	0.0819227	15.9931	0.00113769
Tpp2	6.35862	0.0245554	0.324655	13.7308	0.00890179	15.0642	0.00176259	13.517	0.00457565	1.59229	0.66114	13.8162	0.00237796	2.41937	0.490039
Kif2b	6.35834	0.0477622	0.483194	Not detected	Not detected	Not detected	Not detected	5.15081	0.996184	10.12	0.0175732	2.13463	2.11852	2.59669	0.458069
Sik1	6.35758	0.0477888	0.483194	4.27559	1.02691	5.107	0.164128	5.56191	0.562316	7.60816	0.0548434	Not detected	Not detected	Not detected	Not detected
Slc12a5	6.35676	0.0954858	0.710149	Not detected	Not detected	Not detected	Not detected	Not detected	Not detected	Not detected	Not detected	6.12628	0.359771	6.35676	0.0954858
Erp29	6.35498	0.0246463	0.324868	11.8322	0.00179691	0.94322	0.814987	11.9258	0.0110414	3.27383	0.351302	12.0559	0.0253511	14.8479	0.00195136
Parva	6.35473	0.0955709	0.710149	3.365	2.24023	6.35473	0.0955709	Not detected	Not detected	Not detected	Not detected	Not detected	Not detected	Not detected	Not detected
Thoc4	6.34858	0.0248067	0.326582	11.5585	0.0274607	12.1757	0.00680501	12.2881	0.0106706	3.32968	0.343532	12.2807	0.00552655	3.5404	0.31556
Cdv3	6.34688	0.0248495	0.326582	12.4986	0.00608983	4.8209	0.185391	12.7021	0.0349067	11.4097	0.00970489	12.737	0.00372025	2.81008	0.421843
Pafah1b1	6.3468	0.0248516	0.326582	11.442	0.00453319	1.87066	0.59968	12.2825	0.0163193	5.08872	0.165415	12.014	0.0209873	12.081	0.00711073
Ephb2	6.34178	0.0249783	0.327739	5.6094	0.0385084	0.43586	0.932739	5.99046	0.402693	7.32163	0.0623231	7.68522	0.228814	11.2678	0.0103623
Taf8	6.34132	0.02499	0.327739	7.3557	0.283695	9.42433	0.0241502	7.42582	0.0801782	3.76714	0.287732	5.48502	0.505585	5.83249	0.120051
M27	6.34064	0.0961637	0.712005	3.22648	2.43455	6.34064	0.0961637	Not detected	Not detected	Not detected	Not detected	Not detected	Not detected	Not detected	Not detected
Anp32b	6.33379	0.0251813	0.329363	12.3751	0.00541495	3.97237	0.264464	13.0566	0.0091502	3.08594	0.378563	12.3443	0.0181946	11.9431	0.0075808
Idh1	6.33356	0.0251872	0.329363	13.5835	0.00607641	9.39007	0.0245301	13.4503	0.0086779	3.00784	0.390418	14.1771	0.00603432	6.60276	0.0856968
Ift20	6.33346	0.0251897	0.329363	6.76143	0.226386	5.21339	0.156822	6.27627	0.149114	3.29398	0.348481	7.24037	0.284805	10.493	0.0148084
Lyn	6.33061	0.0965874	0.713476	3.31025	2.30834	6.33061	0.0965874	Not detected	Not detected	Not detected	Not detected	Not detected	Not detected	Not detected	Not detected
Slc12a6	6.33002	0.0252776	0.330181	6.56475	0.0455358	0.928875	0.818455	2.18854	2.09139	2.58283	0.460508	3.87506	3.93346	15.4783	0.00145031
Cacybp	6.32889	0.0253064	0.330226	14.7651	0.00325163	10.4117	0.0153718	15.1485	0.019726	7.27172	0.0637235	15.1846	0.00102983	1.30323	0.728367
Rps15a	6.32593	0.0253824	0.33051	12.1574	0.00402883	2.5842	0.460266	11.4858	0.0490814	13.4648	0.00373198	10.9338	0.00844025	2.92876	0.40274
Dctn5	6.32298	0.0254583	0.330882	8.21725	0.0114901	0.649265	0.885067	8.07879	0.0540648	3.78206	0.28598	5.8956	0.958959	14.5376	0.00225763
Gm16386	6.31668	0.0971793	0.715413	2.69364	3.36863	6.31668	0.0971793	Not detected	Not detected	Not detected	Not detected	Not detected	Not detected	Not detected	Not detected
Bcs1l	6.31451	0.0256773	0.333396	8.2329	0.1261	7.19453	0.0659493	8.48515	0.0415805	3.66649	0.299802	8.66582	0.0875658	8.08251	0.0443368
Cenpo	6.31411	0.0493348	0.494287	6.10715	0.390922	6.01402	0.11093	5.32733	0.575516	6.6142	0.0852659	Not detected	Not detected	Not detected	Not detected
Traf6	6.31005	0.0257935	0.33457	3.39479	3.15318	9.11024	0.0278605	6.45541	0.152833	3.80996	0.282729	5.76628	0.432026	6.00994	0.111128
Klhl31	6.30571	0.0976479	0.717084	Not detected	Not detected	Not detected	Not detected	Not detected	Not detected	Not detected	Not detected	4.35301	1.16383	6.30571	0.0976479
9230110K08Rik	6.30364	0.0977366	0.717084	Not detected	Not detected	Not detected	Not detected	Not detected	Not detected	Not detected	Not detected	3.12904	2.64037	6.30364	0.0977366
Brf2	6.29782	0.0499259	0.497084	4.91779	1.3258	9.7966	0.0203766	Not detected	Not detected	Not detected	Not detected	2.24056	2.127	2.79904	0.423658
CN725425	6.29354	0.0500826	0.498262	Not detected	Not detected	Not detected	Not detected	3.832	3.09252	12.3676	0.00622438	1.1822	0.339208	0.219475	0.974386
Evl	6.29261	0.0982103	0.718252	Not detected	Not detected	Not detected	Not detected	3.2953	2.30717	6.29261	0.0982103	Not detected	Not detected	Not detected	Not detected
Emg1	6.29215	0.0262643	0.339662	11.326	0.0151705	5.82819	0.120275	11.8232	0.011529	3.36248	0.339041	10.4109	0.0369527	9.68577	0.021435
Atp6v0a4	6.28706	0.05032	0.499914	4.6142	0.592535	3.63094	0.304173	Not detected	Not detected	Not detected	Not detected	6.25924	0.463447	8.94319	0.0300558
Ephx1	6.28671	0.0264088	0.340854	8.74804	0.0355223	2.78436	0.42608	6.93079	0.0577733	1.97453	0.577711	8.91152	0.130966	14.1012	0.00277054
Sdha	6.28374	0.0264882	0.34154	13.357	0.0111854	15.0319	0.00178957	13.3892	0.00361414	1.24794	0.741531	13.5924	0.00266097	2.57135	0.462535
Ckap5	6.28206	0.026533	0.341779	12.6202	0.00805398	6.87225	0.0760829	12.0342	0.0143796	4.33421	0.227563	12.5634	0.010739	7.63972	0.054075
Urb1	6.2728	0.0267819	0.344645	11.6218	0.0139597	6.43611	0.0922167	11.8228	0.016452	4.79801	0.187199	11.2506	0.0186323	7.5843	0.0554316
ENSMUSG00000073564	6.27242	0.099083	0.720285	7.33885	0.190787	6.27242	0.099083	Not detected	Not detected	Not detected	Not detected	Not detected	Not detected	Not detected	Not detected
Apip	6.27061	0.0268412	0.344737	8.9879	0.0119306	1.08422	0.780885	9.00066	0.0457549	5.2928	0.15157	9.92081	0.0627105	12.4348	0.00603282
Ergic3	6.27058	0.026842	0.344737	9.45278	0.0758045	9.1755	0.0270462	8.78568	0.074369	7.70736	0.0524631	9.81487	0.0103503	1.92888	0.587298
Med6	6.26861	0.0268954	0.345065	6.36161	0.435594	7.83953	0.0494471	7.3069	0.0721969	3.146	0.369658	9.32134	0.0564098	7.8203	0.0498754
Ano3	6.26814	0.0992688	0.720285	Not detected	Not detected	Not detected	Not detected	Not detected	Not detected	Not detected	Not detected	3.89312	1.57376	6.26814	0.0992688
Fezf2	6.26696	0.0993201	0.720285	4.89797	0.858553	6.26696	0.0993201	Not detected	Not detected	Not detected	Not detected	Not detected	Not detected	Not detected	Not detected
Lasp1	6.26634	0.0269571	0.345132	12.8065	0.00821908	7.86638	0.0488554	12.238	0.00327595	1.01568	0.797457	13.2673	0.0111639	9.91695	0.0192854
Cdca7	6.2646	0.0270045	0.345132	8.01469	0.211094	10.5277	0.0145743	8.25714	0.0664429	5.15397	0.160864	8.49144	0.0376475	3.11213	0.374658
Ddx51	6.26425	0.0270139	0.345132	10.6461	0.0515745	13.0287	0.00457501	10.4084	0.0183183	3.79946	0.283949	11.1014	0.00519783	1.96462	0.579782
Swap70	6.26184	0.0270797	0.345227	10.8762	0.0177933	5.18015	0.159071	9.86788	0.0723294	12.3473	0.00628328	10.1934	0.00542283	1.25802	0.739124
Ppp5c	6.26118	0.0270977	0.345227	11.7432	0.0155093	7.70605	0.0524939	11.6425	0.0189263	5.34928	0.147937	11.5636	0.0121247	5.7282	0.125609
Csda	6.26041	0.0271187	0.345227	9.72266	0.0228766	3.27033	0.351794	10.2716	0.035832	7.0998	0.0687839	11.0037	0.0233837	8.41109	0.0382374
Rbbp7	6.25776	0.0271912	0.345811	12.7807	0.00261719	2.46543	0.481571	12.961	0.0153739	5.1448	0.161496	12.2081	0.0179265	11.163	0.0108761
Snrpd3	6.25518	0.027262	0.346373	12.2416	0.00724372	4.89383	0.179739	13.1793	0.0119316	4.06151	0.254898	13.2469	0.0111063	9.8102	0.0202503
Adh5	6.25378	0.0273005	0.346524	14.0405	0.00420057	8.60415	0.0350442	13.9726	0.0144785	5.15519	0.16078	14.7123	0.00419143	5.00199	0.171651
Cdkn2aip	6.25068	0.0273858	0.346534	8.84012	0.104428	8.66363	0.0341141	8.55666	0.0385505	3.5353	0.316212	6.7788	0.240885	6.5531	0.0875916
Sae1	6.25009	0.0274021	0.346534	14.0679	0.00513595	10.699	0.0134698	14.081	0.0135113	4.83249	0.184482	14.3078	0.0028736	3.21876	0.359111
Sept6	6.24989	0.0274076	0.346534	6.09755	0.459701	7.03034	0.0709369	8.00056	0.0980908	6.55258	0.0876118	7.33769	0.131585	5.16674	0.159987
Neto2	6.24687	0.051818	0.508535	1.0729	0.0072834	0.00502784	0.999905	Not detected	Not detected	Not detected	Not detected	5.72867	0.920499	12.4887	0.00588346
Dnajb6	6.24628	0.0275075	0.347459	10.1807	0.0216977	4.11394	0.249421	9.97489	0.041678	7.41668	0.0597384	9.82229	0.0385106	7.20821	0.0655492
Prpf38a	6.24402	0.0275699	0.34791	10.4611	0.0334209	7.53265	0.0567254	10.218	0.0101153	1.96736	0.579209	9.94121	0.0460085	9.23206	0.0263595
Ddx50	6.24275	0.0276052	0.348018	9.96101	0.0607733	10.0632	0.0180363	9.48532	0.0332301	4.83189	0.184529	10.6471	0.0128518	3.83314	0.280055
Celsr3	6.24268	0.0519768	0.509326	5.39739	1.01663	10.0968	0.017761	Not detected	Not detected	Not detected	Not detected	3.6224	0.71889	2.38856	0.495769
Cct4	6.24073	0.0276616	0.348055	15.8833	0.00213899	13.6475	0.00342643	15.4662	0.00982039	3.63989	0.303067	15.7992	0.00107172	1.43478	0.697402
Gucy2e	6.24006	0.100498	0.72316	Not detected	Not detected	Not detected	Not detected	4.33821	1.08908	6.24006	0.100498	Not detected	Not detected	Not detected	Not detected
Hcfc2	6.23845	0.0521371	0.509338	Not detected	Not detected	Not detected	Not detected	5.76801	0.308715	4.81704	0.185695	5.90134	0.503349	7.65986	0.0535901
Nup62cl	6.23762	0.0277481	0.348271	7.38512	0.22008	7.44489	0.0589914	7.50268	0.15922	7.8508	0.0491979	7.81962	0.0636015	3.41717	0.331665
Scp2	6.2374	0.0277543	0.348271	11.3341	0.0258438	9.97827	0.0187517	11.2639	0.0223517	5.8527	0.119001	11.2857	0.00695788	2.88123	0.410302
Tlk1	6.23695	0.0277668	0.348271	6.6692	0.274517	5.97231	0.112965	6.663	0.297621	8.52416	0.0363344	8.00944	0.0693899	4.21439	0.239225
Gca	6.23652	0.0522106	0.509338	2.47678	2.99673	4.91603	0.17805	4.28912	1.36562	7.557	0.0561117	Not detected	Not detected	Not detected	Not detected
Sord	6.23326	0.0278701	0.348657	9.60994	0.0529271	7.05825	0.0700642	8.32812	0.0589561	4.76172	0.1901	8.95572	0.0621616	6.87981	0.0758289
Spg20	6.23198	0.0279061	0.348772	7.81945	0.169996	7.51649	0.0571361	8.11742	0.0872997	6.24656	0.100212	6.66749	0.195141	4.93288	0.176779
Ccdc34	6.23032	0.100927	0.724171	5.31779	0.658879	6.23032	0.100927	Not detected	Not detected	Not detected	Not detected	Not detected	Not detected	Not detected	Not detected
Rexo2	6.22863	0.0280002	0.349278	9.95326	0.0242827	4.00171	0.26128	9.37526	0.0652133	9.02441	0.0289681	9.60926	0.03431	5.65977	0.129389
Fam129b	6.22635	0.0280643	0.349743	10.4756	0.0506085	11.5093	0.00926788	10.0188	0.00793233	1.43524	0.697296	10.0749	0.0264508	5.73454	0.125265
Snx12	6.22135	0.0282058	0.351171	9.21092	0.0476358	4.96712	0.174221	9.66185	0.0455804	7.15328	0.0671694	9.63324	0.0391038	6.54365	0.0879567
U2surp	6.21711	0.0283262	0.351996	3.88897	3.25703	12.7624	0.0051797	6.20706	0.088691	1.86935	0.59996	5.14556	0.436921	4.01962	0.259354
Lmnb2	6.21245	0.0284591	0.353311	11.6789	0.0197203	9.41751	0.0242253	11.6158	0.0201447	5.66577	0.129053	11.9708	0.00628649	3.55407	0.313816
Srsf2	6.20834	0.0285769	0.354436	13.4976	0.00934793	13.7001	0.00334315	13.0791	0.00502663	1.69823	0.637327	13.6212	0.00331621	3.2267	0.357976
Slc25a27	6.20431	0.0534499	0.515201	Not detected	Not detected	Not detected	Not detected	5.74099	0.737895	11.3011	0.0102043	3.40112	0.386585	1.10751	0.775262
Fam117a	6.20235	0.0535259	0.515201	3.5253	2.70185	8.46039	0.0373961	Not detected	Not detected	Not detected	Not detected	2.8439	2.00007	3.94432	0.26754
Srsf1	6.20223	0.0287529	0.35594	13.6772	0.00837382	13.7099	0.00332781	14.0156	0.006498	2.31788	0.509104	13.5496	0.0026968	2.57888	0.461205
Naa30	6.20051	0.0288023	0.356213	8.78957	0.110334	8.8727	0.0310321	8.36745	0.0517348	4.27224	0.233528	7.94785	0.0934822	5.4566	0.141258
Top3b	6.19922	0.0288396	0.356336	10.7666	0.0351354	9.56067	0.0226946	9.82044	0.013532	2.26682	0.518907	9.88391	0.0348867	6.77018	0.0795949
Prkcdbp	6.19813	0.102359	0.731223	Not detected	Not detected	Not detected	Not detected	4.20897	1.18557	6.19813	0.102359	Not detected	Not detected	Not detected	Not detected
Psmb3	6.19774	0.0288827	0.356405	11.1667	0.0147676	5.14249	0.161656	10.418	0.0434043	9.03069	0.0288857	10.3642	0.0173062	4.42004	0.219534
Terf1	6.19714	0.0289	0.356405	11.184	0.0321285	11.308	0.0101717	10.5492	0.00505539	1.0963	0.777967	9.65853	0.0364198	6.1871	0.102854
Pgam1	6.1917	0.0290583	0.358019	14.952	0.00316931	11.3872	0.00980622	15.4009	0.01367	5.06156	0.167345	15.4697	0.00163285	2.12633	0.546605
Ly6e	6.18458	0.102967	0.732788	Not detected	Not detected	Not detected	Not detected	Not detected	Not detected	Not detected	Not detected	5.43745	0.553366	6.18458	0.102967
Gidrp88	6.18448	0.0292691	0.359717	3.50151	3.23071	9.96915	0.0188302	5.81866	0.357185	5.77137	0.123279	3.91722	0.694952	2.81293	0.421376
Bcam	6.18396	0.0292846	0.359717	8.9907	0.0445135	4.05223	0.25588	9.80449	0.0416398	6.93071	0.0741394	10.2311	0.0319365	7.56893	0.0558134
Tpd52l2	6.18236	0.0293316	0.359717	10.9882	0.00470844	1.4688	0.68949	11.9318	0.0335219	9.94876	0.0190067	11.438	0.0160029	7.12951	0.0678824
Txnrd2	6.18227	0.0293342	0.359717	6.20167	0.415916	6.78247	0.0791641	6.74448	0.246482	7.45161	0.058815	6.61904	0.176153	4.31273	0.229615
Flot2	6.17649	0.0295047	0.361467	8.75091	0.11561	9.07797	0.0282719	7.47772	0.135049	6.5557	0.0874916	8.35841	0.0381231	2.89579	0.407973
Aimp1	6.17456	0.0295616	0.361824	13.3608	0.0127154	17.1283	0.00066508	12.7004	0.00178695	0.583988	0.900088	13.3414	0.00089522	0.811435	0.84673
Zfp273	6.17321	0.103481	0.734111	2.6866	3.30645	6.17321	0.103481	Not detected	Not detected	Not detected	Not detected	Not detected	Not detected	Not detected	Not detected
St13	6.17121	0.0296611	0.362521	14.1295	0.00279643	6.05111	0.10915	14.0763	0.00889719	3.18159	0.364466	14.0191	0.00874326	9.28092	0.0257799
Commd8	6.17077	0.0296742	0.362521	7.94425	0.0797687	3.80915	0.282824	5.76934	0.558446	8.72176	0.0332284	6.08476	0.347983	5.9814	0.112519
Aer61	6.16823	0.103706	0.734111	Not detected	Not detected	Not detected	Not detected	3.3314	2.204	6.16823	0.103706	Not detected	Not detected	Not detected	Not detected
Fam189b	6.16605	0.103805	0.734111	Not detected	Not detected	Not detected	Not detected	Not detected	Not detected	Not detected	Not detected	4.86249	0.80962	6.16605	0.103805
Faim	6.16033	0.029986	0.364922	8.70653	0.036076	2.75632	0.430741	7.99869	0.0752028	5.01805	0.17048	9.31969	0.0773072	10.7066	0.0134228
Pdlim1	6.15906	0.030024	0.364922	11.6513	0.0240813	11.306	0.010181	11.2726	0.0227234	5.96151	0.113498	11.3149	0.00288003	1.20964	0.750694
Mki67	6.15857	0.0300389	0.364922	13.4503	0.0079485	11.3145	0.0101413	13.4408	0.00339545	1.17621	0.758716	13.4179	0.00647082	5.98499	0.112343
Pgm3	6.15534	0.030136	0.365761	10.1737	0.0459953	8.68335	0.033811	9.8417	0.00177189	0.299353	0.96015	10.046	0.0444773	9.48332	0.0235095
Srsf6	6.1534	0.0301947	0.366114	12.7955	0.00944133	8.97526	0.0296216	13.0206	0.00638504	2.14721	0.542421	12.7031	0.00982591	7.33772	0.0618781
Tpmt	6.15159	0.0302494	0.366114	9.43057	0.0082134	0.980641	0.805936	9.66255	0.0597776	9.38416	0.0245962	9.74179	0.0453236	8.08996	0.0441887
Hexim2	6.15021	0.0302912	0.366254	4.47856	2.04202	11.5092	0.00926847	5.46477	0.509325	6.4416	0.0919943	6.74485	0.0187907	0.49987	0.91892
Pdap1	6.14842	0.0303454	0.366254	11.5261	0.00729387	3.17015	0.366128	12.1578	0.0435728	13.3654	0.00390943	11.4725	0.00421721	1.90967	0.591364
Odc1	6.14686	0.0303927	0.366295	3.43341	2.50941	7.42498	0.0595177	10.6719	0.0172273	3.87587	0.275183	4.44736	1.23719	7.13973	0.0675749
Txnrd1	6.14586	0.0304231	0.366295	12.6381	0.00886712	7.6498	0.0538319	13.0663	0.0192901	6.51065	0.0892436	12.8413	0.0054711	4.27714	0.233051
Zfp459	6.14576	0.0557725	0.528621	Not detected	Not detected	Not detected	Not detected	7.93302	0.0940249	6.03352	0.109991	4.90048	0.80111	6.258	0.0997109
Ddx5	6.14529	0.0304404	0.366295	15.3812	0.00275753	12.9099	0.0048355	15.9146	0.00532788	1.9864	0.575235	15.5208	0.0027055	3.53955	0.315668
Sec24d	6.14461	0.0304613	0.366295	8.90715	0.0202452	1.75046	0.625774	8.51609	0.0928626	8.32911	0.0396778	7.64176	0.174506	8.35425	0.0392306
Snf8	6.14322	0.0305036	0.366465	8.61663	0.0574854	4.15525	0.245181	8.75116	0.0456513	4.64629	0.199607	9.37774	0.067107	9.62813	0.0220067
Olfml2a	6.14088	0.104954	0.737032	4.49531	1.07835	6.14088	0.104954	Not detected	Not detected	Not detected	Not detected	Not detected	Not detected	Not detected	Not detected
Slc16a12	6.13981	0.0560137	0.52975	3.0423	5.27939	12.2738	0.00650174	1.0875	0.0103975	0.00582559	0.999882	Not detected	Not detected	Not detected	Not detected
H2-M10.1	6.13973	0.105006	0.737032	Not detected	Not detected	Not detected	Not detected	3.19257	2.42256	6.13973	0.105006	Not detected	Not detected	Not detected	Not detected
Plp2	6.13852	0.0306473	0.367852	2.11818	1.6333	2.14789	0.542285	9.61558	0.06148	9.46104	0.0237495	7.68039	0.138656	6.80662	0.0783236
Gins4	6.13701	0.0306935	0.368068	9.48525	0.0492297	6.07932	0.107814	9.87759	0.0331834	5.68648	0.127901	9.55938	0.0415056	6.64523	0.0841078
Pcdh7	6.13669	0.105146	0.73738	Not detected	Not detected	Not detected	Not detected	Not detected	Not detected	Not detected	Not detected	6.10812	0.351526	6.13669	0.105146
Akap1	6.13456	0.0307687	0.368292	11.6265	0.0123439	5.70736	0.126749	11.4505	0.00524377	1.42842	0.698887	11.8192	0.0212665	11.2679	0.010362
Dnaja1	6.12855	0.0309539	0.369489	13.3367	0.0113404	15.0512	0.00177342	14.0247	0.00627134	2.23788	0.524526	13.6454	0.00112053	1.09658	0.777899
Nid1	6.12735	0.030991	0.369593	8.17132	0.115864	6.36422	0.0951739	7.90789	0.0382938	2.42061	0.489809	7.88524	0.171203	9.59723	0.0223192
Rbfox2	6.12303	0.0311249	0.37085	6.13606	0.947751	14.8425	0.00195627	7.27424	0.0446517	1.90562	0.592226	7.41107	0.0393496	1.62095	0.654649
Lpl	6.12277	0.0567102	0.532471	3.42912	2.34839	6.93016	0.0741574	Not detected	Not detected	Not detected	Not detected	2.98685	2.44901	5.31537	0.150108
Ephx3	6.1177	0.0569188	0.534044	5.79208	0.0809393	1.02534	0.795122	Not detected	Not detected	Not detected	Not detected	8.44986	0.139236	11.2101	0.0106426
Tet2	6.11742	0.0312999	0.372254	9.80387	0.0373081	5.60723	0.132364	8.78015	0.030302	3.13134	0.371815	9.71204	0.0548181	9.61368	0.0221522
Ifitm3	6.11075	0.0315087	0.374126	6.61141	0.435949	9.1524	0.0273318	8.33775	0.043497	3.53232	0.316595	6.15451	0.313704	5.64754	0.130076
Zic2	6.11017	0.0315271	0.374126	5.50409	1.38098	14.648	0.00214359	7.62645	0.0385164	2.05117	0.561855	3.47038	0.54362	1.63136	0.652301
N6amt2	6.10873	0.0315722	0.374126	9.07154	0.063019	6.03006	0.110157	8.67384	0.0680532	6.64823	0.0839965	7.77384	0.108285	5.64791	0.130055
Fzd7	6.10122	0.0576021	0.537358	7.30699	0.260916	8.41115	0.0382364	Not detected	Not detected	Not detected	Not detected	5.8607	0.255956	3.79128	0.284902
St18	6.09888	0.106897	0.742963	Not detected	Not detected	Not detected	Not detected	Not detected	Not detected	Not detected	Not detected	6.47517	0.273954	6.09888	0.106897
S100pbp	6.09826	0.0319034	0.377365	6.4434	0.240248	4.5475	0.208093	7.12856	0.237998	9.25019	0.026143	7.38519	0.111031	4.49711	0.212548
Uckl1	6.09613	0.107026	0.742963	Not detected	Not detected	Not detected	Not detected	Not detected	Not detected	Not detected	Not detected	5.94561	0.388982	6.09613	0.107026
Dctd	6.09563	0.0319874	0.377437	8.5846	0.0433506	3.07225	0.380619	9.27449	0.0562402	7.42823	0.0594314	8.31361	0.10548	7.7864	0.0506388
Dna2	6.09549	0.0319916	0.377437	10.6063	0.0191146	4.7116	0.194175	9.7026	0.0121372	1.93756	0.585466	10.1267	0.0521091	11.6373	0.00873467
Bcl9	6.09534	0.0319965	0.377437	5.77794	1.27783	16.047	0.0011091	5.66653	0.101867	1.48188	0.686458	6.09931	0.0436248	0.75713	0.859691
Hibch	6.09287	0.0320753	0.377705	10.7144	0.0180307	4.75079	0.190982	10.4382	0.0312813	6.55085	0.0876784	10.6749	0.023045	6.97697	0.0726354
Hmgb1	6.09281	0.0320772	0.377705	3.88705	0.277354	1.0855	0.780575	9.38397	0.117898	16.3799	0.00094771	1.72513	0.87299	0.813038	0.846346
Gm9766	6.08952	0.107335	0.743199	6.25824	0.360622	6.08952	0.107335	Not detected	Not detected	Not detected	Not detected	Not detected	Not detected	Not detected	Not detected
Sobp	6.08401	0.107594	0.74413	Not detected	Not detected	Not detected	Not detected	Not detected	Not detected	Not detected	Not detected	7.84875	0.111123	6.08401	0.107594
Tmem48	6.0762	0.0326122	0.38262	10.0154	0.0449129	7.6908	0.0528534	9.5777	0.0384543	5.82217	0.12059	10.1157	0.0212487	4.71562	0.193845
Itgb3bp	6.07393	0.0587502	0.543683	6.65116	0.48546	10.4447	0.0151409	Not detected	Not detected	Not detected	Not detected	2.23701	1.29734	1.70319	0.636225
Tpcn1	6.07222	0.0588228	0.543683	5.7795	0.42998	5.40489	0.144439	Not detected	Not detected	Not detected	Not detected	3.17942	2.72923	6.73955	0.080679
Irf9	6.07052	0.108229	0.746147	Not detected	Not detected	Not detected	Not detected	Not detected	Not detected	Not detected	Not detected	5.30398	0.593688	6.07052	0.108229
Serbp1	6.069	0.0328465	0.384726	14.7708	0.00105045	3.37537	0.33729	15.3597	0.0270638	10.0142	0.018446	15.2795	0.00376875	4.81746	0.185662
Rpl18	6.06859	0.0328598	0.384726	14.6646	0.00290426	8.74089	0.0329419	15.2136	0.0150929	5.57056	0.134479	14.5334	0.00335057	3.89433	0.273103
Gm10989	6.06842	0.108328	0.746435	7.57812	0.159265	6.06842	0.108328	Not detected	Not detected	Not detected	Not detected	Not detected	Not detected	Not detected	Not detected
Mapk1	6.06797	0.0328803	0.384726	12.3881	0.0219973	16.2669	0.00099968	12.7903	0.00422066	1.39128	0.70758	12.6639	0.00074061	0.5457	0.908743
Pmvk	6.06366	0.0330215	0.385686	9.68907	0.0339834	4.75853	0.190357	9.40577	0.00769187	1.07929	0.782076	10.6951	0.040364	12.3531	0.00626635
Il1b	6.06244	0.108612	0.74799	Not detected	Not detected	Not detected	Not detected	Not detected	Not detected	Not detected	Not detected	9.09969	0.0501008	6.06244	0.108612
Rpl36a	6.06013	0.0331376	0.386598	13.1132	0.0062437	7.22008	0.0652044	13.9133	0.0220839	7.84273	0.0493763	14.2514	0.00281099	3.11757	0.373851
Acaa2	6.05948	0.033159	0.386598	10.7863	0.0319035	8.78727	0.0322572	10.5957	0.0336965	7.41152	0.059876	10.6891	0.00648931	1.97964	0.576643
Setx	6.05535	0.0332952	0.387384	10.0591	0.0330577	5.81523	0.120954	9.96592	0.0265652	4.71115	0.194212	9.6743	0.04455	7.63967	0.0540763
Hcfc1	6.0533	0.0333629	0.387384	13.4461	0.0060734	8.62315	0.0347445	13.2703	0.0137449	4.70893	0.194394	13.2495	0.0054618	4.82784	0.184847
Pitpnb	6.05313	0.0333686	0.387384	11.3144	0.0187415	7.14846	0.0673134	11.3049	0.0202424	5.34837	0.147994	11.4503	0.012636	5.66257	0.129232
Il2rg	6.05294	0.0333751	0.387384	6.57087	0.273256	5.59516	0.133056	8.28419	0.0870406	6.85682	0.0766042	7.22172	0.1568	5.70683	0.126778
Lgmn	6.05161	0.0334193	0.387551	8.63745	0.0859338	6.29185	0.0982429	8.19505	0.0202393	1.51493	0.67883	8.4985	0.124621	10.348	0.015828
Samd8	6.04807	0.0598579	0.546654	5.47098	0.702021	7.29586	0.0630425	4.69963	0.648869	4.80029	0.187018	Not detected	Not detected	Not detected	Not detected
Acd	6.04625	0.0335976	0.388926	6.53593	0.341778	6.84908	0.0768669	5.55922	0.34966	4.72209	0.193315	5.64508	0.511755	6.56757	0.0870355
Lrpap1	6.04053	0.0337888	0.390792	11.3277	0.0154462	5.94012	0.11456	11.5205	0.0226927	6.26793	0.0992781	11.4516	0.0131881	5.91354	0.115893
Nol6	6.03473	0.033984	0.392352	11.428	0.0202298	8.27608	0.0406376	11.8913	0.0140143	4.13273	0.247483	11.7201	0.0112288	5.69536	0.12741
Nol8	6.03336	0.0340301	0.392537	11.1271	0.0110344	3.74982	0.289777	10.8743	0.0188642	4.49117	0.21308	11.1968	0.0248709	9.85909	0.0198027
Gucy1a2	6.02941	0.110188	0.752479	Not detected	Not detected	Not detected	Not detected	3.28653	2.22457	6.02941	0.110188	Not detected	Not detected	Not detected	Not detected
Lyst	6.02736	0.0607591	0.551405	3.4498	2.86204	8.55435	0.0358421	Not detected	Not detected	Not detected	Not detected	7.07251	0.106062	3.50037	0.320714
Kif13a	6.02379	0.0343545	0.395929	4.90941	2.01887	14.8409	0.00195775	3.80927	0.74067	2.91453	0.404992	6.94621	0.0104001	0.315897	0.957012
Pin1	6.02272	0.0343908	0.395996	10.4433	0.0128033	2.85425	0.414647	11.0991	0.0126326	3.18409	0.364104	9.71825	0.0683432	12.0298	0.00728167
Nsun2	6.02064	0.034462	0.396256	14.2476	0.00599807	13.9589	0.00296165	14.3844	0.00978882	3.53963	0.315658	14.3086	0.00050291	0.563394	0.904759
Tfrc	6.02028	0.0344742	0.396256	13.8955	0.00582095	10.9033	0.0122604	14.3257	0.00197656	0.713332	0.870064	13.9485	0.00615832	6.44421	0.091889
Ribc2	6.01898	0.11069	0.754723	3.29538	2.21493	6.01898	0.11069	Not detected	Not detected	Not detected	Not detected	Not detected	Not detected	Not detected	Not detected
Aox1	6.01803	0.0611691	0.552815	1.57968	0.986074	0.930378	0.818091	4.50537	1.72197	11.1057	0.0111679	Not detected	Not detected	Not detected	Not detected
Dusp14	6.01161	0.111047	0.755874	4.38776	1.12803	6.01161	0.111047	Not detected	Not detected	Not detected	Not detected	Not detected	Not detected	Not detected	Not detected
Vps13a	6.00963	0.0348398	0.399049	9.71327	0.0689048	9.79344	0.0204061	9.19125	0.0591134	7.50604	0.0574035	8.5601	0.00844808	0.729413	0.866265
710799.1	6.00949	0.111149	0.755874	Not detected	Not detected	Not detected	Not detected	Not detected	Not detected	Not detected	Not detected	7.11024	0.177636	6.00949	0.111149
Hmgb3	6.0085	0.0348789	0.399145	8.51185	0.166575	11.2874	0.0102693	8.74059	0.0267053	2.70292	0.439731	9.40878	0.0276003	4.03522	0.257686
Fyco1	6.00556	0.0349805	0.399714	6.66455	0.557407	12.0921	0.00707435	4.87587	0.582685	4.8805	0.180759	6.92266	0.0349114	1.04411	0.790579
Mrps23	6.00529	0.03499	0.399714	10.7574	0.0261173	7.06636	0.0698124	11.2366	0.0278647	7.25178	0.0642913	11.0659	0.00995957	3.69772	0.296009
Tmem161b	6.00324	0.0618244	0.555268	3.39776	3.52424	10.201	0.0169326	2.55239	1.12634	1.80548	0.613744	Not detected	Not detected	Not detected	Not detected
VWA3B	6.00094	0.0619269	0.555393	Not detected	Not detected	Not detected	Not detected	5.6897	0.79543	11.7582	0.00825913	1.24006	0.362297	0.243693	0.970245
Psma2	6.0009	0.0351421	0.400749	12.3975	0.0132309	9.84121	0.0199653	12.6468	0.00951551	3.09309	0.377494	13.161	0.00587936	5.06842	0.166855
Mstn	5.99793	0.111711	0.757949	Not detected	Not detected	Not detected	Not detected	4.69487	0.813485	5.99793	0.111711	Not detected	Not detected	Not detected	Not detected
GNTK	5.99507	0.11185	0.758265	3.09258	2.49996	5.99507	0.11185	Not detected	Not detected	Not detected	Not detected	Not detected	Not detected	Not detected	Not detected
Spryd4	5.99461	0.0353615	0.402195	9.51285	0.0217434	2.73116	0.434958	9.87165	0.058027	9.92052	0.0192539	8.83228	0.052035	5.33216	0.149029
Psmd14	5.98705	0.0356271	0.404438	12.5373	0.00535474	4.34126	0.226894	12.7725	0.00561176	1.84676	0.604812	13.4166	0.0127329	11.7731	0.00820218
Foxo1	5.98591	0.0626006	0.557841	6.21505	0.436465	7.17653	0.0664791	7.76485	0.0827109	4.79529	0.187416	Not detected	Not detected	Not detected	Not detected
Casp8ap2	5.98566	0.0356759	0.404438	7.53849	0.0213754	0.794799	0.850711	6.54923	0.250891	6.66061	0.0835392	6.34945	0.51264	10.5016	0.0147502
Eif2b5	5.98546	0.0356829	0.404438	11.8797	0.0118377	6.39839	0.0937571	11.716	0.022227	6.36532	0.0951279	11.5175	0.0112283	5.19268	0.15822
Klrk1	5.98472	0.112356	0.760507	4.81093	0.865091	5.98472	0.112356	Not detected	Not detected	Not detected	Not detected	Not detected	Not detected	Not detected	Not detected
Med18	5.98277	0.0357779	0.40481	7.74609	0.0354829	1.49952	0.68238	9.72488	0.0867542	13.9779	0.00293535	7.80356	0.0464692	2.47086	0.48058
Kiaa1841	5.98169	0.0358161	0.40489	3.17053	5.57733	14.0332	0.00286025	2.43939	0.88964	1.31514	0.725541	2.13463	2.11852	2.59669	0.458069
Atad1	5.97818	0.0359407	0.405595	10.5729	0.0258886	6.25155	0.099993	9.51958	0.0391901	5.7853	0.122536	9.26999	0.0438964	5.89769	0.116696
Rasgef1b	5.97786	0.112692	0.760568	Not detected	Not detected	Not detected	Not detected	Not detected	Not detected	Not detected	Not detected	7.15743	0.171315	5.97786	0.112692
Fam43a	5.97773	0.112699	0.760568	Not detected	Not detected	Not detected	Not detected	Not detected	Not detected	Not detected	Not detected	4.63959	0.910924	5.97773	0.112699
Magi2	5.97241	0.11296	0.761431	4.52032	1.03272	5.97241	0.11296	Not detected	Not detected	Not detected	Not detected	Not detected	Not detected	Not detected	Not detected
Klf3	5.969	0.0362679	0.408578	5.91046	1.16348	15.855	0.0012143	7.58268	0.0353311	1.8312	0.608169	5.82371	0.015278	0.220806	0.974163
Ddx58	5.96893	0.0362703	0.408578	8.69547	0.00304913	0.231379	0.972371	7.35824	0.162851	7.33154	0.0620486	8.82105	0.101655	10.3439	0.0158582
Alms1	5.96813	0.0362992	0.408578	6.07509	0.0279575	0.421684	0.935728	5.89865	0.184743	3.15392	0.368497	7.70816	0.286672	14.3288	0.00249013
Dnahc1	5.96684	0.0363452	0.408743	6.21413	0.489462	8.04336	0.045124	4.31609	1.423	8.02648	0.0454676	8.96612	0.0164344	1.83069	0.60828
Tecta	5.96582	0.113285	0.761647	Not detected	Not detected	Not detected	Not detected	Not detected	Not detected	Not detected	Not detected	3.20677	2.37203	5.96582	0.113285
Chga	5.96263	0.113443	0.76192	Not detected	Not detected	Not detected	Not detected	Not detected	Not detected	Not detected	Not detected	6.91925	0.199817	5.96263	0.113443
Tmprss5	5.96173	0.063698	0.564313	4.29112	0.94212	4.73042	0.192636	4.74326	0.942844	7.19305	0.0659926	Not detected	Not detected	Not detected	Not detected
Ino80d	5.96169	0.0365305	0.410118	2.90304	1.62643	3.47009	0.324662	6.79152	0.085684	2.67222	0.444968	6.39314	0.556887	11.7428	0.00831837
Gprasp2	5.96017	0.0365855	0.410381	6.52099	0.231868	4.60391	0.203207	5.36788	0.357171	4.22256	0.238413	5.97405	0.566912	9.05404	0.0285809
Purb	5.95378	0.0368168	0.412563	8.65133	0.0374962	2.76897	0.428633	9.53685	0.033151	4.93094	0.176925	9.5704	0.0630492	10.1614	0.0172427
Golph3	5.95305	0.0368433	0.412563	7.49643	0.0627184	2.27236	0.517837	9.04425	0.0656334	7.75864	0.0512724	9.84332	0.0413091	7.82815	0.0497002
Mrpl51	5.95032	0.0369426	0.41261	7.82013	0.238296	10.5408	0.0144866	8.49447	0.0321619	2.85059	0.41524	8.25069	0.0628908	4.45956	0.215926
Eif4a2	5.94904	0.0369891	0.412645	9.74333	0.0144607	2.09375	0.553179	10.2738	0.0590035	11.7	0.00848459	10.1816	0.0175898	4.05333	0.255762
Cep170	5.94849	0.0370091	0.412645	8.49427	0.0734989	4.92669	0.177245	8.67851	0.021622	2.11756	0.548368	9.28557	0.0796314	10.8012	0.0128507
Slc25a10	5.94654	0.064397	0.568186	6.02902	0.748575	10.9746	0.0118642	5.59235	0.0664682	0.918507	0.82096	Not detected	Not detected	Not detected	Not detected
Camsap1	5.94466	0.0371493	0.413853	8.36254	0.0425908	2.63218	0.451876	8.62788	0.0389033	3.70801	0.294769	9.37874	0.0800619	11.4938	0.00933459
Isoc1	5.94371	0.0371842	0.413889	8.07197	0.267505	13.8205	0.00315988	8.3148	0.0411868	3.30153	0.34743	10.1253	0.00317742	0.70904	0.871076
Uroc1	5.94096	0.114518	0.764393	Not detected	Not detected	Not detected	Not detected	Not detected	Not detected	Not detected	Not detected	4.49502	0.997175	5.94096	0.114518
KIAA1598	5.93939	0.114596	0.764393	6.09869	0.388092	5.93939	0.114596	Not detected	Not detected	Not detected	Not detected	Not detected	Not detected	Not detected	Not detected
Dmrta2	5.93459	0.114836	0.764393	Not detected	Not detected	Not detected	Not detected	Not detected	Not detected	Not detected	Not detected	4.23375	1.18629	5.93459	0.114836
Dalrd3	5.92962	0.0377038	0.418494	3.11591	2.19527	5.34067	0.148485	6.79554	0.191001	5.97254	0.112954	3.27934	2.45254	6.47564	0.0906281
CE022	5.929	0.0377265	0.418494	7.94532	0.173806	8.30513	0.040109	9.09559	0.0278434	3.37562	0.337255	8.05442	0.0976701	6.10626	0.106553
Ftsjd2	5.92734	0.0377885	0.418744	8.85708	0.0297873	2.49722	0.475794	8.73643	0.0310831	3.13911	0.37067	10.5882	0.0420404	12.1457	0.00690042
Ckap4	5.92667	0.0378134	0.418744	12.5003	0.0124863	9.89462	0.0194834	12.3486	0.00712026	2.23861	0.524383	12.699	0.00757229	5.64677	0.130119
Rsrc2	5.92574	0.0378478	0.418769	9.40678	0.0517003	6.08288	0.107647	8.00127	0.0188904	1.26243	0.738073	10.0023	0.0501756	10.4319	0.0152299
Riok3	5.92465	0.0378887	0.418866	9.37283	0.0560117	6.45366	0.0915082	8.83795	0.0650563	6.92793	0.0742308	8.46017	0.0541997	4.39235	0.222095
Scn9a	5.91851	0.115643	0.76681	Not detected	Not detected	Not detected	Not detected	Not detected	Not detected	Not detected	Not detected	3.1157	2.50131	5.91851	0.115643
Dak	5.91776	0.0381462	0.421332	7.295	0.166114	5.31558	0.150095	8.30896	0.0691704	5.52634	0.137071	7.40017	0.168977	6.91136	0.0747773
Farsb	5.91679	0.0381827	0.421332	13.5348	0.00508716	7.62878	0.0543401	13.2631	0.0127961	4.3817	0.223088	13.2866	0.00642729	5.73988	0.124975
Cd226	5.91179	0.115982	0.768275	Not detected	Not detected	Not detected	Not detected	3.95547	1.35393	5.91179	0.115982	Not detected	Not detected	Not detected	Not detected
Tbl1x	5.91086	0.0384058	0.422788	9.41699	0.00394945	0.467615	0.925947	9.98638	0.0726109	12.9779	0.00468466	8.7512	0.0440176	4.28709	0.232086
Lama5	5.90872	0.0384868	0.423178	9.35863	0.0636351	7.26811	0.0638258	9.50346	0.0193587	2.83756	0.417355	9.63616	0.0454595	7.62049	0.054542
Fbxo3	5.90649	0.0385711	0.423534	5.50838	0.587471	6.24777	0.100158	4.42114	0.628829	3.82095	0.281459	6.21115	0.409312	7.65076	0.0538087
Gm10462	5.90368	0.116392	0.769381	Not detected	Not detected	Not detected	Not detected	Not detected	Not detected	Not detected	Not detected	4.7972	0.80972	5.90368	0.116392
Tdgf1	5.9018	0.0664963	0.580027	5.79434	0.610314	7.74221	0.0516511	5.36317	0.344668	4.0614	0.25491	Not detected	Not detected	Not detected	Not detected
Cops6	5.90122	0.0387713	0.425016	11.6325	0.0181762	8.43509	0.0378255	11.9729	0.00561997	1.6785	0.641724	11.2807	0.0183741	7.59007	0.0552887
Otop3	5.90114	0.11652	0.769381	3.21799	2.2777	5.90114	0.11652	Not detected	Not detected	Not detected	Not detected	Not detected	Not detected	Not detected	Not detected
Abpb	5.89463	0.116851	0.769724	4.44758	1.06603	5.89463	0.116851	Not detected	Not detected	Not detected	Not detected	Not detected	Not detected	Not detected	Not detected
Pak1	5.89288	0.0390903	0.428136	8.77431	0.115074	9.1672	0.0271486	7.90542	0.0651158	4.10999	0.249829	8.59262	0.0499401	4.40146	0.22125
Ncam1	5.88617	0.0393484	0.428821	7.84328	0.168278	7.55066	0.056271	5.0933	0.196687	1.9192	0.589346	7.28043	0.216507	8.18867	0.0422693
Mterfd3	5.88499	0.0393942	0.428955	6.83592	0.223153	5.38048	0.145965	6.33371	0.212837	4.88799	0.180186	8.68343	0.0791423	7.38651	0.0605474
Dpf2	5.88411	0.0394281	0.428966	10.1031	0.00855668	1.54662	0.671553	10.9541	0.016505	4.01265	0.260101	10.1969	0.0520266	12.0931	0.00707106
Ruvbl1	5.88277	0.03948	0.429172	12.3445	0.0101277	7.29085	0.063183	12.8643	0.0104692	3.47434	0.324105	12.9126	0.00860607	6.88312	0.0757179
Nap1l4	5.8766	0.0397196	0.430275	11.7395	0.0186508	9.24566	0.0261969	12.1881	0.00319998	0.985605	0.804735	12.4102	0.0109953	7.39855	0.0602233
Ubqln4	5.87506	0.0397797	0.430275	9.36951	0.0136687	1.57168	0.665828	6.78742	0.201818	6.2771	0.0988801	9.94791	0.0485314	9.7764	0.0205656
Ndufa9	5.87193	0.0399019	0.431239	10.7884	0.00597225	1.64706	0.648766	10.8022	0.0186416	4.35208	0.22587	10.791	0.0360703	11.6166	0.00881867
Gm7168	5.86791	0.118217	0.775238	Not detected	Not detected	Not detected	Not detected	3.95031	1.34881	5.86791	0.118217	Not detected	Not detected	Not detected	Not detected
Baz1b	5.86495	0.0401757	0.433478	12.856	0.00211667	2.08863	0.554217	13.051	0.00579931	1.95498	0.581803	13.3971	0.0147309	13.5513	0.00358421
Lpp	5.86304	0.0402511	0.433932	5.01791	0.513694	4.03748	0.257446	3.84341	0.229001	0.923285	0.819805	8.04385	0.203369	12.6284	0.00551329
Serpinb5	5.86265	0.0683851	0.589397	Not detected	Not detected	Not detected	Not detected	5.28323	0.409949	4.56861	0.206252	3.21088	2.8377	7.1567	0.0670675
Ccdc77	5.85589	0.0405338	0.436257	7.87125	0.136602	6.23594	0.100679	7.40725	0.0919729	4.271	0.233649	7.99689	0.117199	7.06074	0.0699869
Pfdn4	5.85008	0.0407649	0.437754	10.2589	0.0381593	7.59253	0.0552281	10.31	0.0417245	8.37615	0.038845	10.8981	0.00464281	1.58156	0.663577
Olfr455	5.85003	0.119139	0.778735	Not detected	Not detected	Not detected	Not detected	Not detected	Not detected	Not detected	Not detected	4.4792	0.992353	5.85003	0.119139
Tmem183	5.84904	0.11919	0.778735	Not detected	Not detected	Not detected	Not detected	Not detected	Not detected	Not detected	Not detected	3.25301	2.25465	5.84904	0.11919
Fau	5.84559	0.0409443	0.438862	12.2506	0.00758559	5.15342	0.160902	12.5176	0.0114701	3.67769	0.298437	12.2024	0.014012	8.70568	0.0334712
Atp5o	5.8439	0.0410121	0.439228	12.8682	0.00838107	8.33246	0.0396179	11.8659	0.0119021	3.49562	0.32133	11.5721	0.0120253	5.70362	0.126955
m158	5.84176	0.119568	0.779735	3.20268	2.27616	5.84176	0.119568	Not detected	Not detected	Not detected	Not detected	Not detected	Not detected	Not detected	Not detected
Trim13	5.8411	0.0694459	0.595857	6.86308	0.0649255	1.59186	0.661237	Not detected	Not detected	Not detected	Not detected	5.68201	0.767171	10.0903	0.0178136
Ptprf	5.83778	0.0412583	0.440893	9.80801	0.0793457	11.9558	0.00753616	8.34497	0.00910302	0.742261	0.863221	9.86034	0.0251579	4.8153	0.185833
Colec10	5.82986	0.0700053	0.598214	Not detected	Not detected	Not detected	Not detected	6.02118	0.561008	10.4168	0.0153358	3.84304	0.322694	1.24288	0.742738
Pgd	5.82496	0.0417783	0.445063	13.6394	0.00592153	9.47184	0.0236328	13.422	0.0132665	4.5903	0.204376	13.5965	0.0035282	3.41275	0.332256
Isyna1	5.82439	0.0418015	0.445063	10.7816	0.026	7.14052	0.0675514	11.1672	0.0117324	3.00527	0.390814	11.223	0.0182468	7.3274	0.0621632
Wdr5	5.82391	0.0418212	0.445063	12.4011	0.0196666	14.6605	0.00213101	11.0655	0.00198443	0.496126	0.919742	12.5296	0.00329374	2.31511	0.509632
Msn	5.82289	0.041863	0.445063	12.7292	0.00875241	7.98728	0.0462754	12.8618	0.00948076	3.14563	0.369713	13.2718	0.00712343	6.33576	0.0963697
Uimc1	5.82285	0.0418646	0.445063	6.81838	0.311706	7.43473	0.0592595	6.5011	0.195787	5.03282	0.16941	7.71406	0.0996713	5.00101	0.171724
Dnajc7	5.82123	0.0419309	0.445404	13.1756	0.00172985	2.07873	0.556229	13.9721	0.00936771	3.33537	0.34275	13.9335	0.0115509	12.0496	0.00721519
Cct6a	5.81976	0.0419912	0.445681	14.4206	0.00339465	8.78969	0.0322217	15.0438	0.0157288	5.78619	0.122489	14.9059	0.0023544	2.88339	0.409956
Dapk3	5.81727	0.0420933	0.446255	7.26013	0.177729	5.56627	0.134728	8.26582	0.0403685	3.14696	0.369517	7.9899	0.145704	8.73858	0.0329764
Hyou1	5.81677	0.0421138	0.446255	13.826	0.00540834	9.70536	0.0212441	14.0788	0.00061223	0.218952	0.974473	14.3408	0.00668095	7.526	0.0568942
Fam173b	5.81499	0.120967	0.783465	6.10151	0.379303	5.81499	0.120967	Not detected	Not detected	Not detected	Not detected	Not detected	Not detected	Not detected	Not detected
Pea15	5.80898	0.042435	0.448929	7.48109	0.215773	7.74407	0.0516081	7.16676	0.201841	8.04047	0.0451828	6.16457	0.0906243	1.64241	0.649812
2310034G01Rik	5.8059	0.121445	0.783465	Not detected	Not detected	Not detected	Not detected	3.20017	2.27843	5.8059	0.121445	Not detected	Not detected	Not detected	Not detected
9430020K01Rik	5.80471	0.121508	0.783465	Not detected	Not detected	Not detected	Not detected	5.49947	0.448032	5.80471	0.121508	Not detected	Not detected	Not detected	Not detected
Aars	5.80362	0.0426575	0.45055	14.7903	0.00500717	16.2839	0.0009917	14.5647	0.00147832	0.537509	0.910577	14.8417	0.00048534	0.589477	0.898837
Q5VIR7	5.80181	0.121661	0.783465	Not detected	Not detected	Not detected	Not detected	3.0541	2.52742	5.80181	0.121661	Not detected	Not detected	Not detected	Not detected
B4DWP4	5.8008	0.121714	0.783465	4.38785	1.08841	5.8008	0.121714	Not detected	Not detected	Not detected	Not detected	Not detected	Not detected	Not detected	Not detected
Tubb3	5.79902	0.042849	0.452207	10.1308	0.0201936	3.71272	0.294203	11.1264	0.00025837	0.0655487	0.995623	10.655	0.0454674	13.6188	0.00347273
Dpysl2	5.79655	0.0429523	0.45293	10.4576	0.00277269	0.62357	0.891016	9.53464	0.0367209	5.45667	0.141253	9.59165	0.0692846	11.3094	0.0101652
Ndufb11	5.79378	0.0430687	0.45379	9.68707	0.0264823	3.70362	0.295297	10.2194	0.00307919	0.599189	0.896618	8.177	0.193352	13.0785	0.00446985
Accn4	5.79284	0.122136	0.783465	3.20245	2.25742	5.79284	0.122136	Not detected	Not detected	Not detected	Not detected	Not detected	Not detected	Not detected	Not detected
Dnajc2	5.7885	0.0432906	0.455758	11.9079	0.0176758	9.72099	0.0210929	11.7801	0.0191095	5.53333	0.136658	12.1604	0.00345514	2.11118	0.549655
Ovol2	5.78466	0.0434529	0.456661	3.70245	3.89976	13.6208	0.00346954	2.57455	1.18088	1.92319	0.588501	3.34331	0.656749	1.81001	0.612758
Sh3bgr	5.78285	0.0435292	0.456794	5.80412	0.160322	2.04608	0.562898	8.22224	0.150075	11.4107	0.00970047	7.01761	0.122254	3.89183	0.273384
BC021614	5.7814	0.122744	0.783465	Not detected	Not detected	Not detected	Not detected	Not detected	Not detected	Not detected	Not detected	2.51696	3.65004	5.7814	0.122744
Agrn	5.78108	0.0436046	0.457216	8.33909	0.135835	8.27435	0.0406693	8.86809	0.0431625	4.66843	0.19775	8.75675	0.0450243	4.40046	0.221343
Slc22a16	5.78011	0.122812	0.783465	Not detected	Not detected	Not detected	Not detected	Not detected	Not detected	Not detected	Not detected	4.27116	1.12686	5.78011	0.122812
Tk1	5.77651	0.0437988	0.458884	9.18204	0.0423731	4.34041	0.226975	9.77626	0.0256029	4.213	0.239363	8.54533	0.1026	8.77612	0.0324205
Mtmr12	5.77478	0.0438726	0.459286	8.00346	0.0954459	4.72723	0.192896	7.40096	0.0491574	2.2737	0.517578	8.46851	0.126714	10.3234	0.0160079
Utp11l	5.76441	0.0443173	0.463197	10.9833	0.0189583	5.8962	0.116771	11.0248	0.0181132	4.48317	0.213796	11.0697	0.0185866	6.91385	0.074695
Thg1l	5.76056	0.0444832	0.463358	9.32238	0.0498025	5.56248	0.134949	8.65404	0.100938	9.75697	0.020749	6.87022	0.0679145	1.96224	0.580281
Gaa	5.7592	0.0445422	0.463358	9.97741	0.0506785	8.47691	0.0371181	9.05179	0.0176204	2.09071	0.553794	9.11737	0.0548504	6.70997	0.0817396
Ccdc65	5.75823	0.0736671	0.616936	Not detected	Not detected	Not detected	Not detected	1.48779	0.584166	0.436318	0.932642	3.61223	3.35761	11.0801	0.0113003
Brp44	5.75667	0.0446519	0.463358	2.34694	2.45863	3.72299	0.292972	3.81549	0.941875	3.72272	0.293004	8.38464	0.127194	9.8243	0.0201203
Sephs1	5.75659	0.0446553	0.463358	11.0126	0.0411432	13.0291	0.00457405	10.3556	0.00764458	1.55828	0.668886	10.275	0.0110409	2.68236	0.443233
Carhsp1	5.75605	0.0446788	0.463358	8.83798	0.00697145	0.577608	0.901539	8.50825	0.145289	12.9754	0.0046901	8.95206	0.0336441	3.71513	0.293914
Irf6	5.75549	0.0447029	0.463358	7.50767	0.0654546	2.38798	0.495875	4.38748	1.54942	9.19301	0.0268318	8.02801	0.0924986	5.68548	0.127956
Lefty1	5.75475	0.0738497	0.616936	4.88608	0.862384	6.24896	0.100106	7.98138	0.0796506	5.26053	0.153684	Not detected	Not detected	Not detected	Not detected
Tgfbr1	5.75024	0.0740864	0.616936	2.85641	1.84124	3.81708	0.281906	Not detected	Not detected	Not detected	Not detected	3.94532	1.86285	7.6834	0.0530287
Clcc1	5.74695	0.0450753	0.466256	5.89542	0.194602	2.62739	0.452708	4.99352	0.670763	6.10255	0.106726	5.64813	0.661838	8.5109	0.0365527
Kcnb1	5.74682	0.124599	0.786552	4.40935	1.06409	5.74682	0.124599	Not detected	Not detected	Not detected	Not detected	Not detected	Not detected	Not detected	Not detected
Adh4	5.74594	0.0743131	0.616936	3.77457	3.14618	11.4884	0.00935783	Not detected	Not detected	Not detected	Not detected	0.927724	0.00635209	0.00346484	0.999946
Car4	5.74198	0.124861	0.787442	3.01244	2.51571	5.74198	0.124861	Not detected	Not detected	Not detected	Not detected	Not detected	Not detected	Not detected	Not detected
Jph3	5.73883	0.0746892	0.618752	Not detected	Not detected	Not detected	Not detected	8.15807	0.112403	8.23532	0.0413906	7.10966	0.095877	3.24233	0.35575
Fam3c	5.73777	0.0454786	0.468646	8.91959	0.066514	5.7953	0.122005	9.52437	0.0222656	3.29379	0.348508	10.6604	0.0270446	8.12421	0.0435132
Golm1	5.73715	0.0455057	0.468646	8.81267	0.0916002	7.47185	0.0582862	8.44996	0.0271186	2.34514	0.503929	8.29363	0.101457	7.39448	0.0603327
Slc15a1	5.73715	0.045506	0.468646	5.81457	0.0235838	0.30293	0.959476	7.27079	0.280284	11.9354	0.00760766	4.8476	0.659506	4.97308	0.173779
Irf2bpl	5.73646	0.0455364	0.468646	9.40367	0.0535439	6.28775	0.0984198	8.60003	0.0622439	5.84418	0.119442	11.1077	0.0133909	5.07744	0.166214
BC027231	5.73596	0.0455583	0.468646	9.1706	0.0106043	1.07859	0.782245	8.61258	0.148328	14.0216	0.00287588	9.10589	0.0173516	2.10768	0.550361
Zfp935	5.73575	0.0748526	0.619711	Not detected	Not detected	Not detected	Not detected	2.42399	2.51401	3.67563	0.298688	6.71479	0.298922	7.79586	0.0504245
Abcb4	5.73113	0.075098	0.620559	2.85274	1.67372	3.46192	0.325734	7.49536	0.162997	8.00034	0.0460047	Not detected	Not detected	Not detected	Not detected
Rpsa	5.73107	0.0457747	0.470076	12.594	0.0109611	9.20265	0.0267144	12.6286	0.0170575	5.53435	0.136598	12.7113	0.00328002	2.45622	0.483255
Rap1b	5.73038	0.0458057	0.470076	10.155	0.0337327	6.29545	0.0980882	9.83831	0.0630134	10.6315	0.0138951	10.0344	0.00124753	0.264219	0.966611
Gm10324	5.7284	0.0752439	0.620976	Not detected	Not detected	Not detected	Not detected	6.30088	0.379524	8.52474	0.0363249	5.3847	0.27173	2.93205	0.40222
CS055	5.72652	0.125701	0.791166	Not detected	Not detected	Not detected	Not detected	3.95003	1.31657	5.72652	0.125701	Not detected	Not detected	Not detected	Not detected
Dem1	5.7244	0.125816	0.791166	Not detected	Not detected	Not detected	Not detected	Not detected	Not detected	Not detected	Not detected	3.19041	2.30113	5.7244	0.125816
Fubp3	5.72255	0.0461545	0.472701	13.3995	0.0074898	10.3329	0.0159385	13.3623	0.0106186	3.66023	0.300568	13.7545	0.00316328	3.17453	0.36549
Pigx	5.72211	0.046174	0.472701	6.36155	0.464573	8.36078	0.0391152	6.93871	0.240709	8.2695	0.0407583	7.09714	0.0159821	0.536054	0.910902
Fbln1	5.72138	0.0462066	0.472701	2.61632	1.12738	2.01559	0.569177	6.22467	0.205931	4.39265	0.222068	3.58937	3.30964	10.7559	0.0131217
Ube2t	5.72125	0.0756261	0.622553	7.74582	0.0918141	3.87945	0.274779	Not detected	Not detected	Not detected	Not detected	7.70716	0.15141	7.56305	0.0559603
Ano6	5.72039	0.0462511	0.472785	6.32407	0.631434	11.1041	0.0111758	5.0931	0.590792	5.76392	0.123679	6.76285	0.0108882	0.293106	0.96132
Kif22	5.70401	0.0469901	0.479394	11.0281	0.0111383	3.56103	0.312932	11.2323	0.0217032	5.64284	0.130341	10.341	0.0313676	7.90817	0.0479482
Tet1	5.70362	0.0470081	0.479394	10.7931	0.01905	5.26885	0.153136	9.92336	0.0310868	5.42338	0.143294	10.1826	0.0278381	6.41862	0.0929276
CF125	5.7021	0.127038	0.793464	Not detected	Not detected	Not detected	Not detected	Not detected	Not detected	Not detected	Not detected	3.78479	1.53933	5.7021	0.127038
Ccdc24	5.70181	0.127054	0.793464	Not detected	Not detected	Not detected	Not detected	3.04784	2.49501	5.70181	0.127054	Not detected	Not detected	Not detected	Not detected
Hectd2	5.69428	0.127469	0.795034	7.94288	0.119347	5.69428	0.127469	Not detected	Not detected	Not detected	Not detected	Not detected	Not detected	Not detected	Not detected
Smarcal1	5.69424	0.0474363	0.483005	10.0569	0.0406604	7.14266	0.067487	9.60398	0.0187795	2.87563	0.411201	8.88247	0.0668106	7.06442	0.0698725
Kdm4b	5.68956	0.0476511	0.483194	7.55351	0.0672057	2.52215	0.471301	8.00111	0.00202974	0.135633	0.987243	8.23266	0.205588	14.4109	0.00239599
Eif2s3y	5.68826	0.0477113	0.483194	7.09423	0.165965	4.69244	0.195754	7.73329	0.16906	9.61453	0.0221436	8.25961	0.0386704	2.75779	0.430496
Rap1a	5.68793	0.0477263	0.483194	6.91417	0.128883	3.26109	0.353095	7.70178	0.165249	9.21816	0.0265266	8.87476	0.0435668	4.58454	0.204872
Dnajc8	5.68763	0.0477402	0.483194	12.9057	0.0058707	5.97345	0.112909	13.3908	0.0289045	9.9816	0.0187232	13.507	0.00117081	1.10785	0.77518
Heatr1	5.68667	0.0477843	0.483194	13.7435	0.00401432	6.84669	0.0769482	13.6731	0.0181133	6.358	0.095434	13.4393	0.00414526	3.85533	0.277515
Lmnb1	5.68658	0.0477887	0.483194	15.3775	0.00339833	15.8735	0.00120375	15.729	0.0013147	0.489079	0.921284	15.7028	0.00052469	0.697156	0.873873
Atg16l1	5.68436	0.0478914	0.483855	9.69519	0.0258785	3.63735	0.30338	9.24683	0.0848622	11.0638	0.0113858	10.0544	0.010977	2.3519	0.502651
CF174	5.68167	0.0777756	0.633441	1.58627	1.06368	1.00768	0.799393	3.67083	2.90443	10.3557	0.0157728	Not detected	Not detected	Not detected	Not detected
Ttc39b	5.68144	0.0480267	0.484846	9.00911	0.118034	10.8677	0.0124629	8.72209	0.0339875	3.40653	0.333088	8.51447	0.0330231	2.77002	0.428459
Fchsd2	5.6781	0.0481816	0.485859	5.56103	0.156957	1.72432	0.631539	5.56468	0.229416	3.10998	0.374977	3.63648	3.6374	12.2	0.00672856
Zfp292	5.67767	0.0482016	0.485859	9.55683	0.0295541	3.81429	0.282229	8.5975	0.0401859	3.76796	0.287635	9.79377	0.0513467	9.45076	0.023861
Fbxo39	5.67724	0.128414	0.799441	Not detected	Not detected	Not detected	Not detected	Not detected	Not detected	Not detected	Not detected	4.23737	1.1321	5.67724	0.128414
Krt79	5.67643	0.0780642	0.634997	5.55367	0.472543	5.16783	0.159913	6.84014	0.192066	6.18503	0.102947	Not detected	Not detected	Not detected	Not detected
Traf1	5.67425	0.12858	0.799494	2.49907	3.41172	5.67425	0.12858	Not detected	Not detected	Not detected	Not detected	Not detected	Not detected	Not detected	Not detected
Ddah2	5.66995	0.048562	0.489113	9.40906	0.0226599	2.66985	0.445375	8.91443	0.0462124	5.1182	0.163344	10.3778	0.0358349	9.22179	0.0264828
N4bp2l1	5.66727	0.12897	0.800177	Not detected	Not detected	Not detected	Not detected	3.03997	2.49388	5.66727	0.12897	Not detected	Not detected	Not detected	Not detected
Rbm6	5.66427	0.0488288	0.49142	9.29995	0.0690844	7.6101	0.054796	9.09777	0.0144875	1.75828	0.624055	9.4261	0.0516055	7.62442	0.0544463
Hdc	5.66266	0.129227	0.801011	4.52617	0.975633	5.66266	0.129227	Not detected	Not detected	Not detected	Not detected	Not detected	Not detected	Not detected	Not detected
Snx27	5.66253	0.0489107	0.491864	10.2794	0.0265207	5.34411	0.148265	10.2072	0.0156298	3.02839	0.387269	9.61488	0.0520502	8.61509	0.0348714
Tlr5	5.66034	0.129357	0.801435	Not detected	Not detected	Not detected	Not detected	2.47137	3.74224	5.66034	0.129357	Not detected	Not detected	Not detected	Not detected
Plekhg1	5.65464	0.049284	0.494287	4.0511	0.554735	2.40219	0.493227	3.76097	3.47437	13.2094	0.00420488	4.34566	0.250817	1.35228	0.716758
Ppif	5.65368	0.0493297	0.494287	10.2732	0.00475343	0.954168	0.81234	9.76811	0.0555457	9.10986	0.0278653	11.4563	0.0153476	6.897	0.0752542
Crip1	5.65305	0.0493594	0.494287	8.06259	0.130596	6.7083	0.0817999	8.00963	0.0246228	1.65369	0.647278	9.48568	0.0561317	8.59717	0.0351551
Fiz1	5.65262	0.0493798	0.494287	6.29699	0.58714	10.1543	0.0172994	7.99061	0.0189231	1.25665	0.739451	7.68981	0.112306	5.54696	0.135857
Rpl28	5.65184	0.0494173	0.494287	13.4961	0.00271168	3.97055	0.264662	14.3848	0.0216684	7.83537	0.0495395	15.2691	0.00403294	5.14958	0.161166
Ywhab	5.65068	0.0494723	0.49445	12.5956	0.00773424	6.49978	0.0896713	12.8324	0.0202397	6.69765	0.0821853	12.5446	0.00531321	3.75461	0.289209
Smtnl2	5.64914	0.0495456	0.49445	9.25625	0.0194899	2.08988	0.553963	7.28483	0.0421912	1.81282	0.612148	11.6626	0.0263912	13.0447	0.00454087
Spty2d1	5.6491	0.0495475	0.49445	5.86143	0.186625	2.46744	0.481204	5.25815	0.8534	9.34539	0.0250344	4.17408	1.06815	5.13448	0.162211
Gtf2h2	5.64819	0.0495913	0.494508	8.60514	0.0956664	6.86628	0.0762841	6.97592	0.118977	4.188	0.241866	9.23256	0.0448575	5.89028	0.117072
Ica1	5.64722	0.0496377	0.494592	6.04589	0.399292	5.91506	0.115817	6.21639	0.316565	6.71469	0.0815694	4.40309	0.769625	4.31189	0.229695
1700013H16Rik	5.64559	0.130185	0.805034	Not detected	Not detected	Not detected	Not detected	4.93545	0.64637	5.64559	0.130185	Not detected	Not detected	Not detected	Not detected
Fgfr1op2	5.64494	0.0798201	0.644449	6.54056	0.270892	5.44407	0.142022	4.20831	1.11871	5.84581	0.119358	Not detected	Not detected	Not detected	Not detected
Myf6	5.64327	0.130316	0.805462	Not detected	Not detected	Not detected	Not detected	Not detected	Not detected	Not detected	Not detected	5.12784	0.620702	5.64327	0.130316
An16g07050	5.64167	0.130407	0.805638	Not detected	Not detected	Not detected	Not detected	Not detected	Not detected	Not detected	Not detected	4.39214	1.01437	5.64167	0.130407
Ppp1r16b	5.63971	0.0801153	0.645389	Not detected	Not detected	Not detected	Not detected	4.23234	1.54887	8.23283	0.041437	2.80842	1.58203	3.04658	0.384499
CF145	5.63892	0.130562	0.805832	Not detected	Not detected	Not detected	Not detected	Not detected	Not detected	Not detected	Not detected	5.96682	0.354777	5.63892	0.130562
Ctbp1	5.63193	0.050373	0.499914	9.23602	0.0183555	1.94383	0.584146	8.84164	0.117456	12.532	0.0057663	8.54973	0.0282132	2.42002	0.489919
Agpat5	5.63139	0.0503994	0.499914	5.56469	0.935983	10.3059	0.0161371	6.38284	0.151244	3.59059	0.309201	6.35256	0.146032	2.99768	0.391983
Cdr2l	5.63133	0.0504022	0.499914	5.11573	1.16888	9.75825	0.0207369	1.93108	1.14499	1.1756	0.758863	3.81017	1.58189	5.96014	0.113566
Txnip	5.62328	0.0507937	0.50265	10.2219	0.0615771	11.9758	0.00746644	8.29021	0.0193128	1.52663	0.676138	9.91475	0.0170422	3.36738	0.338374
Sirt2	5.62188	0.0508619	0.502942	7.45172	0.0412929	1.45541	0.6926	7.3491	0.14592	6.53134	0.0884348	7.59949	0.190634	8.87891	0.030945
Pkn3	5.61481	0.0512085	0.505986	4.53233	1.25393	7.30557	0.0627703	5.6459	0.501859	7.19714	0.0658728	4.99415	0.281601	2.34172	0.504575
Ublcp1	5.6139	0.0512534	0.506045	11.5788	0.0097944	4.39747	0.22162	10.4861	0.0215138	4.57467	0.205726	11.494	0.017204	7.86956	0.0487858
MPXV_ZAI1979_005_058	5.61145	0.132123	0.812682	Not detected	Not detected	Not detected	Not detected	Not detected	Not detected	Not detected	Not detected	2.50845	3.56301	5.61145	0.132123
Pdcl	5.60994	0.0514486	0.507195	9.23049	0.00498468	0.526078	0.913126	8.64644	0.0729117	7.01916	0.0712897	8.78958	0.0930613	9.28459	0.025737
Nt5dc2	5.60771	0.0515588	0.507195	9.99962	0.0411412	6.97654	0.0726493	10.0895	0.0132253	2.45654	0.483196	10.0955	0.0336867	7.39005	0.0604518
Gm17266	5.60751	0.132348	0.812682	Not detected	Not detected	Not detected	Not detected	5.8372	0.342641	5.60751	0.132348	Not detected	Not detected	Not detected	Not detected
Copa	5.60748	0.0515702	0.507195	13.5699	0.00594342	9.10771	0.0278926	13.0926	0.012563	4.24878	0.235824	13.3196	0.00384631	3.46596	0.325204
Caprin1	5.60734	0.051577	0.507195	14.305	0.00211837	5.10762	0.164084	14.9027	0.0164689	6.04	0.10968	14.5298	0.0048848	5.67441	0.128571
Dynll2	5.60268	0.0518084	0.508535	11.0648	0.00956471	3.12789	0.372324	10.7582	0.0456236	10.5215	0.0146156	10.462	0.0117144	3.15861	0.367811
Poldip2	5.60007	0.0519384	0.509326	8.88012	0.0142691	1.21336	0.749802	9.54392	0.0370443	5.52708	0.137028	9.62547	0.0603949	10.0598	0.0180649
Gstm4	5.59801	0.0825037	0.658361	3.46835	3.01125	9.10389	0.0279411	Not detected	Not detected	Not detected	Not detected	4.72275	0.301581	2.09214	0.553505
Ube2v2	5.59519	0.0521816	0.509338	9.45988	0.00406369	0.494034	0.9202	8.67507	0.0803909	7.85865	0.0490251	10.4893	0.0308089	8.43289	0.0378631
Rbbp6	5.59476	0.0522034	0.509338	10.1925	0.0512422	9.78661	0.0204699	9.48052	0.0181241	2.62977	0.452294	10.7536	0.0138337	4.36789	0.224382
AU018091	5.59465	0.0522089	0.509338	6.38168	0.298809	5.44475	0.141981	8.0721	0.059017	4.11232	0.249588	6.60494	0.297943	7.22687	0.0650077
Phf14	5.59427	0.0522278	0.509338	7.84558	0.155964	7.00806	0.0716412	7.62584	0.0812595	4.32579	0.228366	9.85474	0.0285622	5.44895	0.141724
Lefty2	5.59379	0.0522518	0.509338	5.99244	0.390674	5.59978	0.132791	6.78349	0.0826341	2.56347	0.463929	5.3598	0.812058	8.61812	0.0348237
Tinf2	5.59373	0.0827529	0.659173	6.4223	0.267688	5.00139	0.171696	Not detected	Not detected	Not detected	Not detected	7.69194	0.125072	6.18607	0.1029
Ofcc1	5.59246	0.133212	0.814525	5.17107	0.647419	5.59246	0.133212	Not detected	Not detected	Not detected	Not detected	Not detected	Not detected	Not detected	Not detected
Rps27l	5.5903	0.052427	0.510531	10.2969	0.012503	2.54669	0.466912	9.81548	0.0162146	2.71078	0.438398	9.02273	0.0997884	11.5134	0.00925019
Klkb1	5.59005	0.133351	0.814554	Not detected	Not detected	Not detected	Not detected	Not detected	Not detected	Not detected	Not detected	3.09858	2.38975	5.59005	0.133351
Kri1	5.58958	0.0524629	0.510531	10.7053	0.0258353	6.76905	0.0796348	10.336	0.038393	7.77504	0.050897	11.1829	0.00565093	2.22466	0.527107
Ndufaf2	5.58901	0.0524919	0.510531	9.5658	0.0155846	2.02253	0.567743	10.4034	0.0137911	2.85576	0.414403	12.1058	0.0198895	11.8887	0.00777421
714446.3	5.58613	0.133577	0.814622	Not detected	Not detected	Not detected	Not detected	Not detected	Not detected	Not detected	Not detected	3.85715	1.43671	5.58613	0.133577
Pde4dip	5.58518	0.0526845	0.511828	6.77516	0.243329	5.65118	0.129871	6.90308	0.132772	4.45613	0.216237	8.06275	0.10577	6.64824	0.083996
Gpn3	5.5848	0.0527038	0.511828	8.69321	0.0127762	0.968161	0.808955	8.89926	0.0947186	10.4096	0.0153869	8.96687	0.0482444	5.37665	0.146205
Itpa	5.58268	0.0528109	0.512486	12.1095	0.0163454	10.1796	0.0170996	11.8782	0.00779138	2.29284	0.513894	11.9703	0.00756421	4.2756	0.233201
ENSMUSG00000073624	5.58142	0.133849	0.815684	Not detected	Not detected	Not detected	Not detected	9.91956	0.03204	5.58142	0.133849	Not detected	Not detected	Not detected	Not detected
Ccnb2	5.58056	0.0529181	0.513144	8.14454	0.158516	8.56445	0.035679	7.41847	0.0514742	2.40731	0.492275	8.2533	0.0812346	5.76994	0.123356
Rps26	5.57961	0.0529666	0.513232	13.9309	0.00755978	14.4731	0.00232707	13.772	0.00323725	1.14205	0.766933	14.3773	0.00099137	1.12368	0.771361
Dyrk1a	5.57878	0.0530085	0.513256	6.81812	0.0785953	1.87433	0.598894	7.92304	0.00993414	0.633677	0.888681	5.64942	1.1055	14.2283	0.00261027
Tubb2b	5.57728	0.0530846	0.513344	11.1663	0.0378512	13.1779	0.00426728	10.3641	0.00121639	0.248651	0.969378	11.1669	0.00846287	3.3053	0.346905
Pdcd11	5.57705	0.0530964	0.513344	13.8439	0.00356741	6.47289	0.0907379	14.3049	0.00461692	1.66505	0.644731	14.3645	0.00759781	8.59321	0.035218
Dync2li1	5.57567	0.0531665	0.513641	7.22249	0.0231825	0.709397	0.870991	6.90853	0.332066	11.1848	0.0107675	4.42039	0.852686	4.83283	0.184455
D8Ertd738e	5.57422	0.0532402	0.513971	6.33516	0.183343	3.24632	0.355184	7.45884	0.165158	7.92277	0.047635	6.30138	0.279869	5.55358	0.135469
Xrcc6bp1	5.57282	0.134347	0.816046	Not detected	Not detected	Not detected	Not detected	Not detected	Not detected	Not detected	Not detected	2.51507	3.52281	5.57282	0.134347
Rpl38	5.57257	0.0533243	0.514402	13.9864	0.00697619	13.8209	0.00315933	13.4251	0.00579706	2.00621	0.571119	13.7476	0.00088881	0.890594	0.827697
Cdc42bpa	5.56879	0.0535178	0.515201	1.0729	0.0072834	0.00502784	0.999905	7.54696	0.300727	15.2441	0.00161952	2.48685	0.938797	1.45727	0.692166
Arnt2	5.56806	0.134624	0.816551	3.00379	2.45256	5.56806	0.134624	Not detected	Not detected	Not detected	Not detected	Not detected	Not detected	Not detected	Not detected
Scnn1b	5.56806	0.134624	0.816551	3.00379	2.45256	5.56806	0.134624	Not detected	Not detected	Not detected	Not detected	Not detected	Not detected	Not detected	Not detected
Lama2	5.56699	0.0536099	0.515249	3.23876	2.63779	6.92216	0.0744205	4.35536	0.577066	3.34683	0.341178	6.61224	0.263897	6.43198	0.092384
Nodal	5.56545	0.0536887	0.515626	3.31745	2.80603	7.72971	0.0519409	3.29587	2.66658	7.27582	0.0636072	6.07269	0.0991593	1.69083	0.638973
Ciapin1	5.56275	0.053828	0.516582	11.7685	0.0251109	12.6726	0.0054008	13.7777	0.0059458	2.09817	0.552282	13.3352	0.00211891	1.91743	0.58972
Ptprn	5.5616	0.135	0.816965	Not detected	Not detected	Not detected	Not detected	Not detected	Not detected	Not detected	Not detected	6.16707	0.306367	5.5616	0.135
Zfp334	5.55829	0.0540577	0.518404	3.22825	2.49043	6.49324	0.0899295	4.49932	0.388657	2.49591	0.47603	4.63025	1.17853	7.68572	0.0529737
Pcbd2	5.55481	0.0542379	0.51975	6.90212	0.173953	4.36894	0.224283	7.00092	0.190041	6.79942	0.0785735	6.53917	0.236649	5.49606	0.138874
Adamdec1	5.55203	0.13556	0.818827	Not detected	Not detected	Not detected	Not detected	5.89585	0.32584	5.55203	0.13556	Not detected	Not detected	Not detected	Not detected
Gdi2	5.55049	0.0544622	0.521133	14.2769	0.00503988	11.9429	0.0075814	14.8632	0.00554178	2.03062	0.566077	14.3335	0.00238025	2.67796	0.443986
Kpna6	5.54787	0.0545984	0.522053	9.53088	0.114442	14.5356	0.00225973	9.19549	0.0088295	1.12342	0.771424	9.59345	0.00602521	0.984567	0.804986
Axl	5.545	0.0856343	0.671009	2.79844	4.10859	8.21845	0.0417063	Not detected	Not detected	Not detected	Not detected	4.09225	0.631007	2.87155	0.411857
CB043	5.54492	0.0547525	0.523035	6.27126	0.0590019	1.00435	0.8002	7.07007	0.321817	12.0434	0.0072359	7.52831	0.080667	3.58699	0.309653
Cand2	5.54369	0.054817	0.523035	9.68818	0.0846502	11.8467	0.00792732	9.80687	0.00206756	0.344464	0.95146	10.0658	0.0205869	4.43993	0.217711
Ddx41	5.5436	0.0548217	0.523035	10.386	0.0372412	8.01412	0.0457208	10.1617	0.0258084	4.92071	0.177696	10.4993	0.0134292	3.69596	0.296222
Fam49b	5.54231	0.0548888	0.523292	10.5767	0.0437975	10.601	0.0140912	10.6431	0.00831043	1.85394	0.603267	10.6263	0.014146	4.17201	0.24348
Upf1	5.54136	0.0549387	0.523384	13.007	0.00493134	5.34084	0.148474	12.9349	0.0126344	4.21877	0.238789	13.114	0.00830753	7.06448	0.0698707
Pnpla7	5.53986	0.0550175	0.523501	5.1843	1.57768	13.7398	0.00328165	2.13125	1.38071	1.63651	0.65114	4.89887	0.159331	1.2433	0.742639
Mms19	5.5396	0.0550313	0.523501	9.66846	0.0162502	2.24671	0.522807	8.71547	0.0449107	4.4856	0.213578	9.9593	0.0487542	9.88648	0.0195562
Hn1	5.53269	0.0553952	0.526194	11.0428	0.00640203	2.06545	0.558933	11.7026	0.0358549	10.2439	0.0166024	11.2707	0.0104327	4.28867	0.231933
Hes7	5.52938	0.0865771	0.675551	Not detected	Not detected	Not detected	Not detected	6.60721	0.339747	9.37573	0.0246908	4.55181	0.271969	1.68304	0.640711
Iglc1	5.52853	0.136942	0.821842	3.20043	2.15711	5.52853	0.136942	Not detected	Not detected	Not detected	Not detected	Not detected	Not detected	Not detected	Not detected
Pot1b	5.52838	0.0556234	0.527812	3.809	3.26137	12.1646	0.00684021	6.66331	0.100386	2.87574	0.411184	4.86221	0.202879	1.54484	0.671961
Foxp1a	5.5226	0.0869897	0.678364	2.84118	1.71903	3.5304	0.31684	4.84509	0.916836	7.51479	0.0571797	Not detected	Not detected	Not detected	Not detected
Ube4b	5.52183	0.0559713	0.52975	11.5875	0.00130254	0.587935	0.899189	11.4923	0.0136188	3.74091	0.290834	12.1473	0.0201313	12.2366	0.00661495
Acyp1	5.52174	0.0559762	0.52975	8.812	0.0280951	2.29079	0.514288	9.72751	0.0348199	5.61633	0.131844	8.45807	0.10698	8.65811	0.0341994
Cwc27	5.51864	0.0561416	0.530488	9.74012	0.0751897	10.8651	0.0124779	10.2316	0.0145699	2.84727	0.415777	10.0976	0.0129461	2.84351	0.416388
Dpcr1	5.51829	0.137549	0.824343	3.19997	2.15373	5.51829	0.137549	Not detected	Not detected	Not detected	Not detected	Not detected	Not detected	Not detected	Not detected
Kif11	5.51805	0.0561731	0.530488	12.2659	0.0070403	4.82825	0.184814	11.4877	0.0178514	4.89912	0.179335	12.1116	0.011394	6.82679	0.0776284
Ctsq	5.5167	0.137643	0.82453	Not detected	Not detected	Not detected	Not detected	3.94434	1.27347	5.5167	0.137643	Not detected	Not detected	Not detected	Not detected
Ccdc39	5.51665	0.0562482	0.530512	4.50905	1.27397	7.31653	0.0624648	1.9603	0.426615	0.447297	0.930308	5.60739	0.702021	8.78613	0.0322738
Mitd1	5.51291	0.0564488	0.531154	7.90812	0.0941642	4.39749	0.221618	6.14665	0.480608	9.72198	0.0210834	7.82169	0.0449677	2.41926	0.49006
Rpl7l1	5.5121	0.0564924	0.531154	10.746	0.0272452	7.31981	0.0623736	11.2338	0.0327645	8.5217	0.0363748	11.1788	0.0017684	0.694785	0.87443
Ngdn	5.51174	0.056512	0.531154	10.534	0.0242801	5.72395	0.125841	10.6879	0.0200338	4.52828	0.209782	10.3353	0.0250012	6.28298	0.0986255
Pfas	5.51142	0.0565292	0.531154	13.0788	0.00541618	6.13161	0.10538	12.979	0.00366706	1.229	0.746057	13.3683	0.0100484	9.17363	0.0270692
Ucp2	5.50914	0.138093	0.824946	2.57081	3.16912	5.50914	0.138093	Not detected	Not detected	Not detected	Not detected	Not detected	Not detected	Not detected	Not detected
Zdhhc12	5.50914	0.138093	0.824946	2.57081	3.16912	5.50914	0.138093	Not detected	Not detected	Not detected	Not detected	Not detected	Not detected	Not detected	Not detected
Rdh16	5.50632	0.138261	0.825196	2.99625	2.43667	5.50632	0.138261	Not detected	Not detected	Not detected	Not detected	Not detected	Not detected	Not detected	Not detected
Cd63	5.50214	0.0570303	0.534705	9.67985	0.0264462	3.68214	0.297896	8.85926	0.0936991	10.0885	0.0178286	9.95021	0.0135626	2.73577	0.434183
Mpnd	5.49966	0.0883974	0.683422	6.4896	0.291549	5.67799	0.128372	Not detected	Not detected	Not detected	Not detected	7.04287	0.164408	5.32133	0.149724
Ppp2r5b	5.49803	0.0572539	0.536238	2.53202	2.61596	4.44005	0.2177	5.18693	0.692645	7.21656	0.0653064	4.78527	0.668794	4.83747	0.184093
Cdc34	5.49659	0.0573318	0.536238	8.58998	0.0604414	4.2977	0.23106	8.86389	0.101248	10.9272	0.012126	8.80004	0.012595	1.26485	0.737496
Spg21	5.49613	0.0573571	0.536238	7.98122	0.0721368	3.52411	0.317648	7.0544	0.181516	6.72423	0.0812267	7.92175	0.108721	6.24005	0.100498
Ubr7	5.4961	0.0573585	0.536238	9.3178	0.00878864	0.978843	0.806371	10.8178	0.0403852	9.46905	0.0236629	11.0459	0.0164352	6.04043	0.10966
Atg5	5.49505	0.057416	0.536391	6.8611	0.567648	13.9007	0.00304346	8.07309	0.0189912	1.32407	0.723425	8.25138	0.0177664	1.26036	0.738567
Bcdin3d	5.49347	0.0887812	0.684951	2.7678	3.68764	7.23839	0.0646754	Not detected	Not detected	Not detected	Not detected	2.84102	1.90447	3.74854	0.289929
Ncstn	5.49282	0.0575376	0.537142	9.7907	0.0740741	11.043	0.0114956	9.43969	0.00503624	0.717553	0.869068	9.71686	0.0268254	4.71792	0.193656
Cnksr2	5.49227	0.0888554	0.685118	3.35186	0.232657	0.654642	0.883817	Not detected	Not detected	Not detected	Not detected	3.58589	3.18597	10.3299	0.0159603
Hmg20b	5.49061	0.0576589	0.537503	8.22519	0.209696	11.9073	0.00770765	7.1915	0.0595299	2.40945	0.491879	2.58662	1.29852	2.1551	0.540845
Ndrg3	5.48761	0.0578235	0.538652	5.49844	0.320246	3.38503	0.335982	5.73066	0.508422	7.7313	0.051904	5.21315	0.555528	5.34649	0.148114
Ddr1	5.48646	0.0892169	0.687091	Not detected	Not detected	Not detected	Not detected	1.50334	0.745033	0.562722	0.904911	6.21923	0.553967	10.4102	0.0153826
Agfg1	5.48553	0.0579377	0.53933	10.8474	0.0283696	8.11361	0.0437212	11.808	0.00835793	2.43149	0.4878	11.0423	0.0161147	5.91149	0.115997
Fn3krp	5.47908	0.0582936	0.542255	8.78714	0.0423503	3.40058	0.333888	8.30696	0.147894	11.8025	0.00809119	7.71228	0.0246253	1.23415	0.744827
Tapbp	5.47535	0.0899122	0.689998	2.07782	1.19547	1.53347	0.674567	Not detected	Not detected	Not detected	Not detected	6.1415	0.52763	9.41722	0.0242285
Lin28b	5.47375	0.0585889	0.543493	6.7769	0.132485	3.0802	0.379425	3.61032	3.16069	10.7936	0.0128959	4.24473	0.505494	2.54745	0.466776
Tnfsf15	5.47348	0.0586041	0.543493	7.50342	0.119272	4.34001	0.227013	8.18299	0.117988	8.77013	0.0325085	7.21364	0.0914362	3.3103	0.346212
Mex3a	5.47075	0.058756	0.543683	4.43471	1.33448	7.32072	0.0623483	7.53067	0.109992	5.51922	0.137493	6.28111	0.182459	3.57231	0.311504
Bccip	5.46983	0.0588076	0.543683	11.0513	0.00690017	2.23786	0.52453	11.1518	0.0184789	4.71634	0.193786	11.9151	0.0171235	9.45528	0.0238119
Znf740	5.46879	0.0903249	0.690723	Not detected	Not detected	Not detected	Not detected	5.40617	0.529303	6.42673	0.0925971	5.26783	0.451917	4.51084	0.211325
CL026	5.46447	0.0591068	0.544957	3.03383	2.07099	4.78967	0.187862	5.47683	0.033018	0.421104	0.935849	3.53327	3.5727	11.1826	0.0107781
Krt18	5.46435	0.0906053	0.692422	7.82444	0.158027	7.00884	0.0716166	6.54399	0.148172	3.91986	0.270249	Not detected	Not detected	Not detected	Not detected
Cct3	5.46385	0.0591419	0.544957	15.0311	0.00324096	12.2274	0.00664349	15.146	0.00493075	1.81756	0.611121	15.2801	0.00183567	2.3466	0.503652
Rtn3	5.46354	0.0591588	0.544957	10.0835	0.0318372	5.68523	0.12797	9.74842	0.00296766	0.48281	0.922651	9.0657	0.0862741	10.2226	0.0167658
Chd7	5.46335	0.0591698	0.544957	8.47919	0.173473	11.5204	0.00922018	9.85568	0.00888344	1.50918	0.680153	9.18239	0.0263916	3.36042	0.339321
Hsd11b2	5.46332	0.140849	0.834543	6.05368	0.36703	5.46332	0.140849	Not detected	Not detected	Not detected	Not detected	Not detected	Not detected	Not detected	Not detected
Nudcd2	5.46102	0.0593007	0.545391	11.0775	0.00490593	1.61704	0.655533	10.5328	0.0350354	7.55936	0.0560527	11.6111	0.0149252	7.20666	0.0655947
Prrc1	5.45872	0.05943	0.545424	9.62608	0.0308299	4.15253	0.245458	8.27268	0.0730665	5.71833	0.126148	9.07329	0.0546446	6.5053	0.0894538
Sucla2	5.4574	0.0595046	0.545724	12.0734	0.0097529	5.94015	0.114559	12.231	0.024763	7.67059	0.0533335	12.3534	0.00419237	2.76145	0.429886
A1bg	5.45507	0.091194	0.694897	5.80962	0.150052	1.92153	0.588853	Not detected	Not detected	Not detected	Not detected	3.50641	2.92387	8.98861	0.0294428
Prrx1	5.45344	0.0912976	0.694897	5.59481	0.585688	6.56974	0.0869522	3.87559	1.05137	4.33713	0.227286	Not detected	Not detected	Not detected	Not detected
Eef1b	5.45343	0.0597284	0.546654	15.6124	0.00058006	3.13175	0.371755	16.662	0.0332626	12.4817	0.00590282	15.4649	0.00057381	0.746891	0.862123
Ythdf3	5.45325	0.0597384	0.546654	9.91696	0.0343841	5.54096	0.136209	10.6458	0.0125626	2.80478	0.422713	10.2473	0.0335062	8.01402	0.0457229
Elovl4	5.45307	0.141473	0.835556	Not detected	Not detected	Not detected	Not detected	4.82807	0.673319	5.45307	0.141473	Not detected	Not detected	Not detected	Not detected
Nfu1	5.45194	0.0598128	0.546654	9.73485	0.0255972	3.68687	0.297322	9.16747	0.00875368	1.09891	0.777337	9.96764	0.0567807	11.57	0.00901099
Dip2c	5.45135	0.0598465	0.546654	5.937	0.536565	7.43251	0.0593182	5.46876	0.263223	3.3383	0.342348	5.69483	0.420888	5.58323	0.133744
Ndufb10	5.44934	0.0599603	0.547206	10.353	0.0351597	7.41359	0.0598208	11.4644	0.0127231	3.47549	0.323955	10.518	0.0196318	5.45894	0.141115
Ggct	5.44662	0.0601147	0.547847	8.92987	0.0634641	5.56471	0.134819	8.65198	0.0714622	6.90009	0.0751512	7.67636	0.0791441	3.87505	0.275276
Cyb5r1	5.44419	0.0602534	0.548398	9.94206	0.0381664	6.24642	0.100218	10.3154	0.00769654	1.54788	0.671264	10.0444	0.0400817	8.53826	0.0361037
Cenpf	5.44408	0.0602593	0.548398	12.2327	0.0213223	14.3264	0.00249287	11.3852	0.00324722	0.87278	0.831991	11.6416	0.00231419	1.13303	0.769107
Moap1	5.44384	0.0919106	0.696909	Not detected	Not detected	Not detected	Not detected	5.58933	0.12142	1.67435	0.64265	7.23748	0.250544	9.21332	0.0265851
Phospho1	5.43856	0.0922491	0.698059	6.74419	0.0596937	1.36013	0.714906	3.65554	2.69845	9.51699	0.0231513	Not detected	Not detected	Not detected	Not detected
Denr	5.43775	0.0606211	0.551305	10.8181	0.0105199	2.95489	0.398633	11.1608	0.0492716	12.602	0.00558125	11.5326	0.00162399	0.756338	0.859879
Ranbp3l	5.43693	0.14246	0.836801	Not detected	Not detected	Not detected	Not detected	5.22047	0.509736	5.43693	0.14246	Not detected	Not detected	Not detected	Not detected
Alas1	5.43663	0.0606855	0.551405	7.70987	0.13309	5.50022	0.138625	6.96118	0.218873	7.63055	0.0542973	5.57941	0.258792	3.17913	0.364823
Lonp2	5.43206	0.0609486	0.552354	9.02785	0.0234464	2.18387	0.535133	8.51572	0.065701	5.8917	0.117	7.99486	0.136629	8.22059	0.041666
Mpdu1	5.43033	0.0610478	0.552485	8.85187	0.0166608	1.39227	0.707347	8.45912	0.148538	12.9106	0.00483409	9.4984	0.0128818	1.98818	0.574863
Col9a1	5.42835	0.142988	0.838004	Not detected	Not detected	Not detected	Not detected	3.59428	1.60787	5.42835	0.142988	Not detected	Not detected	Not detected	Not detected
Gm10300	5.42629	0.143114	0.838004	2.99721	2.39984	5.42629	0.143114	Not detected	Not detected	Not detected	Not detected	Not detected	Not detected	Not detected	Not detected
Smcr8	5.42594	0.0613018	0.553246	5.75959	0.267619	3.32294	0.344462	6.262	0.0468981	1.02603	0.794954	5.52708	1.00548	11.9288	0.00763091
Eif4g1	5.42451	0.0613848	0.553611	13.7883	0.00690914	12.1136	0.00700401	14.3627	0.00625563	2.26042	0.520145	14.1403	0.00174793	1.89951	0.593523
Speer4d	5.42414	0.143247	0.838004	2.50192	3.25562	5.42414	0.143247	Not detected	Not detected	Not detected	Not detected	Not detected	Not detected	Not detected	Not detected
Nipal3	5.42011	0.143496	0.838004	3.19944	2.1161	5.42011	0.143496	Not detected	Not detected	Not detected	Not detected	Not detected	Not detected	Not detected	Not detected
Cisd3	5.41905	0.0617019	0.554863	8.66841	0.101156	7.54908	0.0563106	8.2794	0.0225413	1.77089	0.621289	9.73207	0.0390897	6.93717	0.0739274
Pldn	5.41846	0.0617366	0.554863	6.49122	0.099866	1.94685	0.583511	6.71622	0.171121	5.07739	0.166217	2.80483	4.8051	9.23113	0.0263706
Ccdc137	5.41456	0.0619638	0.555393	7.80952	0.240198	10.5557	0.0143878	6.93278	0.0880223	3.01226	0.389738	8.52271	0.0317328	2.67573	0.444368
Eif5	5.41452	0.0619662	0.555393	12.9191	0.0025219	2.58726	0.459727	12.663	0.00892276	2.90518	0.406477	13.4433	0.0115476	10.7511	0.0131506
Atp10b	5.41383	0.0938514	0.704887	Not detected	Not detected	Not detected	Not detected	5.13757	0.343264	3.45497	0.326649	6.02465	0.446384	7.37268	0.0609217
Hmbox1	5.41306	0.0620521	0.55578	5.15284	0.487956	4.1679	0.243895	4.3435	0.354995	2.04164	0.56381	6.78036	0.368301	10.0296	0.018316
Spint2	5.41218	0.0939588	0.704887	5.93104	0.130462	1.80053	0.61482	Not detected	Not detected	Not detected	Not detected	8.39125	0.116339	9.02383	0.0289757
Nbea	5.41215	0.0939609	0.704887	1.85987	2.73028	3.06185	0.382188	Not detected	Not detected	Not detected	Not detected	3.32208	2.85689	7.76245	0.0511849
Syngr1	5.4108	0.144072	0.840239	4.14426	1.17976	5.4108	0.144072	Not detected	Not detected	Not detected	Not detected	Not detected	Not detected	Not detected	Not detected
Rdh5	5.40916	0.0941564	0.705117	2.81762	1.31763	2.66701	0.445863	4.39372	1.3678	8.15131	0.0429858	Not detected	Not detected	Not detected	Not detected
Pin4	5.4082	0.0623369	0.557564	10.8393	0.0127874	3.63893	0.303186	11.3204	0.0361743	9.58992	0.0223938	10.862	0.00896156	2.99576	0.39228
Slc44a2	5.40613	0.0624587	0.557813	5.79051	0.895142	11.3287	0.0100751	5.73217	0.142274	2.16574	0.538728	5.8728	0.182427	2.72397	0.436169
Prmt7	5.40596	0.062469	0.557813	9.334	0.045155	5.07967	0.166055	9.74409	0.00675333	1.09675	0.777859	9.24455	0.0759111	10.0414	0.0182171
Acat3	5.40587	0.144378	0.840518	Not detected	Not detected	Not detected	Not detected	5.78295	0.3429	5.40587	0.144378	Not detected	Not detected	Not detected	Not detected
Eif6	5.40545	0.0624989	0.557813	10.9019	0.016735	4.94986	0.175506	10.4917	0.0172792	3.68072	0.298069	10.6044	0.0260276	7.58577	0.0553951
Clstn2	5.40482	0.0625361	0.557813	7.05681	0.304814	8.42166	0.0380555	6.37996	0.181588	4.3026	0.230588	3.63936	1.03858	3.49019	0.322037
Ogt	5.40331	0.0626249	0.557841	11.8266	0.0234297	12.256	0.00655566	12.5087	0.00160412	0.513827	0.915843	12.2847	0.00536162	3.44008	0.328617
Dmrt2	5.40037	0.144721	0.84118	Not detected	Not detected	Not detected	Not detected	Not detected	Not detected	Not detected	Not detected	7.35422	0.136058	5.40037	0.144721
Dap3	5.3999	0.0628268	0.55883	11.5381	0.0147775	6.4702	0.0908451	11.2355	0.0308124	8.01694	0.045663	11.2569	0.0041941	1.71256	0.634146
Klk13	5.3994	0.0947974	0.708047	6.52834	0.235357	4.69443	0.195589	4.83126	0.752045	6.10437	0.106641	Not detected	Not detected	Not detected	Not detected
Tcfap4	5.39926	0.0628646	0.55883	6.58968	0.269692	5.58661	0.133549	7.99479	0.0947285	6.30635	0.0976205	5.72026	0.319072	4.30481	0.230375
Gm13280	5.39696	0.144933	0.841185	Not detected	Not detected	Not detected	Not detected	3.05004	2.35791	5.39696	0.144933	Not detected	Not detected	Not detected	Not detected
Col4a5	5.39489	0.0950947	0.708883	4.94196	0.360598	2.70454	0.439456	Not detected	Not detected	Not detected	Not detected	4.51572	1.33844	8.08525	0.0442824
Taldo1	5.39175	0.0633107	0.562411	15.4394	0.00203396	9.86985	0.0197055	14.9596	0.00485666	1.78345	0.618544	14.7614	0.00376344	4.52197	0.210339
Ttc26	5.39023	0.0634019	0.562837	8.98487	0.0654672	5.93837	0.114648	8.6972	0.0170095	1.68249	0.640833	6.36182	0.41396	8.54982	0.0359156
Uba1	5.38859	0.0634996	0.563321	14.5866	0.00173841	4.98613	0.172816	14.7477	0.0203228	7.42581	0.0594956	14.6355	0.0031804	3.75382	0.289303
AU022751	5.38739	0.0955917	0.710149	Not detected	Not detected	Not detected	Not detected	7.29593	0.0952285	4.12071	0.248722	3.28029	2.51852	6.65407	0.0837804
Diablo	5.38588	0.063662	0.564313	8.40101	0.0760094	4.81027	0.186229	9.58055	0.0176487	2.67539	0.444426	10.1532	0.0382463	8.67197	0.0339856
Trpm3	5.38476	0.0957663	0.71104	4.90235	0.719455	5.26581	0.153336	Not detected	Not detected	Not detected	Not detected	3.85563	1.41695	5.50371	0.138417
Agk	5.38332	0.0638153	0.56491	9.5245	0.0687599	8.69909	0.033571	9.55011	0.0142624	2.13372	0.545122	9.39849	0.036596	5.31715	0.149994
Dusp9	5.38271	0.0638522	0.56491	9.47864	0.0527553	6.48821	0.0901288	10.9645	0.0238873	5.82296	0.120548	9.86031	0.0200468	3.83695	0.279618
Trmt61a	5.38155	0.0639219	0.565142	7.84561	0.0305085	1.37089	0.712372	8.07799	0.117505	8.21609	0.0417507	8.23967	0.0931335	6.55766	0.0874161
Rpl4	5.38046	0.0639874	0.565338	16.3094	0.00060585	5.02704	0.169828	16.4282	0.00484957	1.81675	0.611296	16.4961	0.00665056	9.29758	0.0255852
Oxr1	5.37498	0.0643182	0.567875	7.86143	0.0803267	3.64484	0.302456	8.47001	0.116944	10.226	0.0167396	6.45352	0.102711	2.25409	0.521373
Tomm7	5.37442	0.0964559	0.712909	4.57787	1.29271	7.74603	0.0515626	4.82526	0.371507	3.00281	0.391192	Not detected	Not detected	Not detected	Not detected
Cat	5.37193	0.0645029	0.568735	12.9241	0.00151166	1.55561	0.669497	12.6894	0.00345747	1.12871	0.770149	13.8202	0.0131901	13.4315	0.00379065
Nr1d2	5.37143	0.146534	0.844564	4.35269	1.02994	5.37143	0.146534	Not detected	Not detected	Not detected	Not detected	Not detected	Not detected	Not detected	Not detected
Sept5	5.37094	0.146565	0.844564	Not detected	Not detected	Not detected	Not detected	Not detected	Not detected	Not detected	Not detected	2.90809	2.60878	5.37094	0.146565
Diap1	5.36436	0.0971311	0.715413	4.08978	0.668666	2.96544	0.396984	Not detected	Not detected	Not detected	Not detected	5.40341	0.710554	7.76328	0.0511658
Parp12	5.36357	0.0650115	0.572057	6.06556	0.0417539	0.626084	0.890436	6.5229	0.340422	8.87956	0.0309359	5.26947	0.659	6.58506	0.0863676
Arl5b	5.36151	0.0973236	0.715666	5.02448	1.29887	10.2502	0.0165551	Not detected	Not detected	Not detected	Not detected	4.63679	0.072192	0.472858	0.924813
Dedd2	5.36095	0.147196	0.846861	4.44683	0.969959	5.36095	0.147196	Not detected	Not detected	Not detected	Not detected	Not detected	Not detected	Not detected	Not detected
Sdcbp	5.36031	0.065211	0.573425	6.68339	0.0524816	1.15181	0.764584	7.96298	0.0273302	1.78539	0.61812	7.85519	0.239069	13.1437	0.00433589
Odr4	5.35896	0.0652931	0.573616	5.45354	0.285097	2.93122	0.402351	5.24203	0.116141	1.2576	0.739225	10.3014	0.0482128	11.8881	0.00777659
Psma5	5.35851	0.0653208	0.573616	12.3972	0.00726688	5.40384	0.144505	12.4435	0.0212724	6.76386	0.0798177	11.5884	0.0081776	3.90784	0.271589
Dlg5	5.35486	0.0655453	0.5752	1.57968	0.986074	0.930378	0.818091	6.90475	0.405934	13.639	0.00344016	6.60351	0.0617026	1.49524	0.683369
Ccdc120	5.35397	0.0978334	0.71739	3.17908	3.07656	7.78194	0.0507401	3.8114	0.742454	2.926	0.403176	Not detected	Not detected	Not detected	Not detected
Pole2	5.35182	0.0657322	0.576452	9.83848	0.0308793	4.74113	0.191765	9.33532	0.00916468	1.2452	0.742185	9.19165	0.0786307	10.0691	0.0179874
CPXV_NOR1994_MAN_031	5.34972	0.147908	0.848551	Not detected	Not detected	Not detected	Not detected	3.67839	1.49236	5.34972	0.147908	Not detected	Not detected	Not detected	Not detected
H6pd	5.34728	0.0660131	0.578137	8.1626	0.162298	8.86695	0.0311131	8.3761	0.0616136	5.11285	0.163718	8.65139	0.0225442	2.06203	0.559633
Acbd5	5.34644	0.0660651	0.578203	7.91258	0.164325	7.69517	0.0527502	6.56977	0.236774	6.37276	0.0948178	6.56864	0.0832468	1.97138	0.578368
Prcc	5.3445	0.0661852	0.578476	10.6058	0.0387014	9.53674	0.0229437	10.0417	0.0303907	5.54613	0.135905	10.8413	0.00287472	0.950635	0.813194
Edem3	5.3426	0.0663034	0.579121	8.30515	0.109378	6.52473	0.0886921	9.00336	0.0432946	5.01494	0.170706	9.83343	0.0238218	4.48812	0.213352
4922505E12Rik	5.34192	0.148405	0.849924	7.094	0.188963	5.34192	0.148405	Not detected	Not detected	Not detected	Not detected	Not detected	Not detected	Not detected	Not detected
CL053	5.34185	0.0986578	0.720191	5.03476	1.07905	8.56957	0.0355965	Not detected	Not detected	Not detected	Not detected	3.47442	0.702597	2.11414	0.549058
Rps4x	5.34051	0.0664333	0.579866	14.745	0.00312527	9.88368	0.0195812	15.2858	0.00576031	2.12877	0.546113	14.472	0.00348272	4.00908	0.260485
2610021A01Rik	5.33982	0.148539	0.849924	Not detected	Not detected	Not detected	Not detected	3.05618	2.32271	5.33982	0.148539	Not detected	Not detected	Not detected	Not detected
Rbm41	5.33982	0.148539	0.849924	Not detected	Not detected	Not detected	Not detected	3.05618	2.32271	5.33982	0.148539	Not detected	Not detected	Not detected	Not detected
Dph3	5.33874	0.0988709	0.720285	3.23149	2.65024	6.92376	0.0743679	Not detected	Not detected	Not detected	Not detected	4.72509	0.54025	3.75371	0.289316
Blnk	5.33831	0.0988997	0.720285	Not detected	Not detected	Not detected	Not detected	3.30764	2.73731	7.53183	0.0567462	2.73593	1.71434	3.1448	0.369835
Fbxo21	5.33539	0.0667529	0.581333	7.11193	0.134593	3.84722	0.278442	6.08068	0.360425	6.97016	0.072855	8.32273	0.0698829	5.18879	0.158484
Ndufs2	5.33496	0.0667798	0.581333	11.4037	0.0285345	11.4999	0.00930805	11.4499	0.0110339	3.00531	0.390808	11.7092	0.00297111	1.49963	0.682356
Pycrl	5.33271	0.0669207	0.58217	8.94708	0.0330704	2.93064	0.402443	9.10033	0.0685122	8.32539	0.0397444	10.1412	0.0210586	4.7421	0.191686
Hist1h2bp	5.33207	0.0993282	0.720285	10.8668	0.0165784	4.79863	0.18715	Not detected	Not detected	Not detected	Not detected	11.5528	0.0124771	5.8655	0.11834
Pim1	5.33009	0.0994639	0.720285	3.47117	3.26133	9.87708	0.0196404	3.58458	0.233564	0.783105	0.853504	Not detected	Not detected	Not detected	Not detected
Cpsf6	5.32712	0.0672717	0.584043	11.5305	0.0114825	5.00402	0.171503	11.0432	0.0331938	8.25339	0.0410552	11.085	0.00726643	2.72396	0.436171
Dbnl	5.32643	0.0673154	0.584043	11.1725	0.0060017	2.09747	0.552426	10.8163	0.0134978	3.16346	0.367103	11.5379	0.0229581	10.7184	0.0133505
Ednrb	5.3237	0.099905	0.721646	3.28175	2.64178	7.11887	0.068204	2.90677	1.70796	3.52852	0.317082	Not detected	Not detected	Not detected	Not detected
Acot12	5.32315	0.0999428	0.721646	4.81447	0.868071	6.01846	0.110715	8.04633	0.0674296	4.62783	0.201168	Not detected	Not detected	Not detected	Not detected
Fem1b	5.32204	0.0675923	0.585994	7.47285	0.183518	6.55312	0.0875908	8.54559	0.0555274	5.06152	0.167347	9.02567	0.0376462	4.35149	0.225926
Pkhd1	5.32144	0.0676303	0.585994	3.08517	2.21623	5.29041	0.151726	4.4677	0.612552	3.84674	0.278496	6.30758	0.342643	6.82717	0.0776152
Klhl3	5.32015	0.10015	0.722578	Not detected	Not detected	Not detected	Not detected	4.34355	0.332449	1.91205	0.590861	3.25457	3.36099	8.72826	0.0331308
Gm340	5.31853	0.0678151	0.586799	6.78128	0.194809	4.54145	0.208623	6.37069	0.0271608	0.639545	0.887323	6.50864	0.473389	10.7746	0.0130094
Adcy5	5.31799	0.14994	0.854558	Not detected	Not detected	Not detected	Not detected	5.60274	0.382079	5.31799	0.14994	Not detected	Not detected	Not detected	Not detected
Slc12a2	5.31784	0.0678584	0.586799	8.11151	0.175301	9.28037	0.0257864	9.98222	0.00227216	0.405464	0.939111	9.17395	0.0494803	6.2677	0.0992881
Arih1	5.31681	0.0679237	0.586974	9.05737	0.022222	2.10785	0.550327	9.85791	0.0702473	11.9446	0.00757521	8.24898	0.0267951	1.89795	0.593855
Sh3bgrl	5.31577	0.0679904	0.587161	8.20586	0.16207	9.09389	0.0280682	8.07083	0.0336424	2.34246	0.504436	7.47951	0.104724	4.51095	0.211316
Thy1	5.31333	0.0681456	0.588112	7.7267	0.27075	11.306	0.010181	6.3535	0.0473234	1.10145	0.776725	7.00224	0.112092	3.53249	0.316572
Fam83e	5.313	0.150261	0.854813	4.87465	0.738403	5.313	0.150261	Not detected	Not detected	Not detected	Not detected	Not detected	Not detected	Not detected	Not detected
Ddx47	5.31037	0.0683342	0.589348	11.8327	0.023126	12.1428	0.00690959	11.9063	0.00106886	0.315956	0.957	11.6013	0.0072233	3.47233	0.324368
Qrich1	5.30876	0.0684372	0.589456	10.2193	0.0287468	5.58174	0.13383	9.80057	0.0166871	2.77308	0.427951	10.5628	0.026571	7.57145	0.0557507
H2-D1	5.30723	0.150634	0.855681	5.35211	0.549508	5.30723	0.150634	Not detected	Not detected	Not detected	Not detected	Not detected	Not detected	Not detected	Not detected
Ablim1	5.30321	0.150894	0.855681	Not detected	Not detected	Not detected	Not detected	Not detected	Not detected	Not detected	Not detected	3.00222	2.41838	5.30321	0.150894
Morc3	5.30282	0.0688178	0.591951	12.3213	0.00532527	3.77911	0.286326	12.1664	0.0172706	5.3038	0.150856	11.9438	0.0122111	6.82556	0.0776706
Limk1	5.30156	0.0688988	0.592257	3.30284	2.09784	5.7271	0.125669	4.65118	0.623433	4.45709	0.21615	5.13956	0.624293	5.7205	0.126029
Nsfl1c	5.29457	0.0693498	0.59574	12.1112	0.00917594	5.72032	0.126039	12.4234	0.0262196	8.31743	0.0398872	12.9015	0.00231621	1.84597	0.604984
Cpox	5.29268	0.0694723	0.595857	9.09739	0.0281384	2.73572	0.434192	7.90606	0.16859	10.6452	0.0138078	7.31527	0.0645367	2.49717	0.475803
Dnajc4	5.29041	0.151726	0.857977	3.08517	2.21623	5.29041	0.151726	Not detected	Not detected	Not detected	Not detected	Not detected	Not detected	Not detected	Not detected
Tln2	5.28951	0.0696783	0.596595	10.5695	0.00972286	2.34297	0.504339	10.8282	0.0268988	6.32474	0.0968367	11.2984	0.0172817	7.20082	0.0657651
G3bp2	5.285	0.0699717	0.598214	13.1198	0.00714701	8.29836	0.0402317	13.4549	0.00717676	2.48822	0.477423	13.4325	0.00545912	5.06843	0.166854
Strada	5.28473	0.0699899	0.598214	6.83178	0.522319	12.5616	0.00568741	7.23853	0.0504469	2.10435	0.551033	6.5072	0.0522571	1.18827	0.755818
Rec8	5.28404	0.102679	0.731919	2.57071	0.0753447	0.130969	0.987878	Not detected	Not detected	Not detected	Not detected	3.43927	3.55123	10.4371	0.0151937
Zfp1	5.28321	0.102737	0.731919	4.83447	1.12572	7.90165	0.0480886	5.31357	0.234104	2.66477	0.446248	Not detected	Not detected	Not detected	Not detected
Lhx5	5.28034	0.152383	0.859783	6.22506	0.319165	5.28034	0.152383	Not detected	Not detected	Not detected	Not detected	Not detected	Not detected	Not detected	Not detected
Agr2	5.27768	0.152557	0.859783	Not detected	Not detected	Not detected	Not detected	Not detected	Not detected	Not detected	Not detected	5.58873	0.426964	5.27768	0.152557
Ptcd3	5.274	0.0706934	0.602907	10.7441	0.022386	6.00757	0.111243	11.396	0.00871386	2.34735	0.503511	10.7642	0.0235173	7.46707	0.0584107
Eif4e	5.27317	0.0707476	0.602975	12.2535	0.00618027	4.20623	0.240039	12.3942	0.026357	8.3323	0.0396208	11.96	0.00582994	3.28099	0.350298
Il27ra	5.27183	0.152941	0.861483	Not detected	Not detected	Not detected	Not detected	Not detected	Not detected	Not detected	Not detected	8.51888	0.0626735	5.27183	0.152941
Mmrn1	5.2699	0.153068	0.861825	Not detected	Not detected	Not detected	Not detected	Not detected	Not detected	Not detected	Not detected	3.14815	2.17928	5.2699	0.153068
Ggt1	5.26931	0.0710025	0.604665	5.33588	0.636389	6.08515	0.10754	5.83504	0.442728	7.23473	0.0647809	5.53836	0.208147	2.48805	0.477455
Pla2g15	5.26833	0.0710675	0.604665	6.65909	0.0456172	0.986268	0.804575	6.78096	0.400901	12.416	0.00608597	6.11624	0.136896	2.40275	0.493123
Snapc3	5.26806	0.0710851	0.604665	4.28713	0.738837	3.70061	0.295661	5.32541	0.298327	3.42398	0.330756	5.09237	0.977528	8.67959	0.0338687
Rasa1	5.26681	0.071168	0.604975	8.27831	0.134527	7.89323	0.0482707	8.44095	0.0843839	7.26081	0.0640335	8.79578	0.00645374	0.646389	0.885735
Mtif2	5.26577	0.0712367	0.605163	8.86871	0.0189928	1.60371	0.658548	9.14202	0.0851285	10.5564	0.0143832	8.81715	0.0358322	3.63722	0.303397
Psd2	5.26296	0.104181	0.734965	4.63954	1.18496	7.37555	0.0608439	2.81801	1.62492	3.15038	0.369016	Not detected	Not detected	Not detected	Not detected
Rpl26	5.26247	0.071456	0.606631	13.7124	0.00535887	8.96632	0.029742	14.2422	0.0162926	5.86288	0.118475	13.59	0.00099219	0.958204	0.811364
Ywhaq	5.26116	0.0715429	0.606973	13.8318	0.00382184	6.88316	0.0757166	13.9896	0.0158867	5.66072	0.129336	13.9888	0.00307054	3.23961	0.356137
Cbwd1	5.25948	0.0716551	0.607143	9.96206	0.011595	1.92122	0.588919	9.80258	0.0398275	6.62396	0.0849	9.77009	0.0398518	7.23326	0.0648232
Prkrip1	5.25946	0.0716562	0.607143	9.00947	0.0685677	6.31463	0.0972668	7.50721	0.0726578	3.59279	0.308926	7.24405	0.158968	5.87097	0.118059
Lgalsla	5.25926	0.104447	0.736043	5.84453	0.0957951	1.25342	0.740224	Not detected	Not detected	Not detected	Not detected	6.5802	0.388266	9.2651	0.0259661
Gzmn	5.25912	0.153777	0.863774	4.59979	0.8659	5.25912	0.153777	Not detected	Not detected	Not detected	Not detected	Not detected	Not detected	Not detected	Not detected
Lsm6	5.25751	0.0717864	0.607701	11.709	0.0232919	11.3314	0.0100626	10.4727	0.010248	2.16991	0.537899	10.8505	0.00683518	2.27125	0.518051
Erc1	5.25524	0.0719382	0.607701	10.1796	0.0300719	5.69803	0.127262	9.58797	0.0632508	9.61895	0.022099	10.242	0.00188179	0.448737	0.93
D430041D05Rik	5.25503	0.0719523	0.607701	5.90238	0.0972303	1.31839	0.724771	5.96549	0.443877	7.93354	0.0474054	4.75423	0.91933	6.51315	0.0891452
Ppp3cb	5.25498	0.0719554	0.607701	6.96702	0.0434021	1.13457	0.768736	7.17335	0.0612265	2.44937	0.484511	8.47077	0.1493	12.181	0.00678815
Gpr21	5.25496	0.154052	0.863774	2.56083	3.04157	5.25496	0.154052	Not detected	Not detected	Not detected	Not detected	Not detected	Not detected	Not detected	Not detected
Sgo2B	5.25496	0.154052	0.863774	2.56083	3.04157	5.25496	0.154052	Not detected	Not detected	Not detected	Not detected	Not detected	Not detected	Not detected	Not detected
Tssc4	5.25416	0.0720106	0.607773	7.81072	0.117844	5.18259	0.158905	7.25641	0.131855	5.5635	0.134889	7.18445	0.141237	5.01638	0.170602
Gm3200	5.25104	0.0722194	0.609141	4.50066	1.54208	8.81063	0.0319175	6.39851	0.169549	4.0679	0.254225	6.96118	0.0937114	2.87459	0.411367
Cstf2t	5.24303	0.0727593	0.612613	9.12922	0.0202988	2.01264	0.569788	7.71258	0.17844	10.0202	0.0183956	8.47484	0.0451875	3.69628	0.296183
Gm17067	5.24276	0.0727775	0.612613	8.91453	0.0608213	5.28278	0.152224	7.75601	0.0451071	2.6011	0.457296	8.24635	0.110933	7.84439	0.0493397
Cpt2	5.23935	0.0730079	0.613804	9.38729	0.0275353	3.20102	0.361657	9.44679	0.00227169	0.324698	0.955318	9.5309	0.0774661	12.1923	0.00675253
St6galnac2	5.23768	0.106009	0.738421	3.8412	1.56618	5.95882	0.113631	Not detected	Not detected	Not detected	Not detected	4.11428	0.977963	4.51654	0.210819
Zfp870	5.23588	0.155318	0.867459	4.44513	0.948322	5.23588	0.155318	Not detected	Not detected	Not detected	Not detected	Not detected	Not detected	Not detected	Not detected
Mdp1	5.23508	0.0732983	0.61545	7.73655	0.157858	6.632	0.0845998	8.4724	0.0912186	7.98702	0.0462808	8.36866	0.0142069	1.08621	0.780403
Mrpl4	5.23122	0.0735611	0.616936	9.69343	0.00411074	0.577159	0.901641	10.6057	0.0107552	2.37279	0.49872	9.12404	0.103745	12.7437	0.00522494
Ttc4	5.23009	0.0736383	0.616936	9.20442	0.0465999	4.83967	0.183921	9.12914	0.00895304	1.10332	0.776273	9.46123	0.0645867	9.74727	0.0208412
Padi2	5.22804	0.0737782	0.616936	6.41191	0.26295	4.88149	0.180683	4.24944	0.20716	1.11456	0.77356	6.00376	0.594763	9.68807	0.0214125
1190005I06Rik	5.22642	0.155949	0.869816	Not detected	Not detected	Not detected	Not detected	Not detected	Not detected	Not detected	Not detected	2.98562	2.41002	5.22642	0.155949
H1fx	5.22598	0.0739195	0.616936	9.34753	0.0219253	2.48713	0.477621	9.08177	0.0626449	7.54355	0.05645	8.85091	0.0544714	5.64725	0.130092
Wdr45l	5.22422	0.0740399	0.616936	8.23586	0.0583284	3.33396	0.342945	8.4506	0.0700701	6.06161	0.108651	6.31765	0.31294	6.27711	0.0988798
Nynrin	5.22421	0.0740404	0.616936	6.60804	0.55858	11.7026	0.0084746	6.37238	0.0220093	0.518833	0.914735	7.66627	0.0709514	3.45122	0.327144
Ppp6r3	5.22415	0.0740447	0.616936	11.2514	0.00626949	2.30033	0.512458	11.2308	0.0113502	2.95005	0.39939	11.2263	0.0259107	10.4221	0.0152989
Rps6ka3	5.22156	0.074223	0.616936	8.76735	0.0785818	6.23332	0.100794	7.16312	0.150746	5.991	0.112049	7.82272	0.0639047	3.44035	0.328581
4932415D10Rik	5.22116	0.0742504	0.616936	6.65355	0.280211	6.03764	0.109793	7.52279	0.096656	4.82622	0.184974	6.97728	0.15482	4.79962	0.187072
Zc3h7b	5.22003	0.074328	0.616936	10.0746	0.0243883	4.33122	0.227848	10.0508	0.0430006	7.87398	0.0486892	8.60825	0.0388148	3.45489	0.32666
Camk2d	5.21858	0.0744278	0.617364	2.59119	0.876162	1.54236	0.67253	8.94724	0.125297	14.1099	0.00275927	0.927724	0.00635209	0.00346484	0.999946
Tdp2	5.21791	0.0744743	0.617364	9.44425	0.0495311	5.96389	0.11338	8.05894	0.0476497	3.29466	0.348386	9.28149	0.0472658	6.39518	0.0938893
Alkbh5	5.21164	0.0749078	0.619774	8.44761	0.044937	2.92674	0.403059	9.42417	0.0413937	5.85667	0.118796	8.60429	0.077168	6.85152	0.0767841
Vps24	5.21038	0.0749956	0.620106	8.94643	0.015516	1.37445	0.711535	8.38471	0.0466478	3.88969	0.273624	9.64878	0.0613799	10.367	0.0156908
Olfr146	5.20852	0.15715	0.872394	Not detected	Not detected	Not detected	Not detected	4.22185	0.987217	5.20852	0.15715	Not detected	Not detected	Not detected	Not detected
Dnajc9	5.20782	0.0751731	0.620786	11.1418	0.026555	9.10629	0.0279105	10.6224	0.0161081	3.57147	0.311611	10.4067	0.011264	2.94571	0.400071
Kdm2b	5.20513	0.0753605	0.621545	7.57647	0.203857	7.75962	0.0512498	8.50565	0.0397225	3.54243	0.315301	7.52017	0.0975173	4.31335	0.229556
Mllt4	5.20347	0.0754764	0.622107	12.112	0.00842948	5.25788	0.153859	11.6406	0.00141049	0.398524	0.940547	12.4143	0.014771	9.95402	0.018961
Eif3j	5.20245	0.0755478	0.622302	12.5972	0.00224045	1.88481	0.596657	13.0073	0.0198651	6.67322	0.0830757	13.2748	0.00791932	7.04932	0.0703422
Nkain2	5.20027	0.157706	0.873587	5.03148	0.656124	5.20027	0.157706	Not detected	Not detected	Not detected	Not detected	Not detected	Not detected	Not detected	Not detected
Klhl7	5.19911	0.0757817	0.622785	6.88636	0.266053	6.61746	0.0851437	7.39292	0.00226505	0.104236	0.991324	5.97471	0.555498	8.87563	0.0309909
Rab34	5.19891	0.0757958	0.622785	8.55318	0.146234	10.1647	0.0172165	8.9391	0.0324368	3.63776	0.30333	9.04937	0.0152963	1.79423	0.616191
Mosc2	5.19888	0.0757978	0.622785	8.93272	0.042706	3.75118	0.289616	9.0711	0.0262665	3.14641	0.369597	9.25158	0.0654804	8.69905	0.0335718
Gm15413	5.19825	0.157843	0.873601	4.29161	1.03498	5.19825	0.157843	Not detected	Not detected	Not detected	Not detected	Not detected	Not detected	Not detected	Not detected
Fbxl20	5.19695	0.0759331	0.623316	7.29097	0.104108	3.32313	0.344436	4.38708	0.0922253	0.547034	0.908443	8.54209	0.137306	11.7207	0.00840387
Ctsb	5.19591	0.0760059	0.623316	9.73491	0.0025514	0.3675	0.946871	10.4985	0.0633936	13.5326	0.00361556	9.61839	0.0101747	1.68761	0.639691
Dscr3	5.194	0.0761403	0.624025	6.98906	0.231962	6.14664	0.10469	7.45944	0.0687878	3.30107	0.347493	11.331	0.0144912	6.13429	0.105256
Ifng	5.19251	0.158231	0.873713	Not detected	Not detected	Not detected	Not detected	Not detected	Not detected	Not detected	Not detected	4.90435	0.662998	5.19251	0.158231
Trim5	5.19152	0.158298	0.873713	4.60765	0.850638	5.19152	0.158298	Not detected	Not detected	Not detected	Not detected	Not detected	Not detected	Not detected	Not detected
Nrarp	5.1906	0.10949	0.75086	Not detected	Not detected	Not detected	Not detected	5.6936	0.284502	4.2169	0.238975	4.3312	1.15445	6.1643	0.103885
4930447F04Rik	5.18861	0.158496	0.873713	3.08418	2.17491	5.18861	0.158496	Not detected	Not detected	Not detected	Not detected	Not detected	Not detected	Not detected	Not detected
ENSMUSG00000070923	5.18826	0.15852	0.873713	Not detected	Not detected	Not detected	Not detected	5.88102	0.30761	5.18826	0.15852	Not detected	Not detected	Not detected	Not detected
Dusp18	5.18747	0.158573	0.873713	4.08138	1.17577	5.18747	0.158573	Not detected	Not detected	Not detected	Not detected	Not detected	Not detected	Not detected	Not detected
Ebag9	5.18706	0.158601	0.873713	Not detected	Not detected	Not detected	Not detected	Not detected	Not detected	Not detected	Not detected	6.82995	0.184353	5.18706	0.158601
N4bp2l2	5.18447	0.0768136	0.629021	5.4541	0.529367	5.44454	0.141994	6.02118	0.47626	8.84323	0.0314494	4.73495	0.180962	1.26565	0.737306
Fnbp4	5.18395	0.0768507	0.629021	8.70542	0.0376904	2.8777	0.410868	7.89321	0.0903751	5.66267	0.129227	9.05274	0.0596502	7.01148	0.0715326
Gm5670	5.18209	0.158939	0.875205	Not detected	Not detected	Not detected	Not detected	3.26178	1.94605	5.18209	0.158939	Not detected	Not detected	Not detected	Not detected
Pdhx	5.17835	0.0772491	0.631194	10.7386	0.0232265	6.21177	0.10175	10.9555	0.0324376	7.88893	0.0483639	9.89632	0.00733777	1.43435	0.697503
Morf4l2	5.17823	0.0772574	0.631194	9.78796	0.0125084	1.86161	0.601621	10.2691	0.0436795	8.64723	0.0343682	9.2206	0.0385561	5.02586	0.169913
Klf13	5.17755	0.110472	0.753632	5.17781	0.896699	7.77802	0.0508291	Not detected	Not detected	Not detected	Not detected	4.69602	0.378179	2.57708	0.461522
Mrps14	5.17596	0.0774198	0.632124	6.66359	0.308833	6.69566	0.0822574	6.78792	0.156185	4.85935	0.182391	5.66023	0.306467	3.97286	0.26441
Ptgr1	5.17507	0.0774831	0.632224	9.60559	0.0095058	1.26428	0.737633	10.7806	0.0454258	10.5418	0.01448	10.276	0.0153	3.71914	0.293432
Gap43	5.17452	0.159455	0.87721	4.04516	1.19933	5.17452	0.159455	Not detected	Not detected	Not detected	Not detected	Not detected	Not detected	Not detected	Not detected
Abca16	5.17162	0.0777302	0.633441	4.47021	2.17739	12.2091	0.0067001	3.56381	0.988159	3.26443	0.352623	2.86863	0.020604	0.0413122	0.997794
Arl6ip6	5.16534	0.111399	0.757178	5.71747	0.582784	7.05074	0.0702979	Not detected	Not detected	Not detected	Not detected	8.40061	0.0420353	3.27994	0.350444
Tbcd	5.16517	0.0781941	0.635657	9.94338	0.0554698	9.08575	0.0281722	9.70806	0.011152	1.78434	0.61835	9.71303	0.0263591	4.62541	0.201373
Wsb1	5.16301	0.160242	0.878823	3.73979	1.44458	5.16301	0.160242	Not detected	Not detected	Not detected	Not detected	Not detected	Not detected	Not detected	Not detected
Ptov1	5.16157	0.0784539	0.636576	3.80974	0.268207	1.00083	0.80105	4.58177	1.08915	7.41416	0.0598056	3.30124	2.63852	7.06971	0.0697089
Cnn3	5.16061	0.078523	0.636741	13.318	0.00975381	12.7971	0.00509657	13.7155	0.0035022	1.23203	0.745334	12.7514	0.00191395	1.4527	0.693229
Mrps6	5.15979	0.0785821	0.636823	7.82651	0.0476116	2.11437	0.549012	7.40744	0.198501	9.21903	0.0265161	9.64466	0.0246076	4.14598	0.246126
Pfn2	5.15169	0.112444	0.760568	5.14913	0.538267	4.58712	0.204649	Not detected	Not detected	Not detected	Not detected	6.00473	0.350702	5.71626	0.126261
Utp20	5.1472	0.0794987	0.642652	13.4944	0.00538702	7.87979	0.0485625	13.5959	0.00995473	3.47971	0.323403	13.9264	0.00391892	4.08209	0.252735
Hint2	5.14519	0.0796453	0.643438	9.52606	0.0773726	9.79819	0.0203619	5.04879	0.238691	2.2575	0.520712	8.68146	0.0362587	3.3799	0.336676
Btbd17	5.14253	0.161653	0.881354	Not detected	Not detected	Not detected	Not detected	3.04123	2.26094	5.14253	0.161653	Not detected	Not detected	Not detected	Not detected
Defb34	5.14253	0.161653	0.881354	Not detected	Not detected	Not detected	Not detected	3.04123	2.26094	5.14253	0.161653	Not detected	Not detected	Not detected	Not detected
Asap3	5.13966	0.0800514	0.645389	6.16755	0.497458	7.94335	0.0471972	5.54172	0.139817	1.86542	0.600804	5.43583	0.502518	5.61023	0.132192
Lyg2	5.13921	0.161883	0.881354	Not detected	Not detected	Not detected	Not detected	Not detected	Not detected	Not detected	Not detected	5.49403	0.442824	5.13921	0.161883
Gm22	5.13908	0.113417	0.76192	2.9876	2.37314	5.33424	0.148896	5.99006	0.271991	4.94391	0.175951	Not detected	Not detected	Not detected	Not detected
Znf131	5.1385	0.080137	0.645389	6.97633	0.128653	3.38248	0.336327	6.52479	0.356808	9.31874	0.0253399	4.46751	0.464042	2.71428	0.437805
Cds2	5.13789	0.0801821	0.645389	8.59451	0.0360676	2.57178	0.462459	8.52173	0.0951412	8.55993	0.0357519	7.84079	0.0786125	4.28196	0.232583
Plrg1	5.13786	0.0801842	0.645389	11.4957	0.00354491	1.51212	0.679475	11.9704	0.00241222	0.720169	0.86845	11.802	0.025065	13.1813	0.00426051
Ralgapb	5.13689	0.0802561	0.645565	7.73247	0.134968	5.6561	0.129595	7.50763	0.0718703	3.55478	0.313727	8.39369	0.079806	6.19978	0.102285
Fkrp	5.13686	0.162046	0.881542	Not detected	Not detected	Not detected	Not detected	Not detected	Not detected	Not detected	Not detected	3.83804	1.33818	5.13686	0.162046
Hormad1	5.13676	0.162053	0.881542	Not detected	Not detected	Not detected	Not detected	3.12079	2.13352	5.13676	0.162053	Not detected	Not detected	Not detected	Not detected
Ergic1	5.13622	0.0803052	0.645565	9.47388	0.029487	3.61588	0.30604	9.42776	0.00590542	0.836893	0.840624	9.66726	0.0641563	10.9559	0.0119668
Grip1	5.13504	0.0803924	0.645866	7.49049	0.274223	9.89905	0.019444	6.78546	0.0516173	1.60336	0.658628	4.01892	0.900735	3.90271	0.272164
Vasp	5.13237	0.0805896	0.647052	10.7486	0.0351684	9.46364	0.0237214	11.0337	0.0068891	1.70891	0.634954	11.9845	0.00742962	4.22457	0.238213
Brip1	5.13033	0.0807409	0.647867	7.41863	0.317242	10.9557	0.0119678	7.39292	0.0479009	2.20437	0.531089	7.35063	0.056338	2.23091	0.525885
Phlda1	5.12972	0.162541	0.881663	Not detected	Not detected	Not detected	Not detected	Not detected	Not detected	Not detected	Not detected	2.99981	2.34305	5.12972	0.162541
Ugt2b35	5.12901	0.114199	0.764393	4.77751	1.33744	9.06378	0.0284548	Not detected	Not detected	Not detected	Not detected	4.58501	0.188746	1.19423	0.754388
Ddb2	5.12588	0.0810716	0.65012	6.15628	0.136398	2.1629	0.539292	3.62363	3.25609	11.2254	0.0105673	2.58374	1.20095	1.98932	0.574627
Zfp384	5.12095	0.0814392	0.652265	6.90669	0.210687	5.30644	0.150685	7.92358	0.143428	9.15193	0.0273376	1.43442	1.1803	0.904481	0.824346
Snapc1	5.11996	0.0815132	0.652276	5.81355	0.0676265	0.868108	0.833116	4.68528	0.243147	1.78067	0.619151	7.94229	0.218549	12.7111	0.00530489
Hmgn5	5.11959	0.0815408	0.652276	8.63428	0.0939941	6.86854	0.0762079	8.23347	0.0230375	1.76294	0.623032	10.3456	0.0266149	6.72729	0.081117
Tmem33	5.11819	0.0816456	0.652714	8.05899	0.0252538	1.29433	0.730481	6.72515	0.0130293	0.388892	0.942528	7.38358	0.337893	13.6714	0.0033884
CH047	5.11631	0.163476	0.882334	3.07652	2.15476	5.11631	0.163476	Not detected	Not detected	Not detected	Not detected	Not detected	Not detected	Not detected	Not detected
Mmp3	5.11631	0.163476	0.882334	3.07652	2.15476	5.11631	0.163476	Not detected	Not detected	Not detected	Not detected	Not detected	Not detected	Not detected	Not detected
Tmc8	5.11588	0.163506	0.882334	Not detected	Not detected	Not detected	Not detected	Not detected	Not detected	Not detected	Not detected	3.16824	2.08729	5.11588	0.163506
Tcf7	5.11118	0.0821723	0.656521	5.65212	0.293373	3.40917	0.332735	5.32012	0.106523	1.21809	0.748668	6.18997	0.580879	10.7063	0.013425
Mbnl2	5.10801	0.0824116	0.658029	4.90929	0.613033	4.50615	0.211742	6.69365	0.322909	9.4387	0.0239925	4.22556	0.277203	1.37917	0.710425
Pabpc1	5.10414	0.0827044	0.659173	13.387	0.00619656	8.48328	0.0370115	13.8003	0.0006869	0.242661	0.970425	14.3874	0.00580121	6.58647	0.0863142
Larp7	5.10176	0.0828843	0.659378	11.0353	0.0262877	8.4418	0.0377112	10.4797	0.0101135	2.14622	0.542619	10.7852	0.0146927	4.71727	0.19371
Mettl17	5.09967	0.0830431	0.660238	6.18121	0.269497	4.3397	0.227042	5.63585	0.193353	2.75364	0.431188	6.30595	0.412271	8.20568	0.0419468
Rps27	5.09803	0.0831685	0.660831	10.9793	0.0240687	7.46706	0.0584109	11.5837	0.0214615	6.00012	0.111604	9.40083	0.012556	1.82689	0.6091
Slc30a3	5.09762	0.164787	0.885685	5.0147	0.649864	5.09762	0.164787	Not detected	Not detected	Not detected	Not detected	Not detected	Not detected	Not detected	Not detected
Nt5c	5.0973	0.0832237	0.660868	8.90194	0.0842585	7.26191	0.0640022	8.02313	0.0435038	2.94516	0.400158	10.0537	0.023742	5.08483	0.16569
Q3UE20	5.0973	0.116693	0.769413	5.21687	1.02128	9.07462	0.0283151	Not detected	Not detected	Not detected	Not detected	2.36193	0.784548	1.11998	0.772254
Neil3	5.09287	0.165122	0.885745	Not detected	Not detected	Not detected	Not detected	4.52418	0.779228	5.09287	0.165122	Not detected	Not detected	Not detected	Not detected
Comt	5.09237	0.0836004	0.662814	7.07651	0.215431	6.02488	0.110406	4.15874	0.829336	4.18391	0.242278	6.29571	0.256377	5.06831	0.166863
Olfr101	5.09227	0.165164	0.885745	Not detected	Not detected	Not detected	Not detected	4.59822	0.739416	5.09227	0.165164	Not detected	Not detected	Not detected	Not detected
Mrpl22	5.0869	0.0840196	0.665159	10.1218	0.0213997	3.91273	0.271043	10.4897	0.0106069	2.25802	0.520611	10.7534	0.0287927	9.08995	0.0281186
Gphn	5.08284	0.0843317	0.666938	7.5678	0.290628	11.0035	0.011707	8.61297	0.0217249	2.0541	0.561255	9.05858	0.0185722	2.19095	0.533734
Plxnb2	5.08204	0.0843935	0.666938	8.47997	0.12692	8.43284	0.0378641	8.0392	0.0575747	3.93492	0.268578	7.78561	0.0547662	2.87837	0.410761
Neu3	5.08169	0.117938	0.774539	3.31131	3.70222	10.1599	0.0172546	Not detected	Not detected	Not detected	Not detected	0.927724	0.00635209	0.00346484	0.999946
Mthfd2l	5.07834	0.16615	0.887747	3.00732	2.232	5.07834	0.16615	Not detected	Not detected	Not detected	Not detected	Not detected	Not detected	Not detected	Not detected
Ptprv	5.07814	0.118223	0.775238	7.28221	0.0168959	0.536415	0.910821	8.72001	0.0960843	9.61986	0.0220899	Not detected	Not detected	Not detected	Not detected
Smarcc1	5.07675	0.0848028	0.669731	13.221	0.00157054	1.94091	0.58476	13.6733	0.00408927	1.4354	0.697258	13.7458	0.0118351	11.8539	0.00790068
Epb41l3	5.07612	0.166308	0.887747	Not detected	Not detected	Not detected	Not detected	Not detected	Not detected	Not detected	Not detected	3.07421	2.20579	5.07612	0.166308
Sel1l2	5.07533	0.118449	0.775937	4.8167	1.12726	7.82625	0.0497425	2.16673	1.91182	2.32441	0.507861	Not detected	Not detected	Not detected	Not detected
Gdpd3	5.07369	0.16648	0.887747	3.00005	2.23997	5.07369	0.16648	Not detected	Not detected	Not detected	Not detected	Not detected	Not detected	Not detected	Not detected
Iqck	5.07369	0.16648	0.887747	3.00005	2.23997	5.07369	0.16648	Not detected	Not detected	Not detected	Not detected	Not detected	Not detected	Not detected	Not detected
Ndufaf4	5.07216	0.0851586	0.671009	8.83247	0.0156836	1.29503	0.730314	7.11968	0.0557267	2.15352	0.541162	8.22939	0.168234	11.7679	0.00822189
Acadvl	5.07126	0.0852288	0.671009	10.6999	0.00466001	1.21692	0.748949	10.2079	0.0355924	6.898	0.0752209	10.2067	0.0303702	7.09885	0.0688128
Vangl1	5.0697	0.0853502	0.671009	3.53989	3.24772	10.2616	0.0164683	4.70042	0.368971	2.73115	0.43496	2.10657	1.84256	2.21634	0.528737
Eif3i	5.06949	0.0853666	0.671009	13.0628	0.00092698	1.03912	0.791787	13.2298	0.0167323	5.71633	0.126257	13.0246	0.0102089	8.45301	0.0375208
Nbeal2	5.06911	0.0853964	0.671009	5.40709	0.856787	8.56032	0.0357456	4.86928	0.524237	4.37065	0.224122	2.60329	1.35633	2.27635	0.517067
Rcc2	5.06809	0.085476	0.671009	13.7385	0.00456511	7.76214	0.0511921	14.4999	0.010336	3.751	0.289637	14.028	0.00347111	3.69112	0.296807
Sugp2	5.06738	0.085531	0.671009	2.30425	1.94692	2.87154	0.411858	5.17055	0.393235	4.05037	0.256076	9.36797	0.0580561	8.28023	0.0405616
Ifit2	5.06651	0.119161	0.778735	Not detected	Not detected	Not detected	Not detected	3.12047	2.11072	5.08072	0.165981	2.49245	3.24258	5.0523	0.168007
Yme1l1	5.06613	0.0856291	0.671009	10.7463	0.0464236	12.4748	0.00592157	11.323	0.0001657	0.0439523	0.997581	11.0551	0.00725688	2.67958	0.443708
Cln6	5.0654	0.119251	0.778735	Not detected	Not detected	Not detected	Not detected	1.84373	0.853396	0.822968	0.843966	3.50793	3.02464	9.30783	0.0254661
Cenpm	5.06485	0.119295	0.778735	Not detected	Not detected	Not detected	Not detected	7.81999	0.157582	9.44724	0.0238993	4.51369	0.113129	0.682468	0.87732
Usp18	5.06372	0.119387	0.778947	3.54581	3.19174	10.1216	0.0175602	1.0875	0.0103975	0.00582559	0.999882	Not detected	Not detected	Not detected	Not detected
Sdhc	5.06244	0.0859178	0.672217	8.49618	0.107991	7.24726	0.0644208	8.36995	0.0944187	7.80802	0.0501505	8.93122	0.00121126	0.132029	0.987735
Wdr92	5.06211	0.0859434	0.672217	10.8211	0.00306935	0.863706	0.834176	10.2204	0.0320672	6.24213	0.100406	10.6733	0.026713	8.08049	0.0443771
Trove2	5.05517	0.0864889	0.6755	9.67582	0.0671048	9.31993	0.0253262	9.29356	0.0178978	2.38511	0.496412	8.98881	0.0306302	3.46047	0.325925
Fam49a	5.05479	0.0865188	0.6755	7.38855	0.110234	3.73689	0.291312	6.56144	0.2097	5.61268	0.132052	6.08782	0.337605	5.8148	0.120977
Thtpa	5.05234	0.120312	0.782238	4.50669	1.268	7.2717	0.0637238	6.05343	0.149245	2.83299	0.418098	Not detected	Not detected	Not detected	Not detected
Adamts14	5.05162	0.168056	0.890187	Not detected	Not detected	Not detected	Not detected	4.51749	0.776586	5.05162	0.168056	Not detected	Not detected	Not detected	Not detected
Q922F6	5.05129	0.16808	0.890187	Not detected	Not detected	Not detected	Not detected	Not detected	Not detected	Not detected	Not detected	6.38627	0.240643	5.05129	0.16808
Gdpd4	5.05001	0.120503	0.782365	3.73327	0.502933	1.7903	0.617047	Not detected	Not detected	Not detected	Not detected	8.0031	0.137379	8.30971	0.0400264
C730034F03Rik	5.04984	0.168184	0.890187	Not detected	Not detected	Not detected	Not detected	Not detected	Not detected	Not detected	Not detected	7.25963	0.135347	5.04984	0.168184
Nid2	5.04802	0.087054	0.678458	9.61678	0.0615256	8.23956	0.0413116	10.2401	0.00779091	1.52702	0.676048	9.048	0.0458833	5.37748	0.146153
U2af1	5.04534	0.0872671	0.679713	11.0597	0.00192635	0.628013	0.889991	10.9936	0.0520704	12.7873	0.00511997	12.0007	0.00300586	1.72073	0.632336
Got1	5.04464	0.0873227	0.679739	13.7319	0.00433782	7.34556	0.0616623	13.4927	0.00168174	0.584393	0.899996	13.2831	0.00807444	7.20396	0.0656734
Rnaset2	5.04346	0.0874166	0.679823	5.16295	0.795379	6.83625	0.0773044	2.59509	0.906783	1.49868	0.682574	6.13702	0.381871	6.79544	0.0787116
Ptges3	5.04319	0.0874379	0.679823	13.9442	0.00143503	2.76989	0.428481	14.4836	0.0336479	12.205	0.00671291	14.2979	0.00013833	0.154681	0.984551
Furin	5.04204	0.121156	0.783465	Not detected	Not detected	Not detected	Not detected	3.52946	3.11531	10.0425	0.0182085	2.33103	0.0297468	0.041594	0.997772
Glul	5.04144	0.0875771	0.680093	9.69335	0.0465273	6.53221	0.0884007	10.6845	0.0318747	7.19757	0.0658601	10.1497	0.00616291	1.39454	0.706816
Sycp2	5.04019	0.0876769	0.680462	7.64968	0.136524	5.43657	0.142482	10.0128	0.0410338	7.40765	0.0599794	2.60329	1.35633	2.27635	0.517067
Nup98	5.03951	0.0877312	0.680479	13.1245	0.0038074	4.43342	0.218306	13.0449	0.0016854	0.567884	0.903744	13.4011	0.0109866	10.1172	0.0175956
Prl	5.03825	0.169017	0.892514	Not detected	Not detected	Not detected	Not detected	Not detected	Not detected	Not detected	Not detected	2.99915	2.30229	5.03825	0.169017
Krt5	5.03619	0.121637	0.783465	3.3554	2.60139	7.33568	0.0619342	4.6358	0.386973	2.7367	0.434026	Not detected	Not detected	Not detected	Not detected
Pard6b	5.03497	0.0880946	0.68266	7.62233	0.273033	10.6908	0.0135211	4.03609	0.497889	2.30224	0.512093	6.91385	0.071025	2.1119	0.549509
Prune2	5.03424	0.088153	0.68266	8.65482	0.0295544	2.18719	0.534476	1.23577	0.0734619	0.0457855	0.99743	8.68586	0.137682	12.8697	0.00492694
Mrpl24	5.03403	0.0881698	0.68266	9.47497	0.00053781	0.0659938	0.995579	9.93363	0.0535649	9.3821	0.0246192	9.09986	0.0467203	5.65399	0.129713
Nedd8	5.03313	0.0882416	0.682811	10.8427	0.00754084	2.15042	0.541779	11.4362	0.0396403	10.767	0.0130549	8.7983	0.0217511	2.18197	0.535508
Ppil3	5.03084	0.0884256	0.683422	10.1123	0.0206004	3.7447	0.290384	10.1576	0.0297771	5.66899	0.128873	9.64709	0.0336566	5.67883	0.128325
Taok2	5.0301	0.0884852	0.683477	7.30917	0.209578	6.76525	0.0797688	6.64512	0.17373	4.91695	0.17798	6.22731	0.18039	3.40811	0.332878
Nme7	5.02799	0.0886548	0.684381	9.63179	0.0322358	4.3572	0.225387	8.24615	0.0369442	2.84778	0.415695	9.26855	0.0586952	7.87901	0.0485796
Stk40	5.02264	0.122758	0.783465	1.57968	0.986074	0.930378	0.818091	5.04617	0.965519	9.11489	0.0278017	Not detected	Not detected	Not detected	Not detected
Oas1a	5.01766	0.123172	0.783465	6.27439	0.160625	2.73948	0.433559	Not detected	Not detected	Not detected	Not detected	6.95192	0.239297	7.29584	0.0630429
Nfya	5.01555	0.0896625	0.689998	7.83369	0.0906775	4.04473	0.256674	8.62515	0.0496433	4.72473	0.1931	8.07819	0.0988805	6.27719	0.0988761
Spata20	5.01371	0.123502	0.783465	Not detected	Not detected	Not detected	Not detected	6.29139	0.430947	9.61775	0.0221111	3.09167	0.175948	0.409672	0.938237
Rab5c	5.01354	0.0898265	0.689998	9.94379	0.0374222	6.13114	0.105401	10.3569	0.0366213	7.46823	0.0583805	10.1089	0.00651964	1.44124	0.695897
Olfr820	5.01295	0.123566	0.783465	3.54521	2.85967	9.0652	0.0284364	1.90926	0.950446	0.96069	0.810763	Not detected	Not detected	Not detected	Not detected
Neb	5.01255	0.089907	0.689998	8.65549	0.0581762	4.30713	0.230153	4.12926	1.54576	7.6366	0.0541506	8.27947	0.0428365	3.09392	0.37737
Sfmbt2	5.01147	0.123689	0.783465	Not detected	Not detected	Not detected	Not detected	9.02638	0.0393589	4.61164	0.202546	12.2295	0.00861715	5.4113	0.144041
Hnrnpc	5.00956	0.0901513	0.690427	15.8871	0.00183099	11.7095	0.00844762	16.031	0.00021248	0.079316	0.994198	15.6633	0.00244626	3.23988	0.356098
Glo1	5.0092	0.0901809	0.690427	13.0404	0.0066061	7.30353	0.0628275	13.3626	0.0209323	7.21548	0.0653378	12.4988	0.00073166	0.508588	0.917001
Add3	5.00917	0.0901827	0.690427	9.75818	0.0455329	6.6533	0.0838087	10.0313	0.027336	4.96917	0.174069	10.5456	0.0120626	3.40505	0.333287
Sacm1l	5.00864	0.0902266	0.690427	10.2932	0.0185784	3.77556	0.286742	9.01901	0.0831673	9.70896	0.0212092	10.1284	0.00689516	1.5414	0.672749
Jak1	5.00856	0.0902331	0.690427	4.35837	0.29447	1.54114	0.672809	5.48049	0.608696	7.78294	0.0507174	2.51139	3.61313	5.7016	0.127066
Hexa	5.00343	0.0906534	0.692422	8.94814	0.0767927	6.80967	0.0782181	7.11848	0.0326901	1.26231	0.738101	8.22599	0.0994065	6.93832	0.07389
Slc43a2	5.0034	0.171548	0.897836	Not detected	Not detected	Not detected	Not detected	4.03531	1.08265	5.0034	0.171548	Not detected	Not detected	Not detected	Not detected
Cyp2r1	5.00152	0.124524	0.786552	4.66352	1.17778	7.44006	0.0591188	Not detected	Not detected	Not detected	Not detected	2.62177	1.50831	2.56299	0.464015
Psmb7	5.00141	0.0908199	0.693287	12.9363	0.00094237	0.977129	0.806786	12.8282	0.0114925	3.80161	0.283699	13.4563	0.0109464	10.2255	0.0167435
Luzp1	4.99871	0.0910422	0.694577	10.305	0.0255652	5.23354	0.155473	9.35315	0.00890175	1.21944	0.748346	8.80764	0.0846662	8.54315	0.0360239
Snrpc	4.99595	0.09127	0.694897	9.29263	0.0321722	3.52803	0.317145	10.9689	0.0214357	5.23114	0.155633	11.0908	0.016567	6.22869	0.100999
Ppt1	4.99089	0.0916893	0.69676	7.94304	0.022831	1.08942	0.779629	9.6888	0.0533154	8.46237	0.0373627	9.6583	0.0319139	5.42089	0.143448
Pcdh19	4.99088	0.125422	0.790214	Not detected	Not detected	Not detected	Not detected	1.51524	0.88468	0.67393	0.879318	3.50793	3.02464	9.30783	0.0254661
Tbx3	4.99082	0.0916954	0.69676	7.22651	0.247669	7.59756	0.0551039	5.63939	0.273608	3.90616	0.271777	6.6053	0.142972	3.46873	0.32484
Rrm1	4.99073	0.0917028	0.69676	12.9199	0.0114068	11.7086	0.00845101	13.6229	0.00573353	2.00715	0.570923	12.9365	0.0015592	1.25642	0.739506
Dmrt1	4.98928	0.0918234	0.696909	9.89878	0.045733	7.28771	0.0632716	10.6517	0.00855576	1.91351	0.59055	9.13005	0.0467717	5.76661	0.123534
Fam98b	4.98828	0.0919066	0.696909	9.8917	0.0470362	7.46273	0.0585239	9.45416	0.0166294	2.38473	0.496484	10.6705	0.0169431	5.11737	0.163401
Hnrnpr	4.98792	0.0919366	0.696909	11.5029	0.0274547	11.7627	0.00824169	12.2952	0.00146208	0.456642	0.928308	11.2999	0.0065817	2.74436	0.432742
Hadha	4.98681	0.0920286	0.697201	12.8389	0.00753079	7.35321	0.0614524	13.2441	0.00520043	1.77843	0.619641	13.2376	0.00661609	5.82879	0.120244
Des	4.98628	0.125812	0.791166	7.63325	0.0942955	3.71715	0.293671	Not detected	Not detected	Not detected	Not detected	4.88802	0.807471	6.25541	0.099824
Gtpbp4	4.9823	0.0924049	0.698427	13.7818	0.00391119	6.82994	0.0775204	13.7937	0.0101274	3.5766	0.310962	13.7075	0.00457286	4.54036	0.208718
LOC624295	4.98098	0.173195	0.90022	4.45785	0.895108	4.98098	0.173195	Not detected	Not detected	Not detected	Not detected	Not detected	Not detected	Not detected	Not detected
Lclat1	4.98067	0.092541	0.699049	2.94736	5.06484	11.1055	0.0111688	5.55965	0.105938	1.43111	0.698258	2.61327	1.42366	2.40539	0.492632
Dgkd	4.97791	0.0927729	0.699645	4.41588	0.318755	1.72845	0.630626	4.30235	0.388399	2.16956	0.537968	6.7182	0.422198	11.0357	0.0115344
Mlh3	4.97739	0.17346	0.90022	Not detected	Not detected	Not detected	Not detected	Not detected	Not detected	Not detected	Not detected	4.38305	0.900395	4.97739	0.17346
Gm8074	4.9773	0.173467	0.90022	5.68954	0.418548	4.9773	0.173467	Not detected	Not detected	Not detected	Not detected	Not detected	Not detected	Not detected	Not detected
CL068	4.97711	0.173481	0.90022	5.06565	0.614876	4.97711	0.173481	Not detected	Not detected	Not detected	Not detected	Not detected	Not detected	Not detected	Not detected
700622.3	4.97606	0.173559	0.90022	Not detected	Not detected	Not detected	Not detected	Not detected	Not detected	Not detected	Not detected	3.75946	1.36632	4.97606	0.173559
Flywch2	4.97151	0.127072	0.793464	5.37377	0.610072	5.97139	0.113011	Not detected	Not detected	Not detected	Not detected	2.28364	2.93213	3.97164	0.264543
Cntn2	4.97127	0.173913	0.901486	Not detected	Not detected	Not detected	Not detected	Not detected	Not detected	Not detected	Not detected	5.13833	0.542974	4.97127	0.173913
Ppic	4.97	0.0934376	0.703781	9.71915	0.0165656	2.36303	0.500553	8.59614	0.117249	10.9856	0.0118038	9.07887	0.0130702	1.56134	0.668186
Nthl1	4.96801	0.0936058	0.704374	5.76825	0.1337	1.669	0.643848	6.75157	0.0371183	1.12744	0.770454	5.64971	0.940541	12.1076	0.00702352
Pgm2	4.96715	0.0936785	0.704374	9.2968	0.0379654	4.17403	0.243275	8.94759	0.0240938	2.71374	0.437897	10.1739	0.0349299	8.01368	0.0457298
Eif3m	4.96379	0.0939632	0.704887	12.0032	0.00359203	2.09514	0.552896	13.0063	0.0120645	4.05246	0.255854	13.1259	0.0102467	8.74377	0.032899
Mageh1	4.9612	0.17466	0.903086	4.72885	0.754368	4.9612	0.17466	Not detected	Not detected	Not detected	Not detected	Not detected	Not detected	Not detected	Not detected
Lpar1	4.95984	0.128076	0.798054	3.37769	2.96415	8.47429	0.037162	4.19546	0.279134	1.44538	0.694934	Not detected	Not detected	Not detected	Not detected
Otof	4.95778	0.174915	0.90349	Not detected	Not detected	Not detected	Not detected	Not detected	Not detected	Not detected	Not detected	7.47591	0.115368	4.95778	0.174915
Ezr	4.95718	0.0945251	0.707472	13.2969	0.00713314	9.23769	0.026292	13.9567	0.0153765	5.47116	0.140374	13.6479	0.00016616	0.162704	0.983373
Ppp1r2	4.95626	0.0946038	0.707654	8.47781	0.0976382	6.47868	0.090507	8.95055	0.0448869	5.06328	0.167222	10.1977	0.0143056	3.32682	0.343927
Olfr19	4.95462	0.17515	0.904076	Not detected	Not detected	Not detected	Not detected	Not detected	Not detected	Not detected	Not detected	2.4846	3.19666	4.95462	0.17515
Gtf2b	4.95338	0.0948502	0.708047	10.2441	0.0281916	5.55834	0.135191	10.0628	0.028324	5.2096	0.157077	10.7347	0.0130915	4.0922	0.251679
Ppip5k1	4.9531	0.0948739	0.708047	2.64886	0.168715	0.30775	0.958564	4.5589	1.39427	9.33904	0.0251069	3.18365	2.10487	5.21252	0.156881
Ptprt	4.95077	0.175438	0.904842	Not detected	Not detected	Not detected	Not detected	4.03695	1.07002	4.95077	0.175438	Not detected	Not detected	Not detected	Not detected
Slc7a2	4.95005	0.128922	0.800177	3.20564	2.38786	6.13963	0.105011	Not detected	Not detected	Not detected	Not detected	5.99536	0.232151	3.76048	0.288517
Fah	4.94817	0.0952968	0.709843	8.71872	0.146673	11.2908	0.010253	7.74555	0.011341	0.649815	0.884939	7.99783	0.0481715	2.90389	0.406682
Ppp3ca	4.94775	0.0953326	0.709843	6.61032	0.0918421	1.92686	0.587726	6.4075	0.481815	11.6302	0.00876358	5.14776	0.139603	1.28621	0.73241
Skil	4.94703	0.0953945	0.709899	4.19865	0.483828	2.29468	0.513541	3.71681	2.92675	10.7828	0.0129603	5.52019	0.149339	1.76362	0.622883
Gabpb2	4.94097	0.0959166	0.71175	7.1915	0.198949	5.97272	0.112945	6.24425	0.325416	7.03417	0.0708167	3.56738	0.567088	1.81602	0.611455
Tnni1	4.94019	0.17623	0.906076	4.13855	1.08095	4.94019	0.17623	Not detected	Not detected	Not detected	Not detected	Not detected	Not detected	Not detected	Not detected
Fbf1	4.94008	0.12979	0.803354	Not detected	Not detected	Not detected	Not detected	2.81801	1.62492	3.15038	0.369016	6.01791	0.409285	6.72979	0.0810278
Glb1	4.93938	0.0960539	0.712005	8.84771	0.0535091	4.46009	0.215878	8.69841	0.071588	7.08567	0.0692167	8.53076	0.0386113	3.27238	0.351505
Arvcf	4.9384	0.0961389	0.712005	9.16109	0.0264364	2.6732	0.444801	8.52027	0.0920427	8.27452	0.0406662	8.68439	0.0414129	3.86748	0.276134
Acaca	4.93804	0.0961696	0.712005	11.3822	0.00737252	2.93217	0.402201	11.4536	0.0193632	5.27794	0.15254	11.1777	0.0168177	6.60402	0.0856493
Pip4k2b	4.93586	0.0963588	0.712909	9.35775	0.120332	13.7362	0.0032871	9.33473	0.0063952	0.868675	0.83298	9.41253	0.00138315	0.202681	0.977155
Prmt2	4.93494	0.176623	0.907363	Not detected	Not detected	Not detected	Not detected	Not detected	Not detected	Not detected	Not detected	2.9913	2.26697	4.93494	0.176623
Zyg11b	4.93482	0.0964494	0.712909	6.98338	0.212855	5.62063	0.131599	6.93396	0.220933	7.56654	0.0558732	6.586	0.0675149	1.61728	0.655478
Folr4	4.93141	0.130549	0.805832	2.31316	2.11027	3.12962	0.372069	3.34603	2.38089	6.73321	0.0809053	Not detected	Not detected	Not detected	Not detected
K230015D01Rik	4.93093	0.176925	0.908554	Not detected	Not detected	Not detected	Not detected	Not detected	Not detected	Not detected	Not detected	7.54875	0.109424	4.93093	0.176925
Armc9	4.93063	0.096813	0.714737	7.78276	0.0819655	3.54311	0.315214	10.1539	0.0531976	10.1144	0.0176185	7.78282	0.0216232	1.13441	0.768774
Srrm2	4.92777	0.0970625	0.715413	13.3822	0.00428185	5.84458	0.119421	12.9145	0.00544467	1.81486	0.611707	13.3374	0.00786788	7.12387	0.0680526
Gm9234	4.92771	0.130874	0.807379	7.26084	0.0746421	2.33873	0.505141	Not detected	Not detected	Not detected	Not detected	8.11731	0.115465	7.51668	0.0571313
Rnf112	4.92767	0.177171	0.909222	Not detected	Not detected	Not detected	Not detected	Not detected	Not detected	Not detected	Not detected	5.32364	0.475647	4.92767	0.177171
Umps	4.92689	0.0971395	0.715413	13.1376	0.00723269	8.49036	0.0368935	13.3036	0.00639341	2.19531	0.532872	13.8278	0.00401475	4.095	0.251387
Spop	4.92666	0.0971598	0.715413	4.92069	1.54282	11.4206	0.00965585	3.69754	0.585252	2.12679	0.546512	5.14078	0.134403	1.23256	0.745207
Cdk1	4.92525	0.0972832	0.715666	13.0346	0.00267238	2.94404	0.400333	13.5419	0.0183207	6.38462	0.0943255	12.6507	0.00742638	5.44707	0.141839
Guk1	4.92303	0.0974768	0.716389	10.6391	0.0119413	3.00363	0.391066	10.0719	0.043872	8.09642	0.0440604	10.8861	0.0108386	3.66905	0.29949
Hsdl2	4.92065	0.097686	0.717084	7.15309	0.0386341	1.1327	0.769186	7.46693	0.222434	10.7248	0.0133112	8.38874	0.0375057	2.90448	0.406588
Ccdc15	4.91827	0.177881	0.911466	7.15848	0.167195	4.91827	0.177881	Not detected	Not detected	Not detected	Not detected	Not detected	Not detected	Not detected	Not detected
Sf3b4	4.91786	0.0979305	0.717698	7.58664	0.243512	9.32735	0.0252408	10.0677	0.0214673	3.95565	0.266293	9.15006	0.0117815	1.47059	0.689074
Gm5121	4.91603	0.17805	0.911466	2.47678	2.99673	4.91603	0.17805	Not detected	Not detected	Not detected	Not detected	Not detected	Not detected	Not detected	Not detected
Rnf213	4.91562	0.0981282	0.718252	11.3158	0.0230128	8.78556	0.0322822	11.8806	0.00035675	0.105027	0.991227	10.94	0.016823	5.85627	0.118816
Raver2	4.91552	0.0981365	0.718252	3.36157	2.39299	6.77376	0.0794694	5.53681	0.167681	2.22955	0.526151	3.98959	1.35181	5.74327	0.124791
Elovl6	4.9145	0.0982267	0.718252	5.21955	0.199493	1.77553	0.620275	6.18616	0.338091	7.02544	0.0710913	4.85289	0.785291	5.94254	0.11444
Tmprss13	4.91328	0.178259	0.911466	Not detected	Not detected	Not detected	Not detected	7.16879	0.123178	4.91328	0.178259	Not detected	Not detected	Not detected	Not detected
Chtf8	4.91319	0.0983428	0.718697	8.18335	0.0279556	1.54699	0.671467	6.55849	0.387562	10.3528	0.0157933	7.40845	0.069055	2.83975	0.416998
No66	4.91211	0.0984379	0.718989	8.19848	0.0231336	1.29215	0.730998	6.97184	0.291982	10.2505	0.0165528	9.15447	0.0255168	3.19371	0.362712
Nwd1	4.90976	0.132461	0.812682	4.78386	0.862923	5.87094	0.118061	2.3856	2.77604	3.94858	0.26707	Not detected	Not detected	Not detected	Not detected
Mobkl3	4.9076	0.178689	0.911504	Not detected	Not detected	Not detected	Not detected	Not detected	Not detected	Not detected	Not detected	2.38251	3.39069	4.9076	0.178689
Ufm1	4.9072	0.0988722	0.720285	9.54811	0.0222976	2.86233	0.413342	11.2623	0.0316716	8.29011	0.0403815	10.4668	0.0132025	3.56917	0.311901
[truncated: 11,025 more rows]
